# Supplementary material for: Latitude- and depth-driven divergence in protist trophic strategies revealed by a machine learning model
Source: Front Microbiol. 2025 Sep 1;16:1602162. doi: 10.3389/fmicb.2025.1602162 (PMC12434009; doi:10.3389/fmicb.2025.1602162)
Supplement: Supplementary file 3 [file Table_2.xlsx]

## Sheet: supplementaryTable
Species	MMETSP ID	Trophic mode	Other factors	Reference
Uronema sp. Bbcil	MMETSP0018	Het	NA	Comparative growth rates and yields of ciliates and heterotrophic dinoflagellates. 1998. Strom and Morello. J. Plankton Res.
Oxyrrhis marina CCMP1788	MMETSP0044	Het	NA	Dynamics of herbivorous grazing by the heterotrophic dinoflagellate oxyrrhis marina. 1989. Goldman et al. J. Plankton Res.
Paraphysomonas imperforata PA2	MMETSP0103	Het	NA	Effects of Temperature on Two Psychrophilic Ecotypes of a Heterotrophic Nanoflagellate, Paraphysomonas imperforata. 1992. Choi and Peters. A&E Microbiol.
Paraphysomonas imperforata PA2	MMETSP0104	Het	NA	Effects of Temperature on Two Psychrophilic Ecotypes of a Heterotrophic Nanoflagellate, Paraphysomonas imperforata. 1992. Choi and Peters. A&E Microbiol.
Goniomonas pacifica CCMP1869	MMETSP0107	Het	NA	Genetic diversity of goniomonads: an ancient divergence between marine and freshwater species. 2004. Von der Heyden et al. Eur. J. Phycol.
Goniomonas pacifica CCMP1869	MMETSP0108	Het	NA	Genetic diversity of goniomonads: an ancient divergence between marine and freshwater species. 2004. Von der Heyden et al. Eur. J. Phycol.
Favella ehrenbergii Fehren 1	MMETSP0123	Het	NA	Effects of high pH on the growth and survival of six marine heterotrophic protists. 2003. Pedersen and Hansen. MEPS.
Platyophrya macrostoma WH	MMETSP0127	Het	No light	NA
Paramoeba atlantica 621/1 / CCAP 1560/9	MMETSP0151	Het	NA	NA
Neoparamoeba aestuarina SoJaBio B1-5/56/2	MMETSP0161	Het	NA	NA
Vannella sp. DIVA3 517/6/12	MMETSP0168	Het	NA	NA
Vexillifera sp. DIVA3 564/2	MMETSP0173	Het	NA	NA
Minchinia chitonis	MMETSP0186	Het	NA	Fine structure of the spores of Minchinia chitonis (Lankester, 1885) Labbé, 1896 (Sporozoa: Haplosporida), a parasite of the chiton, Lepidochitona cinereus
Sorites sp.	MMETSP0191	Het	NA	NA
Euplotes focardii, Strain TN1	MMETSP0205	Het	NA	UV Radiation and Visible Light Induce hsp70 Gene Expression in the Antarctic Psychrophilic Ciliate Euplotes focardii. 2015. Fulgentini et al. Microb. Ecol.
Euplotes focardii, Strain TN1	MMETSP0206	Het	NA	UV Radiation and Visible Light Induce hsp70 Gene Expression in the Antarctic Psychrophilic Ciliate Euplotes focardii. 2015. Fulgentini et al. Microb. Ecol.
Strombidium inclinatum S3	MMETSP0208	Het	NA	The functional biology of Strombidium sulcatum, a marine oligotrich ciliate (Ciliophora, Oligotrichina). 1988. Fenchel and Jonsson. MEPS
Thoracosphaera heimii CCCM 670 (=CCMP 1069)	MMETSP0225	Phot	NA	Evolution of different life-cycle strategies in oceanic calcareous dinoflagellates. 2007. Meier et al. Eur. J. Phycol.
Prorocentrum micans CCCM 845	MMETSP0251	Mix	NA	Phagotrophy in Harmful Algae. 2006. Stoecker et al. Ecological Studies.
Pseudo-nitzschia arenysensis B593	MMETSP0329	Phot	NA	NA
Alexandrium tamarense CCMP1771	MMETSP0384	Phot	Ax	NA
Trichosphaerium sp Am-I-7 wt	MMETSP0405	Het	NA	NA
Pessonella sp. PRA-29	MMETSP0420	Het	NA	NA
Favella taraikaensis Fe Narragansett Bay	MMETSP0434	Het	NA	Feeding of the tintinnid ciliate Favella taraikaensis on the toxic dinoflagellate Alexandrium tamarense and the fate of prey toxins. 2006. Kamiyama et al. Afr. J. Mar. Sci.
Favella taraikaensis Fe Narragansett Bay	MMETSP0436	Het	NA	Feeding of the tintinnid ciliate Favella taraikaensis on the toxic dinoflagellate Alexandrium tamarense and the fate of prey toxins. 2006. Kamiyama et al. Afr. J. Mar. Sci.
Sexangularia sp. ATCC50979	MMETSP0437	Het	NA	NA
Stereomyxa ramosa Chinc5	MMETSP0439	Het	NA	NA
Stygamoeba regulata BSH-02190019	MMETSP0447	Het	NA	NA
Strombidium rassoulzadegani ras09	MMETSP0449	Mix	NA	Genetic Identities of Cryptic Species in the Strombidium stylifer/apolatum/oculatum Cluster, Including a Description of Strombidium rassoulzadegani n. sp. 2010. McManus et al. J. Euk. Microbiol.
Mesodinium pulex SPMC105	MMETSP0467	Mix	NA	Prey selection, ingestion and growth responses of the common marine ciliate Mesodinium pulex in the light and in the dark. 2011. Tarangkoon and Hansen. AME.
Oxyrrhis marina	MMETSP0469	Het	NA	Dynamics of herbivorous grazing by the heterotrophic dinoflagellate oxyrrhis marina. 1989. Goldman et al. J. Plankton Res.
Isochrysis galbana CCMP 1323	MMETSP0595	Mix	NA	Mixotrophy in Chlorophytes and Haptophytes‚ÄîEffect of Irradiance, Macronutrient, Micronutrient and Vitamin Limitation. 2018. Anderson et al. Front. Microbiol.
Rhizosolenia setigera CCMP 1694	MMETSP0789	Phot	NA	NA
Myrionecta rubra CCMP2563	MMETSP0798	Mix	NA	Role of feeding in growth and photophysiology of Myrionecta rubra. 2005. Johnson and Stoecker. AME.
Pseudo-nitzschia fraudulenta WWA7	MMETSP0851	Phot	NA	NA
Thalassiosira rotula GSO102	MMETSP0912	Phot	NA	NA
Ostreococcus mediterraneus clade-D-RCC2593	MMETSP0937	Phot	NA	Morphology, Genome Plasticity, and Phylogeny in the Genus Ostreococcus Reveal a Cryptic Species, O. mediterraneus sp. nov. (Mamiellales, Mamiellophyceae). 2013. Subirana et al. Protist.
Cyclotella meneghiniana CCMP 338	MMETSP1057	Phot	NA	NA
Pseudopedinella elastica CCMP716	MMETSP1097	Mix	NA	Presence, abundance and bacterivory of the mixotrophic algae Pseudopedinella (Dictyochophyceae) in freshwater environments. 2016. Gerea et al. AME.
Paraphysomonas bandaiensis Caron Lab Isolate	MMETSP1103	Het	NA	Molecular phylogenetic analysis of the heterotrophic chrysophyte genus Paraphysomonas (Chrysophyceae), and the design of rRNA-targeted oligonucleotide probes for two species. 2002. Caron et al. J. Phycol.
Paraphysomonas vestita GFlagA	MMETSP1107	Het	NA	Molecular phylogenetic analysis of the heterotrophic chrysophyte genus Paraphysomonas (Chrysophyceae), and the design of rRNA-targeted oligonucleotide probes for two species. 2002. Caron et al. J. Phycol.
Dunaliella tertiolecta CCMP1320	MMETSP1126	Phot	Ax	NA
Isochrysis sp. CCMP1324	MMETSP1129	Phot	Ax	NA
Isochrysis sp. CCMP1324	MMETSP1130	Phot	Ax	NA
Isochrysis sp. CCMP1324	MMETSP1131	Phot	Ax	NA
Isochrysis sp. CCMP1324	MMETSP1132	Phot	Ax	NA
Lessardia elongata SPMC 104	MMETSP1147	Het	NA	Lessardia elongata gen. et sp. nov. (Dinoflagellata, Peridiniales, Podolampaceae) and the taxonomic position of the genus Roscoffia. 2003. Saldarriaga et al. J. Phycol.
Gyrodinium dominans SPMC 103	MMETSP1148	Het	NA	Growth and grazing of a naked heterotrophic dinoflagellate, Gyrodinium dominans. 1995. Nakamura et al. AME.
Picochlorum oklahomensis CCMP2329	MMETSP1161	Phot	NA	NA
Mallomonas Sp CCMP3275	MMETSP1167	Phot	NA	Ecology of mixotrophic flagellates with special reference to Chrysophyceae in Danish lakes. 1998. Olrik. Hydrobiologia.
Fabrea salina	MMETSP1345	Het	NA	Rearing of Fabrea salina Henneguy (Ciliophora, Heterotrichida) with three unicellular feeds. 2008. Guermazi et al. Comptes Rendus Biologies.
Euplotes crassus CT5	MMETSP1380	Het	NA	Feeding behaviour and grazing impacts of a Euplotes sp. on attached bacteria. 1998. Lawrence and Snyder. Can. J. Microbiol.
Micromonas sp. CCMP2099	MMETSP1390	Mix	NA	Mixotrophy in Chlorophytes and Haptophytes‚ Effect of Irradiance, Macronutrient, Micronutrient and Vitamin Limitation. 2018. Anderson et al. Front. Microbiol.
Blepharisma japonicum Stock R1072	MMETSP1395	Het	NA	Negative Phototaxis in Blepharisma japonicum. 1983. Matsuoka. J. Protozoo.
Pseudokeronopsis sp. Brazil	MMETSP1396	Het	NA	Morphological Redescription and Morphogenesis of the Marine Ciliate, Pseudokeronopsis rubra (Ciliophora: Hypotrichida). 2001. Hu and Song. Acta Protozoologica.
Climacostomum virens Stock W-24	MMETSP1397	Het	NA	Defensive function of trichocysts in Paramecium tetraurelia against heterotrich ciliate Climacostomum virens. 2000. Sugibayashi and Harumoto. Eur. J. Protistol.
Thalassiosira weissflogii CCMP1010	MMETSP1412	Phot	NA	NA
Phaeocystis cordata RCC1383	MMETSP1465	Phot	NA	The life cycle of Phaeocystis: state of knowledge and presumptive role in ecology. 2007. Rousseau et al. Biogeochemistry.
Imantonia sp., Strain RCC918	MMETSP1474	Mix	NA	Mixotrophy in Chlorophytes and Haptophytes‚ Effect of Irradiance, Macronutrient, Micronutrient and Vitamin Limitation. 2018. Anderson et al. Front. Microbiol.
