# Supplementary material for: Latitude- and depth-driven divergence in protist trophic strategies revealed by a machine learning model
Source: Front Microbiol. 2025 Sep 1;16:1602162. doi: 10.3389/fmicb.2025.1602162 (PMC12434009; doi:10.3389/fmicb.2025.1602162)
Supplement: Supplementary file 4 [file Table_3.xlsx]

## Sheet: Sheet1
Species	Growth conditions	Reference	Accession ID	Expected prediction	Replicate	MarPRISM	Previous model (Lambert et al., 2022)
Ochromonas sp. BG-1	Bacteria light	Lie et al. (2017) Effect of light and prey availability on gene expression of the mixotrophic chrysophyte, Ochromonas sp. BMC Genomics.	SRX965527	Mix	1	Mix	Mix
					2	Mix	Mix
					3	Mix	Mix
	Depleted bacteria light	Lie et al. (2017) Effect of light and prey availability on gene expression of the mixotrophic chrysophyte, Ochromonas sp. BMC Genomics.	SRX968591	Phot/Mix	1	Mix	Mix
					2	Mix	Mix
					3	Mix	Mix
	Bacteria dark	Lie et al. (2017) Effect of light and prey availability on gene expression of the mixotrophic chrysophyte, Ochromonas sp. BMC Genomics.	SRX970036	Het	1	Mix	Het
					2	Mix	Het
					3	Mix	Het
Ochromonas sp. CCMP1393	Bacteria light	Lie et al. (2018) A tale of two mixotrophic chrysophytes: Insights into the metabolisms of two Ochromonas species (Chrysophyceae) through a comparison of gene expression. PloS One.	SRP115947	Mix	1	Mix	Mix
					2	Mix	Mix
					3	Mix	Mix
					4	Mix	Mix
	Bacteria dark	Lie et al. (2018) A tale of two mixotrophic chrysophytes: Insights into the metabolisms of two Ochromonas species (Chrysophyceae) through a comparison of gene expression. PloS One.	SRP115947	Het/Mix	1	Mix	Mix
					2	Mix	Mix
					3	Mix	Mix
					4	Mix	Phot
	Axenic light	Lie et al. (2018) A tale of two mixotrophic chrysophytes: Insights into the metabolisms of two Ochromonas species (Chrysophyceae) through a comparison of gene expression. PloS One.	SRP115947	Phot	1	Mix	Het
					2	Mix	Mix
					3	Mix	Mix
					4	Mix	Mix
Micromonas polaris	Bacteria high nutrient light	McKie-Krisberg et al. (2018) Evaluation of Mixotrophy-Associated Gene Expression in Two Species of Polar Marine Algae. Front. Mar. Sci.	SRP090401	Phot/Mix	1	Mix	Mix
					2	Mix	Mix
					3	Mix	Mix
					4	Mix	Mix
	Bacteria low nutrient light	McKie-Krisberg et al. (2018) Evaluation of Mixotrophy-Associated Gene Expression in Two Species of Polar Marine Algae. Front. Mar. Sci.	SRP090401	Mix	1	Mix	Mix
					2	Mix	Mix
					3	Mix	Mix
					4	Mix	Mix
Pyramimonas tychotreta	Bacteria high nutrient light	McKie-Krisberg et al. (2018) Evaluation of Mixotrophy-Associated Gene Expression in Two Species of Polar Marine Algae. Front. Mar. Sci.	SRP090401	Phot	1	Phot	Phot
					2	Phot	Phot
					3	Phot	Phot
					4	Phot	Phot
	Bacteria low nutrient light	McKie-Krisberg et al. (2018) Evaluation of Mixotrophy-Associated Gene Expression in Two Species of Polar Marine Algae. Front. Mar. Sci.	SRP090401	Mix	1	Phot	Phot
					2	Mix	Phot
					3	Mix	Phot
					4	Phot	Mix
Nitzschia sp. Nitz4	Axenic dark	Onyshchenko et al. (2021) The genome of a nonphotosynthetic diatom provides insights into the metabolic shift to heterotrophy and constraints on the loss of photosynthesis. New Phytologist	PRJNA412514, GIQR00000000	Het	1	Het	Het
Chrysochromulina sp. KB-HA01	Bacteria light day	Lambert et al. (2022) The Dynamic Trophic Architecture of Open-Ocean Protist Communities Revealed through Machine-Guided Metatranscriptomics. PNAS	PRJNA690570	Mix	1	Mix	Mix
	Bacteria light night			Mix	1	Mix	Mix
Chrysochromulina sp. AL-TEMP12	Bacteria light day	Lambert et al. (2022) The Dynamic Trophic Architecture of Open-Ocean Protist Communities Revealed through Machine-Guided Metatranscriptomics. PNAS	PRJNA690570	Mix	1	Phot	Phot
	Bacteria light night			Mix	1	Phot	Mix
Pterosperma cristatum	f/2 bacteria light day11	Charvet et al. (2024) Transcriptomics reveal a unique phago-mixotrophic response to low nutrient concentrations in the prasinophyte Pterosperma cristatum. ISME Communications	GSE268495	Phot/Mix	1	Phot	Phot
					2	Phot	Phot
					3	Phot	Phot
					4	Phot	Phot
					5	Phot	Phot
	f/20 bacteria light day11	Charvet et al. (2024) Transcriptomics reveal a unique phago-mixotrophic response to low nutrient concentrations in the prasinophyte Pterosperma cristatum. ISME Communications	GSE268495	Phot/Mix	1	Phot	Phot
					2	Phot	Phot
					3	Phot	Phot
					4	Phot	Phot
					5	Phot	Phot
	f/20 bacteria light day16	Charvet et al. (2024) Transcriptomics reveal a unique phago-mixotrophic response to low nutrient concentrations in the prasinophyte Pterosperma cristatum. ISME Communications	GSE268495	Het/Mix	1	Phot	Phot
					2	Phot	Phot
					3	Phot	Phot
					4	Phot	Phot
					5	Phot	Phot
Amphora coffeaeformis	Bacteria light	Graff van Creveld et al. (2023) Divergent functions of two clades of flavodoxin in diatoms mitigate oxidative stress and iron limitation. eLife	GSE217467	Phot	2	Phot	Phot
					3	Phot	Phot
	Bacteria light short-term oxidative stress (hydrogren peroxide)	Graff van Creveld et al. (2023) Divergent functions of two clades of flavodoxin in diatoms mitigate oxidative stress and iron limitation. eLife	GSE217467	Phot	1	Phot	Phot
					2	Phot	Phot
					3	Phot	Phot
	Bacteria light iron limitation	Graff van Creveld et al. (2023) Divergent functions of two clades of flavodoxin in diatoms mitigate oxidative stress and iron limitation. eLife	GSE217467	Phot	1	Phot	Phot
					2	Phot	Phot
					3	Phot	Phot
Chaetoceros sp.	Axenic light	Graff van Creveld et al. (2023) Divergent functions of two clades of flavodoxin in diatoms mitigate oxidative stress and iron limitation. eLife	GSE217467	Phot	1	Phot	Phot
					3	Phot	Phot
	Axenic light short-term oxidative stress (hydrogren peroxide)	Graff van Creveld et al. (2023) Divergent functions of two clades of flavodoxin in diatoms mitigate oxidative stress and iron limitation. eLife	GSE217467	Phot	1	Phot	Phot
	Axenic light iron limitation	Graff van Creveld et al. (2023) Divergent functions of two clades of flavodoxin in diatoms mitigate oxidative stress and iron limitation. eLife	GSE217467	Phot	1	Phot	Phot
					2	Phot	Phot
Cylindrotheca closterium	Bacteria light	Graff van Creveld et al. (2023) Divergent functions of two clades of flavodoxin in diatoms mitigate oxidative stress and iron limitation. eLife	GSE217467	Phot	1	Phot	Phot
	Bacteria light short-term oxidative stress (hydrogren peroxide)	Graff van Creveld et al. (2023) Divergent functions of two clades of flavodoxin in diatoms mitigate oxidative stress and iron limitation. eLife	GSE217467	Phot	1	Phot	Phot
					2	Phot	Phot
					3	Phot	Phot
	Bacteria light iron limitation	Graff van Creveld et al. (2023) Divergent functions of two clades of flavodoxin in diatoms mitigate oxidative stress and iron limitation. eLife	GSE217467	Phot	1	Phot	Phot
					2	Phot	Phot
