# Supplementary material for: Latitude- and depth-driven divergence in protist trophic strategies revealed by a machine learning model
Source: Front Microbiol. 2025 Sep 1;16:1602162. doi: 10.3389/fmicb.2025.1602162 (PMC12434009; doi:10.3389/fmicb.2025.1602162)
Supplement: Supplementary file 5 [file Table_4.xlsx]

## Sheet: Sheet1
MMETSP species with low sequence abundance or high rate of contamination	Growth factors	Reference	Expected prediction	MarPRISM	MMETSP ID	qc_flag_Groussman	num_sequences_Groussman	num_pfams_Groussman	flag_Lasek	flag_VanVlierberghe	flag_ribosomalContamination_Groussman	ribosomal_contam_pct_Groussman	Ribosomal taxonomy of most abundant contaminant	Expected taxonomy of transcriptome	Possible explanation for why MarPRISM did not predict the expected trophic mode
MMETSP0018 Uronema sp. Bbcil		Strom and Morello. (1998) Comparative growth rates and yields of ciliates and heterotrophic dinoflagellates. J. Plankton Res.	Het	Het	MMETSP0018	LOW_SEQS	6	4				33.33		Ciliophora
MMETSP0044 Oxyrrhis marina CCMP1788		Goldman et al. (1989) Dynamics of herbivorous grazing by the heterotrophic dinoflagellate Oxyrrhis marina. J. Plankton Res.	Het	Het	MMETSP0044	LOW_SEQS	31	19				0		Dinophyceae
MMETSP0103 Paraphysomonas imperforata PA2		Choi and Peters. (1992) Effects of Temperature on Two Psychrophilic Ecotypes of a Heterotrophic Nanoflagellate, Paraphysomonas imperforata. A&E Microbiol.	Het	Het	MMETSP0103		150	63			CONTAM_50PCT	70.83	Bacteria	Chrysophyceae
MMETSP0104 Paraphysomonas imperforata PA2		Choi and Peters. (1992) Effects of Temperature on Two Psychrophilic Ecotypes of a Heterotrophic Nanoflagellate, Paraphysomonas imperforata. A&E Microbiol.	Het	Het	MMETSP0104		118	63			CONTAM_50PCT	61.76	Dinophyceae	Chrysophyceae
MMETSP0107 Goniomonas pacifica CCMP1869		Von der Heyden et al. (2004) Genetic diversity of goniomonads: an ancient divergence between marine and freshwater species. Eur. J. Phycol.	Het	Het	MMETSP0107		132	63			CONTAM_50PCT	76.92	Viridiplantae	Cryptophyceae
MMETSP0108 Goniomonas pacifica CCMP1869		Von der Heyden et al. (2004) Genetic diversity of goniomonads: an ancient divergence between marine and freshwater species. Eur. J. Phycol.	Het	Het	MMETSP0108		240	63			CONTAM_50PCT	91.67	Bacteria	Cryptophyceae
MMETSP0123 Favella ehrenbergii Fehren 1		Pedersen and Hansen. (2003) Effects of high pH on the growth and survival of six marine heterotrophic protists. MEPS	Het	Het	MMETSP0123		216	63	CONTAM NOTED	CONTAM_50PCT		16.55		Ciliophora
MMETSP0127 Platyophrya macrostoma WH	No light		Het	Het	MMETSP0127		398	63			CONTAM_50PCT	66.67	Euglenozoa	Ciliophora
MMETSP0151 Paramoeba atlantica 621/1 / CCAP 1560/9			Het	Het	MMETSP0151		216	62		CONTAM_50PCT	CONTAM_50PCT	60.78	Euglenozoa	Amoebozoa
MMETSP0161 Neoparamoeba aestuarina SoJaBio B1-5/56/2			Het	Het	MMETSP0161		234	63				45.07		Amoebozoa
MMETSP0168 Vannella sp. DIVA3 517/6/12			Het	Het	MMETSP0168		176	63			CONTAM_50PCT	77.08	Bacteria	Amoebozoa
MMETSP0173 Vexillifera sp. DIVA3 564/2			Het	Het	MMETSP0173		136	62			CONTAM_50PCT	93.33	Bacteria	Amoebozoa
MMETSP0186 Minchinia chitonis		Ball. (1980) Fine structure of the spores of Minchinia chitonis (Lankester, 1885) Labbé, 1896 (Sporozoa: Haplosporida), a parasite of the chiton, Lepidochitona cinereus. Parasitology	Het	Het	MMETSP0186	LOW_SEQS	181	60				77.08		Cercozoa
MMETSP0191 Sorites sp.			Het	Phot	MMETSP0191		495	63		CONTAM_50PCT	CONTAM_50PCT	87.64	Dinophyceae	Foraminifera	Maybe MarPRISM predicted phototrophic because it is a dinoflagellate behaving phototrophically rather than a heterotrophic foram
MMETSP0205 Euplotes focardii Strain TN1		Fulgentini et al. (2015) UV Radiation and Visible Light Induce hsp70 Gene Expression in the Antarctic Psychrophilic Ciliate Euplotes focardii. Microb. Ecol.	Het	Het	MMETSP0205		609	62	CONTAM NOTED	CONTAM_50PCT		40.99		Ciliophora
MMETSP0206 Euplotes focardii Strain TN1		Fulgentini et al. (2015) UV Radiation and Visible Light Induce hsp70 Gene Expression in the Antarctic Psychrophilic Ciliate Euplotes focardii. Microb. Ecol.	Het	Het	MMETSP0206		478	63	CONTAM NOTED	CONTAM_50PCT	CONTAM_50PCT	55.31	Euglenozoa	Ciliophora
MMETSP0208 Strombidium inclinatum S3		Fenchel and Jonsson. (1988) The functional biology of Strombidium sulcatum, a marine oligotrich ciliate (Ciliophora, Oligotrichina). MEPS	Het	Het	MMETSP0208		195	62	CONTAM NOTED			18.18		Ciliophora
MMETSP0225 Thoracosphaera heimii CCCM 670 (=CCMP 1069)		Meier et al. (2007) Evolution of different life-cycle strategies in oceanic calcareous dinoflagellates. Eur. J. Phycol.	Phot	Het	MMETSP0225	LOW_SEQS	18	7				0		Dinophyceae	MarPRISM's prediction might not fit the expected phototrophic because there are only 18 sequences and 7 Pfams present in transcriptome
MMETSP0251 Prorocentrum micans CCCM 845		Stoecker et al. (2006) Phagotrophy in Harmful Algae. Ecological Studies	Mix	Het	MMETSP0251	LOW_PFAMS	255	52				17.39		Dinophyceae	MarPRISM's prediction might not fit the expected mixotrophic because there are only 255 sequences and 52 Pfams present in transcriptome
MMETSP0329 Pseudo-nitzschia arenysensis B593			Phot	Phot	MMETSP0329	LOW_SEQS	7	6				14.29		Bacillariophyceae
MMETSP0384 Alexandrium tamarense CCMP1771	Axenic		Phot	Mix	MMETSP0384		1861	63		CONTAM_50PCT	CONTAM_50PCT	54.6	Viridiplantae	Dinophyceae	MarPRISM prediction might not be expected because we don't know what species is represented in this transcriptome
MMETSP0405 Trichosphaerium sp Am-I-7 wt			Het	Het	MMETSP0405		120	61			CONTAM_50PCT	66.67	Opisthokonta and Viridiplantae	Amoebozoa
MMETSP0420 Pessonella sp. PRA-29			Het	Het	MMETSP0420		117	62			CONTAM_50PCT	66.67	Opisthokonta and Viridiplantae	Amoebozoa
MMETSP0434 Favella taraikaensis Fe Narragansett Bay		Kamiyama et al. (2006) Feeding of the tintinnid ciliate Favella taraikaensis on the toxic dinoflagellate Alexandrium tamarense and the fate of prey toxins. Afr. J. Mar. Sci.	Het	Het	MMETSP0434		847	63	CONTAM NOTED	CONTAM_50PCT	CONTAM_50PCT	73.13	Bacteria	Ciliophora
MMETSP0436 Favella taraikaensis Fe Narragansett Bay		Kamiyama et al. (2006) Feeding of the tintinnid ciliate Favella taraikaensis on the toxic dinoflagellate Alexandrium tamarense and the fate of prey toxins. Afr. J. Mar. Sci.	Het	Het	MMETSP0436		402	62	CONTAM NOTED	CONTAM_50PCT		45.7		Ciliophora
MMETSP0437 Sexangularia sp. ATCC50979			Het	Het	MMETSP0437		186	62			CONTAM_50PCT	68.25	Stramenopiles	Amoebozoa
MMETSP0439 Stereomyxa ramosa Chinc5			Het	Het	MMETSP0439	LOW_SEQS	74	57				0		Amoebozoa
MMETSP0447 Stygamoeba regulata BSH-02190019			Het	Het	MMETSP0447		259	63			CONTAM_50PCT	65.38	Viridiplantae	Ancyromonadida
MMETSP0449 Strombidium rassoulzadegani ras09		Genetic Identities of Cryptic Species in the Strombidium stylifer/apolatum/oculatum Cluster, Including a Description of Strombidium rassoulzadegani n. sp. 2010. McManus et al. J. Euk. Microbiol.	Mix	Het	MMETSP0449		280	62	CONTAM NOTED	CONTAM_50PCT		46.78		Ciliophora	MarPRISM prediction might not be expected because there is contamination
MMETSP0467 Mesodinium pulex SPMC105		Prey selection, ingestion and growth responses of the common marine ciliate Mesodinium pulex in the light and in the dark. 2011. Tarangkoon and Hansen. AME.	Mix	Phot	MMETSP0467		763	63	CONTAM NOTED	CONTAM_50PCT	CONTAM_50PCT	88.66	Dinophyceae	Ciliophora	MarPRISM prediction might not be expected because there is contamination
MMETSP0469 Oxyrrhis marina		Goldman et al. (1989) Dynamics of herbivorous grazing by the heterotrophic dinoflagellate Oxyrrhis marina. J. Plankton Res.	Het	Het	MMETSP0469		406	63		CONTAM_50PCT		37.07		Dinophyceae
MMETSP0595 Isochrysis galbana CCMP 1323		Anderson et al. (2018) Mixotrophy in Chlorophytes and Haptophytes‚ Effect of Irradiance, Macronutrient, Micronutrient and Vitamin Limitation. Front. Microbiol.	Mix	Mix	MMETSP0595		155	63			CONTAM_50PCT	60	Ciliophora	Haptophyta
MMETSP0789 Rhizosolenia setigera CCMP 1694			Phot	Phot	MMETSP0789	LOW_SEQS	7	5				0		Coscinodiscophyceae
MMETSP0798 Myrionecta rubra CCMP2563		Johnson and Stoecker. (2015) Role of feeding in growth and photophysiology of Myrionecta rubra. AME	Mix	Phot	MMETSP0798		238	63		CONTAM_50PCT	CONTAM_50PCT	100	Cryptophyceae	Ciliophora	MarPRISM might have predicted phototrophic rather than the expected mixotrophic because the transcriptome is mainly represented by a chryptophyte which could be behaving phototrophically
MMETSP0851 Pseudo-nitzschia fraudulenta WWA7			Phot	Phot	MMETSP0851		660	63		CONTAM_50PCT	CONTAM_50PCT	57.2	Dinophyceae	Bacillariophyceae
MMETSP0912 Thalassiosira rotula GSO102			Phot	Phot	MMETSP0912	LOW_SEQS	5	3				0		Mediophyceae
MMETSP0937 Ostreococcus mediterraneus clade-D-RCC2593		Subirana et al. (2013) Morphology, Genome Plasticity, and Phylogeny in the Genus Ostreococcus Reveal a Cryptic Species, O. mediterraneus sp. nov. (Mamiellales, Mamiellophyceae). Protist	Phot	Phot	MMETSP0937	LOW_SEQS	5	3				0		Chlorophyta
MMETSP1057 Cyclotella meneghiniana CCMP 338			Phot	Het	MMETSP1057	LOW_SEQS	4	2				0		Mediophyceae
MMETSP1097 Pseudopedinella elastica CCMP716		Gerea et al. (2016) Presence, abundance and bacterivory of the mixotrophic algae Pseudopedinella (Dictyochophyceae) in freshwater environments. AME	Mix	Het	MMETSP1097		269	60			CONTAM_50PCT	60.56	Bacteria	Dictyochophyceae	There is high bacteria contamination (likely heterotrophic) in this transcriptome which could be leading to MarPRISM's heterotrophic prediction
MMETSP1103 Paraphysomonas bandaiensis Caron Lab Isolate		Caron et al. (2002) Molecular phylogenetic analysis of the heterotrophic chrysophyte genus Paraphysomonas (Chrysophyceae), and the design of rRNA‚ targeteted oligonucleotide probes for two species. J. Phycol.	Het	Het	MMETSP1103		202	63			CONTAM_50PCT	68.57	Dinophyceae	Chrysophyceae
MMETSP1107 Paraphysomonas vestita GFlagA		Caron et al. (2002) Molecular phylogenetic analysis of the heterotrophic chrysophyte genus Paraphysomonas (Chrysophyceae), and the design of rRNA‚ targeteted oligonucleotide probes for two species. J. Phycol.	Het	Het	MMETSP1107		122	63			CONTAM_50PCT	56.41	Stramenopiles	Chrysophyceae
MMETSP1126 Dunaliella tertiolecta CCMP1320	Axenic		Phot	Het	MMETSP1126	LOW_SEQS								Chlorophyta	MarPRISM's prediction might not have been expected because there are few sequences for a prediction to be based on
MMETSP1129 Isochrysis sp. CCMP1324	Axenic		Phot	Phot	MMETSP1129		142	63			CONTAM_50PCT	57.33	Ciliophora	Haptophyta
MMETSP1130 Isochrysis sp. CCMP1324	Axenic		Phot	Phot	MMETSP1130	LOW_SEQS	14	10				50		Haptophyta
MMETSP1131 Isochrysis sp. CCMP1324	Axenic		Phot	Phot	MMETSP1131		153	63			CONTAM_50PCT	54.55	Ciliophora	Haptophyta
MMETSP1132 Isochrysis sp. CCMP1324	Axenic		Phot	Phot	MMETSP1132		162	63			CONTAM_50PCT	56.1	Ciliophora	Haptophyta
MMETSP1147 Lessardia elongata SPMC 104		Lessardia elongata gen. et sp. nov. (Dinoflagellata, Peridiniales, Podolampaceae) and the taxonomic position of the genus Roscoffia. 2003. Saldarriaga et al. J. Phycol.	Het	Het	MMETSP1147	LOW_SEQS	107	25				0		Dinophyceae
MMETSP1148 Gyrodinium dominans SPMC 103		Nakamura et al. (1995) Growth and grazing of a naked heterotrophic dinoflagellate, Gyrodinium dominans. AME	Het	Het	MMETSP1148	LOW_SEQS	6	4				0		Dinophyceae
MMETSP1161 Picochlorum oklahomensis CCMP2329			Phot	Phot	MMETSP1161		279	63		CONTAM_50PCT		41.06		Chlorophyta
MMETSP1167 Mallomonas Sp CCMP3275		Olrik. (1998) Ecology of mixotrophic flagellates with special reference to Chrysophyceae in Danish lakes. Hydrobiologia	Phot	Phot	MMETSP1167		177	63			CONTAM_50PCT	62.5	Rhodophyta	Chrysophyceae
MMETSP1345 Fabrea salina		Guermazi et al. (2008) Rearing of Fabrea salina Henneguy (Ciliophora, Heterotrichida) with three unicellular feeds. Comptes Rendus Biologies	Het	Het	MMETSP1345		209	63	CONTAM NOTED	CONTAM_50PCT		28.7		Ciliophora
MMETSP1380 Euplotes crassus CT5		Lawrence and Snyder. (1998) Feeding behaviour and grazing impacts of a Euplotes sp. on attached bacteria. Can. J. Microbiol.	Het	Het	MMETSP1380		232	63	CONTAM NOTED			5.15		Ciliophora
MMETSP1390 Micromonas sp. CCMP2099		Anderson et al. (2018) Mixotrophy in Chlorophytes and Haptophytes‚ Effect of Irradiance, Macronutrient, Micronutrient and Vitamin Limitation. Front. Microbiol.	Mix	Het	MMETSP1390	LOW_SEQS	3	2				0		Chlorophyta	MarPRISM's prediction might not have been expected because there are only 3 sequences and 2 Pfams present in the transcriptome
MMETSP1395 Blepharisma japonicum Stock R1072		Matsuoka. (1983) Negative Phototaxis in Blepharisma japonicum. J. Protozoo.	Het	Het	MMETSP1395		469	63	CONTAM NOTED			31.76		Ciliophora
MMETSP1396 Pseudokeronopsis sp. Brazil		Hu and Song. (2001) Morphological Redescription and Morphogenesis of the Marine Ciliate, Pseudokeronopsis rubra (Ciliophora: Hypotrichida). Acta Protozoologica	Het	Het	MMETSP1396		305	63	CONTAM NOTED	CONTAM_50PCT	CONTAM_50PCT	52.5	Stramenopiles	Ciliophora
MMETSP1397 Climacostomum virens Stock W-24		Sugibayashi and Harumoto. (2000) Defensive function of trichocysts in Paramecium tetraurelia against heterotrich ciliate Climacostomum virens. Eur. J. Protistol.	Het	Het	MMETSP1397		500	63	CONTAM NOTED	CONTAM_50PCT	CONTAM_50PCT	58.96	Euglenozoa	Ciliophora
MMETSP1412 Thalassiosira weissflogii CCMP1010			Phot	Het	MMETSP1412	LOW_SEQS								Mediophyceae	MarPRISM's prediction might not have been expected because there are few sequences for a prediction to be based on
MMETSP1465 Phaeocystis cordata RCC1383		Rousseau et al. (2007) The life cycle of Phaeocystis: state of knowledge and presumptive role in ecology. Biogeochemistry	Phot	Phot	MMETSP1465		384	63		CONTAM_50PCT	CONTAM_50PCT	53.3	Viridiplantae	Haptophyta
MMETSP1474 Imantonia sp., Strain RCC918		Anderson et al. (2018) Mixotrophy in Chlorophytes and Haptophytes‚ Effect of Irradiance, Macronutrient, Micronutrient and Vitamin Limitation. Front. Microbiol.	Mix	Phot	MMETSP1474		265	63		CONTAM_50PCT		49.04		Haptophyta	MarPRISM may have predicted phototrophic instead of mixotrophic because there is high contamination
