# Supplementary material for: Latitude- and depth-driven divergence in protist trophic strategies revealed by a machine learning model
Source: Front Microbiol. 2025 Sep 1;16:1602162. doi: 10.3389/fmicb.2025.1602162 (PMC12434009; doi:10.3389/fmicb.2025.1602162)
Supplement: Supplementary file 6 [file Table_5.xlsx]

## Sheet: Sheet1
Cruise	Cruise number	Research vessel	Dates of metatranscriptomic sampling (HST)	Locations of metatranscriptomic sampling	Sampling	Depths of metatranscriptomic sampling	Water sampling method for metatranscriptomes	Metatransciptomic sampling time (HST)	Metatranscriptomic replicates	Metatranscriptomic size fractions
ALOHA Diel	KM1513	R/V Kilo Moana	2015-07-26 to 2015-07-30	Around Station Aloha, 22.45 °N, 158 °W	Lagrangian	15m	CTD	every four hours over four days	Duplicate metatranscriptomes	0.2 – 100 μm
Gradients1 surface	KOK1606	R/V Ka'imikai-O-Kanaloa	2016-04-20 to 2016-05-02	23.50 °N – 37.30 °N, 158 °W	Eularian	15m	CTD	around 5:00 and 20:00 with most samples collected around 5:00	Triplicate metatranscriptomes	0.2 – 3 μm and 3 – 200 μm
Gradients2 surface	MGL1704	R/V Marcus G. Langseth	2017-05-29 to 2017-06-11	25.77 °N – 41.42 °N, 158 °W	Eularian	15m	CTD	around 3:00, 4:00, and 16:00 with most samples collected around 3:00 and 4:00	Triplicate metatranscriptomes	0.2 – 3 μm and 3 – 100 μm
Gradients3 surface	KM1906	R/V Kilo Moana	2019-04-11 to 2019-04-27	25.87 °N – 40.88 °N, 158 °W	Eularian	7m	Underway water system	around 5:00 and 6:00 with most samples collected around 6:00	Triplicate metatranscriptomes	0.2 – 3 μm and 3 – 100 μm
Gradients2 incubations	MGL1704	R/V Marcus G. Langseth	2017-06-03 to 2017-06-12	First experiment at 41.42 °N, second experiment at 37 °N, third experiment at 32.93 °N, 158 °W	Eularian	~15m	Trace metal clean pump (stayfish)	most samples were collected between 08:00 and 16:00, with a primary focus on the morning (08:00-11:30) and early afternoon (13:00-16:00). A few evening samples were collected (after 18:00)	Triplicate metatranscriptomes	0.2 – 3 μm and 3 – 100 μm
Gradients3 depth	KM1906	R/V Kilo Moana	2019-04-16 to 2019-04-24	32.92 °N, 37 °N, 41.67 °N, and 42.33 °N, 158 °W	Eularian	15m, DCM, and either 75m or 125m: DCM was at 130m at 32.9 °N, 55m at 37 °N, 50m at 41.7 °N, and 41m at 42.3 °N	CTD	around 6:00, 8:00, and 14:00 with most samples collected around 8:00	Duplicate metatranscriptomes	0.2 – 100 μm
Gradients3 diel	KM1906	R/V Kilo Moana	2019-04-16 to 2019-04-18	Around 41.6 °N, 158 °W	Lagrangian	15m	CTD	approximately every four hours for three days	Triplicate metatranscriptomes	0.2 – 100 μm
