# Supplementary material for: Latitude- and depth-driven divergence in protist trophic strategies revealed by a machine learning model
Source: Front Microbiol. 2025 Sep 1;16:1602162. doi: 10.3389/fmicb.2025.1602162 (PMC12434009; doi:10.3389/fmicb.2025.1602162)
Supplement: Supplementary file 7 [file Table_6.xlsx]

## Sheet: Sheet1
Experiment name	Station	Latitude (°N)	Longitude (°W)	Water collection depth (m)	Treatment	Fe added (nM)	NO3 added (μM)	PO4 added (μM)
REXP3	16	32.93	158	15	Control
REXP3	16	32.93	158	15	LoNP		0.5	0.05
REXP3	16	32.93	158	15	HiNP		5	0.5
REXP3	16	32.93	158	15	NPFe	0.5	5	0.5
REXP2	11	37	158	15	Control
REXP2	11	37	158	15	Fe	1
REXP2	11	37	158	15	NP		5	0.5
REXP2	11	37	158	15	NPFe	1	5	0.5
REXP1	7	41.42	158	15	Control
REXP1	7	41.42	158	15	LoFe	0.3
REXP1	7	41.42	158	15	Fe	2
REXP1	7	41.42	158	15	NPFe	2	10	1
