# Supplementary material for: Latitude- and depth-driven divergence in protist trophic strategies revealed by a machine learning model
Source: Front Microbiol. 2025 Sep 1;16:1602162. doi: 10.3389/fmicb.2025.1602162 (PMC12434009; doi:10.3389/fmicb.2025.1602162)
Supplement: Supplementary file 8 [file Table_7.xlsx]

## Sheet: Sheet1
Dataset	Reference URL	Citation	Data DOI
Gradients1 heterotrophic bacteria biomass	https://simonscmap.com/catalog/datasets/Influx_Stations_Gradients_2016	Cain et al., 2020a	10.5281/zenodo.4085858
Gradients1 NCP	https://simonscmap.com/catalog/datasets/KOK1606_Gradients1_Surface_O2Ar_NCP	Juranek et al., 2020	10.5281/zenodo.4104636
Gradients1 NO3_NO2	https://simonscmap.com/catalog/datasets/KOK1606_Gradients1_Nutrients	Juranek et al., 2020
Gradients1 temperature	https://simonscmap.com/catalog/datasets/Gradients1_KOK1606_PPPCPN_UW	White, A., 2020	10.5281/zenodo.3958307
Gradients1-3 Fe (station)		Hawco et al., 2025
Gradients1-3 PAR	https://simonscmap.com/catalog/datasets/MODIS_PAR_cl1	NASA Goddard Space Flight Center, Ocean Ecology Laboratory, Ocean Biology Processing Group, 2022	10.5067/AQUA/MODIS/L3M/PAR/2022
Gradients1-3 Prochlorococcus, Synechococcus, and picoeukaryote biomass	https://simonscmap.com/catalog/datasets/all_SeaFlow_cruises_v1_5	Ribalet et al., 2019	10.5281/zenodo.2678021
Gradients2 Fe (underway)	https://simonscmap.com/catalog/datasets/Gradients_2_towfish_trace_metals	Pinedo-González et al. 2020; Park et al., 2023	10.5281/zenodo.7872301
Gradients2 heterotrophic bacteria biomass	https://simonscmap.com/catalog/datasets/Influx_Stations_Gradients_2017	Cain et al., 2020b	10.5281/zenodo.4085873
Gradients2 NCP	https://simonscmap.com/catalog/datasets/MGL1704_Gradients2_Surface_O2Ar_NCP	Juranek et al., 2020	10.5281/zenodo.4079505
Gradients2 NO3_NO2	https://simonscmap.com/catalog/datasets/MGL1704_Gradients2_Nutrients	Juranek et al., 2020
Gradients2 temperature	https://simonscmap.com/catalog/datasets/MGL1704_Gradients2_Surface_O2Ar_NCP	Juranek et al., 2020	10.5281/zenodo.4079505
Gradients3 depth NO3_NO2	https://simonscmap.com/catalog/datasets/Karl_GR3_organic_and_inorganic_nutrients	Dave Karl Lab, 2023	10.5281/zenodo.7782668
Gradients3 depth PAR	https://simonscmap.com/catalog/datasets/KM1906_Gradients3_CTD		10.5281/zenodo.7015756
Gradients3 heterotrophic bacteria biomass	https://simonscmap.com/catalog/datasets/Influx_Underway_Gradients_2019	Cain et al., 2020c	10.5281/zenodo.4085897
Gradients3 NCP	https://simonscmap.com/catalog/datasets/KM1906_Gradients3_Surface_O2Ar_NCP	Juranek et al., 2020	10.5281/zenodo.4009653
Gradients3 NO3_NO2	https://simonscmap.com/catalog/datasets/Karl_GR3_organic_and_inorganic_nutrients	Juranek et al., 2020	10.5281/zenodo.7782668
Gradients3 temperature	https://simonscmap.com/catalog/datasets/Gradients3_KM1906_PCPN_UW	White, A., 2021	10.5281/zenodo.4840298
