# Supplementary material for: Latitude- and depth-driven divergence in protist trophic strategies revealed by a machine learning model
Source: Front Microbiol. 2025 Sep 1;16:1602162. doi: 10.3389/fmicb.2025.1602162 (PMC12434009; doi:10.3389/fmicb.2025.1602162)
Supplement: Supplementary file 9 [file Table_8.xlsx]

## Sheet: Sheet1
Name	Model	Training dataset	Best performing hyperparameters
	Random Forest	After removing contaminated and low-sequence transcriptomes, TPM	max_depth: 1000, min_samples_leaf: 5, min_samples_split: 2, min_weight_fraction_leaf: 0.0, n_estimators: 10
	Random Forest	Including contaminated and low-sequence transcriptomes, TPM	max_depth: None, min_samples_leaf: 3, min_samples_split: 5, min_weight_fraction_leaf: 0.0, n_estimators: 1000
MarPRISM	XGBoost	After removing contaminated and low-sequence transcriptomes, TPM	gamma: 0.0, learning_rate: 0.1, max_depth: 3, n_estimators: 1000, reg_lambda: 1.0
	XGBoost	Including contaminated and low-sequence transcriptomes, TPM	gamma: 0.5, learning_rate: 0.1, max_depth: 3, n_estimators: 100, reg_lambda: 0.5
	XGBoost	After removing contaminated and low-sequence transcriptomes, binary rather than TPM	gamma: 0.0, learning_rate: 0.05, max_depth: 3, n_estimators: 1000, reg_lambda: 0.5
	XGBoost	After removing contaminated and low-sequence transcriptomes, transcriptomes from Micromonas species with mixotrophic labels converted to phototrophic labels	gamma: 0.0, learning_rate: 0.1, max_depth: 10, n_estimators: 1000, reg_lambda: 1.0
