# Supplementary material for: Latitude- and depth-driven divergence in protist trophic strategies revealed by a machine learning model
Source: Front Microbiol. 2025 Sep 1;16:1602162. doi: 10.3389/fmicb.2025.1602162 (PMC12434009; doi:10.3389/fmicb.2025.1602162)
Supplement: Supplementary file 10 [file Table_9.xlsx]

## Sheet: supplementaryTable6
Pfam ID	Function	Broad function	Importance score	Median TPM in phototrophic training cultures	Median TPM in mixotrophic training cultures	Median TPM in heterotrophic training cultures
PF01128	2-C-methyl-D-erythritol 4-phosphate cytidylyltransferase	carbon metabolism	0.0017	20.153	16.9921	0
PF02739	5'-3' exonuclease, N-terminal resolvase-like domain	dna/rna	0.003	7.0918	8.6373	0
PF00003	7 transmembrane sweet-taste receptor of 3 GCPR	signaling	0.0023	98.2716	0	93.0792
PF13401	AAA domain	motility	0.0016	1.14417	0	7.22469
PF05427	Acidic fibroblast growth factor binding (FIBP)	signaling	0.0018	0	0	8.80983
PF00022	Actin	motility	0.0022	874.279	813.251	2785.18
PF00441	Acyl-CoA dehydrogenase, C-terminal domain	carbon metabolism	0.003	124.189	147.736	562.153
PF05641	Agenet domain	dna/rna	0.0017	0	0	0
PF01786	Alternative oxidase	carbon metabolism	0.0016	138.665	35.5568	78.1137
PF01428	AN1-like Zinc finger	signaling	0.0017	0	29.765	92.8196
PF12796	Ankyrin repeats (3 copies)	signaling	0.0017	1568.29	2525.22	2362.11
PF13637	Ankyrin repeats (many copies)	signaling	0.0016	152.494	426.51	224.138
PF09793	Anticodon-binding domain	dna/rna	0.0016	42.114	19.5505	43.1915
PF04266	ASCH domain	signaling	0.0017	0	5.23441	0
PF00185	Aspartate/ornithine carbamoyltransferase, Asp/Orn binding domain	carbon metabolism	0.0016	40.8355	40.1837	19.4923
PF01813	ATP synthase subunit D	photosynthesis	0.0001	70.9278	33.1647	88.0488
PF02617	ATP-dependent Clp protease adaptor protein ClpS	NA	0.0018	219.23	20.681	0
PF04108	Autophagy protein ATG17-like domain	NA	0.0031	0	2.53238	7.02327
PF09333	Autophagy-related protein C terminal domain	NA	0.0018	13.0727	6.45387	19.5509
PF10211	Axonemal dynein light chain	motility	0.0045	0	51.7911	45.2573
PF01062	Bestrophin, RFP-TM, chloride channel	NA	0.0004	476.681	493.534	20.7556
PF06859	Bicoid-interacting protein 3 (Bin3)	NA	0.0017	5.6177	11.2809	3.6071
PF13864	Calmodulin-binding	signaling	0.0022	0	65.6467	70.9974
PF01067	Calpain large subunit, domain III	NA	0.0002	0	3.52563	8.24924
PF10252	Casein kinase substrate phosphoprotein PP28	signaling	0.0017	23.1757	8.68608	0
PF08773	Cathepsin C exclusion domain	NA	0.0016	0	0	0
PF00571	CBS domain	carbon metabolism	0.0026	380.029	47.0044	203.525
PF03040	CemA family	photosynthesis	0.0002	0	0	0
PF05018	CFA20 domain	motility	0.0034	12.2895	74.4445	56.194
PF00504	Chlorophyll A-B binding protein	photosynthesis	0.0063	26117.2	14866	25.217
PF14782	Ciliary BBSome complex subunit 2, C-terminal	motility	0.0017	0	11.5647	12.1877
PF02515	CoA-transferase family III	carbon metabolism	0.0023	0	22.1831	63.8686
PF13507	CobB/CobQ-like glutamine amidotransferase domain	NA	0.0017	20.1308	18.9712	8.61039
PF02514	CobN/Magnesium Chelatase	photosynthesis	0.009175	170.956	125.19	0
PF11152	Cofactor assembly of complex C subunit B, CCB2/CCB4	photosynthesis	0.0021	14.1641	5.59256	0
PF00241	Cofilin/tropomyosin-type actin-binding protein	motility	0.0022	211.831	94.8193	709.314
PF09747	Coiled-coil domain containing protein 97-like, C-terminal	NA	0.0016	0	5.22248	0
PF13925	con80 domain of Katanin	motility	0.013775	0	7.70745	3.1034
PF00125	Core histone H2A/H2B/H3/H4	dna/rna	0.0023	1052.29	361.587	1137.88
PF06206	CpeT/CpcT family (DUF1001)	photosynthesis	0.0015	8.38847	0	0
PF00839	Cysteine rich repeat	signaling	0.0018	0	14.5877	0
PF01928	CYTH domain	signaling	0.0017	2.32491	0	0
PF00034	Cytochrome c	carbon metabolism	0.0014	271.606	179.97	510.562
PF02297	Cytochrome oxidase c subunit VIb	carbon metabolism	0.0018	202.03	8.21	225.55
PF01041	DegT/DnrJ/EryC1/StrS aminotransferase family	NA	0.0017	78.6047	168.061	3.77133
PF04922	DIE2/ALG10 family	NA	0.0014	0	5.18679	0
PF06565	DM10 domain	motility	0.00175	0	52.3197	23.4876
PF08713	DNA alkylation repair enzyme	dna/rna	0.0015	0	0	6.01461
PF00204	DNA gyrase B	dna/rna	0.0025	17.146	19.6955	0
PF08839	DNA replication factor CDT1 like	dna/rna	0.0015	0	0	0
PF08854	Domain of unknown function (DUF1824)	NA	0.0014	12.2123	2.17394	0
PF09353	Domain of unknown function (DUF1995)	NA	0.01705	201.627	95.3129	0
PF13886	Domain of unknown function (DUF4203)	NA	0.0016	0	9.90397	2.82665
PF15104	Domain of unknown function (DUF4558)	motility	0.0074	0	17.1534	9.71251
PF08385	Dynein heavy chain, N-terminal region 1	motility	0.002	7.48072	35.8564	5.57972
PF08393	Dynein heavy chain, N-terminal region 2	motility	0.0022	13.6034	76.948	9.12221
PF05783	Dynein light intermediate chain (DLIC)	motility	0.0022	0	7.30127	7.22424
PF00892	EamA-like transporter family	NA	0.0017	265.624	201.999	86.5277
PF03439	Early transcription elongation factor of RNA pol II, NGN section	dna/rna	0.0035	19.7531	4.23414	11.9504
PF00766	Electron transfer flavoprotein FAD-binding domain	carbon metabolism	0.0017	33.103	0	0
PF04727	ELMO/CED-12 family	phagocytosis	0.0017	18.213	29.6391	42.5341
PF00889	Elongation factor TS	dna/rna	0.0016	107.729	62.0005	23.4256
PF04137	Endoplasmic Reticulum Oxidoreductin 1 (ERO1)	NA	0.0016	54.3233	24.1354	13.7443
PF01133	Enhancer of rudimentary	NA	0.00425	0	35.6814	26.0966
PF08551	Eukaryotic integral membrane protein (DUF1751)	NA	0.0001	0	6.39645	1.6369
PF05811	Eukaryotic protein of unknown function (DUF842)	NA	0.0051	20.2387	9.82495	29.7466
PF00194	Eukaryotic-type carbonic anhydrase	carbon metabolism	0.0018	67.6259	146.898	28.5215
PF01565	FAD binding domain	carbon metabolism	0.0022	75.3904	46.5313	111.497
PF05996	Ferredoxin-dependent bilin reductase	photosynthesis	0.00563333	53.2516	20.3579	0
PF08030	Ferric reductase NAD binding domain	NA	0.0017	13.848	18.4609	26.1928
PF05683	Fumarase C-terminus	carbon metabolism	0.0015	13.86	17.1611	9.4076
PF01363	FYVE zinc finger	signaling	0.0002	53.5719	96.127	167.352
PF02685	Glucokinase	carbon metabolism	0.0035	28.3602	27.5182	0
PF02798	Glutathione S-transferase, N-terminal domain	carbon metabolism	0.0017	101.007	140.761	278.264
PF01597	Glycine cleavage H-protein	carbon metabolism	0.0018	112.219	98.8956	145.547
PF01055	Glycosyl hydrolases family 31	carbon metabolism	0.0016	37.4827	68.3929	120.834
PF00732	GMC oxidoreductase	carbon metabolism	0.0015	16.5254	40.9976	47.9705
PF05301	GNAT acetyltransferase, Mec-17	NA	0.0017	0	12.4682	0
PF01151	GNS1/SUR4 family	signaling	0.0016	170.408	168.004	367.714
PF12816	Golgi CORVET complex core vacuolar protein 8	NA	0.0001	6.30377	0	0
PF01184	GPR1/FUN34/yaaH family	signaling	0.0017	0	0	0
PF02893	GRAM domain	signaling	0.0015	0	1.86415	0
PF15782	GREB1 N-terminal region	NA	0.0014	0	0	0
PF06421	GTP-binding protein LepA C-terminus	signaling	0.0034	14.1512	5.33322	0
PF03457	Helicase associated domain	NA	0.0016	924.783	24.2133	0
PF00349	Hexokinase	carbon metabolism	0.0015	0	0	0
PF08123	Histone methylation protein DOT1	NA	0.0015	34.7953	72.8852	23.6981
PF05148	Hypothetical methyltransferase	NA	0.0014	9.8642	7.27567	22.9185
PF16158	Ig-like domain from next to BRCA1 gene	NA	0.0089	0	28.0561	374.252
PF06090	Inositol-pentakisphosphate 2-kinase	NA	0.0017	7.72579	4.85699	5.17185
PF07650	KH domain	dna/rna	0.0035	0	4.99058	0
PF00013	KH domain	dna/rna	0.0017	309.391	593.532	165.571
PF00467	KOW motif	NA	0.0018	0	3.27448	0
PF00139	Legume lectin domain	carbon metabolism	0.0017	0	3.64297	0.850915
PF03388	Legume-like lectin family	carbon metabolism	0.0017	0	17.2521	43.4649
PF10601	LITAF-like zinc ribbon domain	NA	0.00215	58.1138	0	0
PF04172	LrgB-like family	NA	0.0015	44.7238	21.828	0
PF02401	LytB protein	NA	0.0019	84.5908	48.1208	0
PF08125	Mannitol dehydrogenase C-terminal domain	carbon metabolism	0.002	0	15.5331	0
PF01232	Mannitol dehydrogenase Rossmann domain	carbon metabolism	0.0015	0	0	0
PF16313	Met-zincin	NA	0.00155	0	17.1936	0
PF13383	Methyltransferase domain	NA	0.0023	80.0584	33.4143	0
PF10235	Microtubule-associated protein CRIPT	motility	0.0018	0	12.2831	0
PF06925	Monogalactosyldiacylglycerol (MGDG) synthase	photosynthesis	0.0018	48.4317	21.2553	0
PF09728	Myosin-like coiled-coil protein	motility	0.00085	0	23.5203	17.0709
PF06602	Myotubularin-like phosphatase domain	carbon metabolism	0.0032	19.0191	19.5261	54.2171
PF00784	MyTH4 domain	motility	0.0004	0	6.09508	52.1393
PF06965	Na+/H+ antiporter 1	NA	0.00805	0	32.9283	0
PF03031	NLI interacting factor-like phosphatase	NA	0.0016	171.188	109.106	283.933
PF01733	Nucleoside transporter	dna/rna	0.0017	15.4144	23.5005	29.3393
PF14778	Odorant response abnormal 4-like	NA	0.0017	0	0	0
PF04664	Opioid growth factor receptor (OGFr) conserved region	signaling	0.0016	0	4.81785	0
PF10188	Organic solute transport protein 1	NA	0.0022	0	8.82568	6.00694
PF02894	Oxidoreductase family, C-terminal alpha/beta domain	carbon metabolism	0.0016	0	0	0
PF12775	P-loop containing dynein motor region	motility	0.0022	2.44584	45.283	8.00741
PF04755	PAP_fibrillin	photosynthesis	0.0318	273.419	145.999	0
PF02460	Patched family	NA	0.0044	152.076	135.389	96.8711
PF03577	Peptidase family C69	NA	0.0052	19.0209	54.6165	20.1605
PF01434	Peptidase family M41	NA	0.0016	350.661	197.522	80.7088
PF01625	Peptide methionine sulfoxide reductase	NA	0.0017	284.148	119.542	161.654
PF13407	Periplasmic binding protein domain	carbon metabolism	0.0017	0	0	0
PF00294	pfkB family carbohydrate kinase	carbon metabolism	0.00255	167.821	251.377	164.266
PF00169	PH domain	NA	0.0017	149.123	207.964	992.137
PF06432	Phosphatidylinositol N-acetylglucosaminyltransferase	NA	0.0017	6.61751	1.02629	7.1418
PF14870	Photosynthesis system II assembly factor YCF48	photosynthesis	0.00175	71.7682	32.0127	0
PF00124	Photosynthetic reaction centre protein	photosynthesis	0.0027	31.6715	110.363	0
PF02507	Photosystem I reaction centre subunit III	photosynthesis	0.0015	0	17.0824	0
PF00280	Potato inhibitor I family	NA	0.0047	84.1615	0	0
PF13041	PPR repeat family	NA	0.0017	386.694	782.741	113.175
PF05033	Pre-SET motif	NA	0.0018	0	0	0
PF05185	PRMT5 arginine-N-methyltransferase	NA	0.0021	22.4676	23.3328	12.9562
PF09286	Pro-kumamolisin, activation domain	NA	0.0146	0	49.7774	42.3888
PF00235	Profilin	motility	0.0044	0	72.2396	123.236
PF07784	Protein of unknown function (DUF1622)	NA	0.0014	0	0	0
PF11175	Protein of unknown function (DUF2961)	NA	0.0014	0	0	0
PF04359	Protein of unknown function (DUF493)	NA	0.0017	35.282	11.7831	0
PF06108	Protein of unknown function (DUF952)	NA	0.00283333	9.00348	14.7146	0
PF01789	PsbP	photosynthesis	0.0017	94.7421	87.4245	0
PF04012	PspA/IM30 family	signaling	0.00936667	97.8931	28.3454	0
PF14727	PTHB1 N-terminus	motility	0.002	0	7.15491	0
PF04712	Radial spokehead-like protein	motility	0.00115	0	49.1383	55.7169
PF16672	Ragulator complex protein LAMTOR5	NA	0.0017	12.0983	7.39	0
PF00071	Ras family	signaling	0.0022	1727.81	1106.65	5062.53
PF04607	Region found in RelA / SpoT proteins	NA	0.0021	50.7567	23.7857	0
PF00615	Regulator of G protein signaling domain	signaling	0.0034	0	0	227.534
PF02453	Reticulon	NA	0.0017	0	7.02234	130.599
PF00581	Rhodanese-like domain	signaling	0.0018	104.771	134.873	144.994
PF00621	RhoGEF domain	signaling	0.0029	0	0	158.478
PF00445	Ribonuclease T2 family	dna/rna	0.0017	17.8786	19.1915	87.6579
PF01776	Ribosomal L22e protein family	NA	0.0017	325.821	276.591	396.023
PF01197	Ribosomal protein L31	dna/rna	0.0017	0	0	0
PF00355	Rieske [2Fe-2S] domain	photosynthesis	0.0018	209.29	333.946	269.13
PF08221	RNA polymerase III subunit RPC82 helix-turn-helix domain	dna/rna	0.0017	0	3.63573	0
PF14259	RNA recognition motif (a.k.a. RRM, RBD, or RNP domain)	dna/rna	0.0017	98.6479	136.073	87.0772
PF10672	S-adenosylmethionine-dependent methyltransferase	NA	0.0023	16.3551	8.54269	0
PF03348	Serine incorporator (Serinc)	carbon metabolism	0.0001	97.4357	42.5146	144.732
PF03842	Silicon transporter	NA	0.0023	392.915	0	0
PF02146	Sir2 family	NA	0.0015	102.151	96.6381	147.465
PF04499	SIT4 phosphatase-associated protein	NA	0.0017	0	8.20454	5.05199
PF12352	Snare region anchored in the vesicle membrane C-terminus	NA	0.0017	102.555	57.3486	136.788
PF00588	SpoU rRNA Methylase family	dna/rna	0.0014	105.998	76.9355	46.5356
PF07876	Stress responsive A/B Barrel Domain	NA	0.0017	15.0037	13.2606	21.5665
PF08232	Striatin family	motility	0.0018	0	0	0
PF05477	Surfeit locus protein 2 (SURF2)	NA	0.0097	0	11.5773	14.0419
PF12329	TATA element modulatory factor 1 DNA binding	NA	0.0017	0	0	0
PF01026	TatD related DNase	dna/rna	0.0014	43.3206	54.2134	27.0672
PF07106	TBPIP/Hop2 winged helix domain	NA	0.00166667	0	5.32421	6.61716
PF03645	Tctex-1 family	motility	0.0064	0	114.215	135.258
PF00335	Tetraspanin family	NA	0.0017	0	22.736	413.282
PF00314	Thaumatin family	NA	0.0017	0	0	0
PF13462	Thioredoxin	carbon metabolism	0.0017	0	12.3895	13.8704
PF04278	Tic22-like family	photosynthesis	0.0022	39.8165	5.28686	0
PF03219	TLC ATP/ADP transporter	NA	0.0018	123.809	45.031	7.81431
PF00456	Transketolase, thiamine diphosphate binding domain	carbon metabolism	0.0017	403.778	369.966	47.1934
PF12738	twin BRCT domain	NA	0.0015	12.3023	4.66271	7.76379
PF02517	Type II CAAX prenyl endopeptidase Rce1-like	NA	0.0017	61.6392	37.2653	15.024
PF01014	Uricase	NA	0.0016	0	0	0
PF04133	Vacuolar protein sorting 55	NA	0.00326667	0	0	30.1981
PF10367	Vacuolar sorting protein 39 domain 2	NA	0.0014	0	3.12936	7.12946
PF02542	YgbB family	carbon metabolism	0.002	23.4358	11.8041	0
PF00642	Zinc finger C-x8-C-x5-C-x3-H type (and similar)	NA	0.0011	115.609	459.428	168.613
PF13917	Zinc knuckle	NA	0.0018	0	7.30549	0
PF13913	zinc-finger of a C2HC-type	NA	0.0014	0	34.3057	45.1082
