# Supplementary material for: Latitude- and depth-driven divergence in protist trophic strategies revealed by a machine learning model
Source: Front Microbiol. 2025 Sep 1;16:1602162. doi: 10.3389/fmicb.2025.1602162 (PMC12434009; doi:10.3389/fmicb.2025.1602162)
Supplement: Supplementary file 11 [file Table_10.xlsx]

## Sheet: excludedPredictionsSupplementar
Cruise	Species bin	Taxonomic group	Latitude (°N)	Depth (m)	Filter (~µm)	Incubation treatment	Incubation time (hr)	Trophic mode prediction
Gradients1	Azadinium spinosum	Dinoflagellate	28.1432	15	3	NA	NA	Heterotrophy
Gradients1	Azadinium spinosum	Dinoflagellate	28.1432	15	3	NA	NA	Heterotrophy
Gradients1	Azadinium spinosum	Dinoflagellate	28.1432	15	3	NA	NA	Phototrophy
Gradients1	Brandtodinium nutricula	Dinoflagellate	23.4958	15	3	NA	NA	Phototrophy
Gradients1	Brandtodinium nutricula	Dinoflagellate	23.4958	15	3	NA	NA	Heterotrophy
Gradients1	Pelagodinium beii	Dinoflagellate	36.57	15	3	NA	NA	Heterotrophy
Gradients1	Pelagodinium beii	Dinoflagellate	36.57	15	3	NA	NA	Mixotrophy
Gradients1	Pelagodinium beii	Dinoflagellate	36.57	15	3	NA	NA	Phototrophy
Gradients1	Pelagodinium beii	Dinoflagellate	29.6998	15	3	NA	NA	Phototrophy
Gradients1	Pelagodinium beii	Dinoflagellate	29.6998	15	3	NA	NA	Heterotrophy
Gradients1	Prorocentrum minimum	Dinoflagellate	28.1432	15	3	NA	NA	Phototrophy
Gradients1	Prorocentrum minimum	Dinoflagellate	28.1432	15	3	NA	NA	Heterotrophy
Gradients1	Prorocentrum minimum	Dinoflagellate	28.1432	15	3	NA	NA	Heterotrophy
Gradients1	Prorocentrum minimum	Dinoflagellate	29.6998	15	3	NA	NA	Phototrophy
Gradients1	Prorocentrum minimum	Dinoflagellate	29.6998	15	3	NA	NA	Heterotrophy
Gradients1	Scrippsiella trochoidea	Dinoflagellate	23.4958	15	3	NA	NA	Phototrophy
Gradients1	Scrippsiella trochoidea	Dinoflagellate	23.4958	15	3	NA	NA	Heterotrophy
Gradients1	Scrippsiella trochoidea	Dinoflagellate	23.4958	15	3	NA	NA	Phototrophy
Gradients1	Scrippsiella trochoidea	Dinoflagellate	28.1432	15	3	NA	NA	Heterotrophy
Gradients1	Scrippsiella trochoidea	Dinoflagellate	28.1432	15	3	NA	NA	Heterotrophy
Gradients1	Scrippsiella trochoidea	Dinoflagellate	28.1432	15	3	NA	NA	Phototrophy
Gradients2	Azadinium spinosum	Dinoflagellate	29.58	15	3	NA	NA	Heterotrophy
Gradients2	Azadinium spinosum	Dinoflagellate	29.58	15	3	NA	NA	Phototrophy
Gradients2	Azadinium spinosum	Dinoflagellate	29.58	15	3	NA	NA	Phototrophy
Gradients2	Pelagodinium beii	Dinoflagellate	32.93	15	3	NA	NA	Mixotrophy
Gradients2	Pelagodinium beii	Dinoflagellate	32.93	15	3	NA	NA	Heterotrophy
Gradients2	Pelagodinium beii	Dinoflagellate	32.93	15	3	NA	NA	Phototrophy
Gradients2	Prorocentrum minimum	Dinoflagellate	36.05	15	3	NA	NA	Phototrophy
Gradients2	Prorocentrum minimum	Dinoflagellate	36.05	15	3	NA	NA	Heterotrophy
Gradients2	Prorocentrum minimum	Dinoflagellate	36.05	15	3	NA	NA	Heterotrophy
Gradients2	Prorocentrum minimum	Dinoflagellate	41.42	15	3	NA	NA	Phototrophy
Gradients2	Prorocentrum minimum	Dinoflagellate	41.42	15	3	NA	NA	Phototrophy
Gradients2	Prorocentrum minimum	Dinoflagellate	41.42	15	3	NA	NA	Heterotrophy
Gradients2	Prorocentrum minimum	Dinoflagellate	32	15	3	NA	NA	Phototrophy
Gradients2	Prorocentrum minimum	Dinoflagellate	32	15	3	NA	NA	Heterotrophy
Gradients2	Prorocentrum minimum	Dinoflagellate	32	15	3	NA	NA	Heterotrophy
Gradients2	Prorocentrum minimum	Dinoflagellate	29.58	15	3	NA	NA	Heterotrophy
Gradients2	Prorocentrum minimum	Dinoflagellate	29.58	15	3	NA	NA	Phototrophy
Gradients2	Prorocentrum minimum	Dinoflagellate	29.58	15	3	NA	NA	Phototrophy
Gradients2	Tripos fusus	Dinoflagellate	32.93	15	3	NA	NA	Heterotrophy
Gradients2	Tripos fusus	Dinoflagellate	32.93	15	3	NA	NA	Phototrophy
Gradients2	Tripos fusus	Dinoflagellate	32.93	15	3	NA	NA	Phototrophy
Gradients2 incubations	Karlodinium veneficum	Dinoflagellate	37	15	3	NPFe	96	Heterotrophy
Gradients2 incubations	Karlodinium veneficum	Dinoflagellate	37	15	3	NPFe	96	Phototrophy
Gradients2 incubations	Karlodinium veneficum	Dinoflagellate	37	15	3	NPFe	96	Heterotrophy
Gradients2 incubations	Pelagodinium beii	Dinoflagellate	32.93	15	3	NPFe	96	Phototrophy
Gradients2 incubations	Pelagodinium beii	Dinoflagellate	32.93	15	3	NPFe	96	Phototrophy
Gradients2 incubations	Pelagodinium beii	Dinoflagellate	37	15	3	Ctrl	96	Phototrophy
Gradients2 incubations	Pelagodinium beii	Dinoflagellate	32.93	15	3	HiNP	96	Heterotrophy
Gradients2 incubations	Pelagodinium beii	Dinoflagellate	32.93	15	3	NPFe	96	Heterotrophy
Gradients2 incubations	Pelagodinium beii	Dinoflagellate	41.42	15	3	NPFe	96	Heterotrophy
Gradients2 incubations	Pelagodinium beii	Dinoflagellate	32.93	15	3	HiNP	96	Phototrophy
Gradients2 incubations	Pelagodinium beii	Dinoflagellate	37	15	3	Ctrl	96	Heterotrophy
Gradients2 incubations	Pelagodinium beii	Dinoflagellate	41.42	15	3	NPFe	96	Phototrophy
Gradients2 incubations	Pelagodinium beii	Dinoflagellate	41.42	15	3	NPFe	96	Heterotrophy
Gradients2 incubations	Pelagodinium beii	Dinoflagellate	32.93	15	3	HiNP	96	Phototrophy
Gradients2 incubations	Pelagodinium beii	Dinoflagellate	37	15	3	Ctrl	96	Mixotrophy
Gradients2 incubations	Pelagomonas calceolata	Pelagophyte	32.93	15	0.2	LoNP	96	Phototrophy
Gradients2 incubations	Pelagomonas calceolata	Pelagophyte	32.93	15	0.2	LoNP	96	Heterotrophy
Gradients2 incubations	Pelagomonas calceolata	Pelagophyte	32.93	15	0.2	LoNP	96	Phototrophy
Gradients2 incubations	Prorocentrum minimum	Dinoflagellate	32.93	15	3	NPFe	96	Phototrophy
Gradients2 incubations	Prorocentrum minimum	Dinoflagellate	32.93	15	3	NPFe	96	Phototrophy
Gradients2 incubations	Prorocentrum minimum	Dinoflagellate	32.93	15	3	HiNP	96	Phototrophy
Gradients2 incubations	Prorocentrum minimum	Dinoflagellate	32.93	15	3	NPFe	96	Heterotrophy
Gradients2 incubations	Prorocentrum minimum	Dinoflagellate	32.93	15	3	HiNP	96	Heterotrophy
Gradients3	Prorocentrum minimum	Dinoflagellate	38.97	7	3	NA	NA	Phototrophy
Gradients3	Prorocentrum minimum	Dinoflagellate	38.97	7	3	NA	NA	Heterotrophy
Gradients3	Prorocentrum minimum	Dinoflagellate	38.97	7	3	NA	NA	Phototrophy
Gradients3 depth	Pelagodinium beii	Dinoflagellate	42.33	15	0.2	NA	NA	Phototrophy
Gradients3 depth	Pelagodinium beii	Dinoflagellate	42.33	15	0.2	NA	NA	Heterotrophy
Gradients3 depth	Tripos fusus	Dinoflagellate	41.67	50	0.2	NA	NA	Heterotrophy
Gradients3 depth	Tripos fusus	Dinoflagellate	41.67	50	0.2	NA	NA	Phototrophy
