# Supplementary material for: Latitude- and depth-driven divergence in protist trophic strategies revealed by a machine learning model
Source: Front Microbiol. 2025 Sep 1;16:1602162. doi: 10.3389/fmicb.2025.1602162 (PMC12434009; doi:10.3389/fmicb.2025.1602162)
Supplement: Supplementary file 12 [file Table_11.xlsx]

## Sheet: Sheet1
Species bin	Taxonomic group	Number of trophic predictions excluded	Proportion of total trophic predictions excluded
Brandtodinium nutricula	Dinoflagellate	2	33.3
Scrippsiella trochoidea	Dinoflagellate	6	27.3
Pelagodinium beii	Dinoflagellate	22	22.4
Prorocentrum minimum	Dinoflagellate	25	20.5
Tripos fusus	Dinoflagellate	5	11.6
Azadinium spinosum	Dinoflagellate	6	7.79
Pelagomonas calceolata	Pelagophyte	3	1.9
Karlodinium veneficum	Dinoflagellate	3	1.13
Aureococcus anophagefferens	Pelagophyte	0	0
Bathycoccus prasinos	Chlorophyte	0	0
Calcidiscus leptoporus	Haptophyte	0	0
Chloroparvula japonica	Chlorophyte	0	0
Chrysochromulina sp. KB-HA01	Haptophyte	0	0
Dictyocha speculum	Dictyochophyte	0	0
Dinophysis acuminata	Dinoflagellate	0	0
Emiliania huxleyi	Haptophyte	0	0
Gymnodinium catenatum GC744	Dinoflagellate	0	0
Karenia brevis	Dinoflagellate	0	0
Ostreococcus sp. 'lucimarinus'	Chlorophyte	0	0
Oxytricha trifallax	Ciliate	0	0
Phaeocystis antarctica	Haptophyte	0	0
Phaeocystis cordata	Haptophyte	0	0
Phaeocystis globosa	Haptophyte	0	0
Prasinoderma singulare	Chlorophyte	0	0
Prymnesium polylepis	Haptophyte	0	0
Stramenopiles sp. TOSAG23-2	MAST-4	0	0
Triparma pacifica	Bolidophyte	0	0
Triparma sp. 1657	Bolidophyte	0	0
