# Supplementary material for: Latitude- and depth-driven divergence in protist trophic strategies revealed by a machine learning model
Source: Front Microbiol. 2025 Sep 1;16:1602162. doi: 10.3389/fmicb.2025.1602162 (PMC12434009; doi:10.3389/fmicb.2025.1602162)
Supplement: Supplementary file 13 [file Table_12.xlsx]

## Sheet: trophicModePredictionsSupplemen
Cruise	Species bin	Taxonomic group	Date (HST)	Time (HST)	Latitude (°N)	Longitude (°)	Depth (m)	Filter (~µm)	Incubation treatment	Incubation time (hr)	Trophic mode prediction
ALOHA diel	Azadinium spinosum	Dinoflagellate	2015-07-26	600	22.75	-158	15	0.2	NA	NA	Heterotrophy
ALOHA diel	Azadinium spinosum	Dinoflagellate	2015-07-26	600	22.75	-158	15	0.2	NA	NA	Mixotrophy
ALOHA diel	Azadinium spinosum	Dinoflagellate	2015-07-26	1000	22.75	-158	15	0.2	NA	NA	Heterotrophy
ALOHA diel	Azadinium spinosum	Dinoflagellate	2015-07-26	1400	22.75	-158	15	0.2	NA	NA	Heterotrophy
ALOHA diel	Azadinium spinosum	Dinoflagellate	2015-07-26	1800	22.75	-158	15	0.2	NA	NA	Heterotrophy
ALOHA diel	Azadinium spinosum	Dinoflagellate	2015-07-26	2200	22.75	-158	15	0.2	NA	NA	Heterotrophy
ALOHA diel	Azadinium spinosum	Dinoflagellate	2015-07-27	200	22.75	-158	15	0.2	NA	NA	Mixotrophy
ALOHA diel	Azadinium spinosum	Dinoflagellate	2015-07-27	600	22.75	-158	15	0.2	NA	NA	Phototrophy
ALOHA diel	Azadinium spinosum	Dinoflagellate	2015-07-27	1000	22.75	-158	15	0.2	NA	NA	Heterotrophy
ALOHA diel	Azadinium spinosum	Dinoflagellate	2015-07-27	1000	22.75	-158	15	0.2	NA	NA	Heterotrophy
ALOHA diel	Azadinium spinosum	Dinoflagellate	2015-07-27	1400	22.75	-158	15	0.2	NA	NA	Phototrophy
ALOHA diel	Azadinium spinosum	Dinoflagellate	2015-07-27	1400	22.75	-158	15	0.2	NA	NA	Heterotrophy
ALOHA diel	Azadinium spinosum	Dinoflagellate	2015-07-27	1800	22.75	-158	15	0.2	NA	NA	Heterotrophy
ALOHA diel	Azadinium spinosum	Dinoflagellate	2015-07-27	1800	22.75	-158	15	0.2	NA	NA	Heterotrophy
ALOHA diel	Azadinium spinosum	Dinoflagellate	2015-07-27	2200	22.75	-158	15	0.2	NA	NA	Heterotrophy
ALOHA diel	Azadinium spinosum	Dinoflagellate	2015-07-27	2200	22.75	-158	15	0.2	NA	NA	Heterotrophy
ALOHA diel	Azadinium spinosum	Dinoflagellate	2015-07-28	200	22.75	-158	15	0.2	NA	NA	Heterotrophy
ALOHA diel	Azadinium spinosum	Dinoflagellate	2015-07-28	200	22.75	-158	15	0.2	NA	NA	Heterotrophy
ALOHA diel	Azadinium spinosum	Dinoflagellate	2015-07-28	600	22.75	-158	15	0.2	NA	NA	Mixotrophy
ALOHA diel	Azadinium spinosum	Dinoflagellate	2015-07-28	600	22.75	-158	15	0.2	NA	NA	Heterotrophy
ALOHA diel	Azadinium spinosum	Dinoflagellate	2015-07-28	1000	22.75	-158	15	0.2	NA	NA	Heterotrophy
ALOHA diel	Azadinium spinosum	Dinoflagellate	2015-07-28	1000	22.75	-158	15	0.2	NA	NA	Heterotrophy
ALOHA diel	Azadinium spinosum	Dinoflagellate	2015-07-28	1400	22.75	-158	15	0.2	NA	NA	Heterotrophy
ALOHA diel	Azadinium spinosum	Dinoflagellate	2015-07-28	1400	22.75	-158	15	0.2	NA	NA	Mixotrophy
ALOHA diel	Azadinium spinosum	Dinoflagellate	2015-07-28	1800	22.75	-158	15	0.2	NA	NA	Mixotrophy
ALOHA diel	Azadinium spinosum	Dinoflagellate	2015-07-28	1800	22.75	-158	15	0.2	NA	NA	Phototrophy
ALOHA diel	Azadinium spinosum	Dinoflagellate	2015-07-29	200	22.75	-158	15	0.2	NA	NA	Heterotrophy
ALOHA diel	Azadinium spinosum	Dinoflagellate	2015-07-29	200	22.75	-158	15	0.2	NA	NA	Mixotrophy
ALOHA diel	Azadinium spinosum	Dinoflagellate	2015-07-29	600	22.75	-158	15	0.2	NA	NA	Heterotrophy
ALOHA diel	Azadinium spinosum	Dinoflagellate	2015-07-29	600	22.75	-158	15	0.2	NA	NA	Heterotrophy
ALOHA diel	Azadinium spinosum	Dinoflagellate	2015-07-29	1400	22.75	-158	15	0.2	NA	NA	Heterotrophy
ALOHA diel	Azadinium spinosum	Dinoflagellate	2015-07-29	1400	22.75	-158	15	0.2	NA	NA	Heterotrophy
ALOHA diel	Azadinium spinosum	Dinoflagellate	2015-07-29	1800	22.75	-158	15	0.2	NA	NA	Mixotrophy
ALOHA diel	Azadinium spinosum	Dinoflagellate	2015-07-29	1800	22.75	-158	15	0.2	NA	NA	Phototrophy
ALOHA diel	Azadinium spinosum	Dinoflagellate	2015-07-29	2200	22.75	-158	15	0.2	NA	NA	Heterotrophy
ALOHA diel	Azadinium spinosum	Dinoflagellate	2015-07-29	2200	22.75	-158	15	0.2	NA	NA	Phototrophy
ALOHA diel	Azadinium spinosum	Dinoflagellate	2015-07-30	200	22.75	-158	15	0.2	NA	NA	Phototrophy
ALOHA diel	Azadinium spinosum	Dinoflagellate	2015-07-30	200	22.75	-158	15	0.2	NA	NA	Phototrophy
ALOHA diel	Karenia brevis	Dinoflagellate	2015-07-26	600	22.75	-158	15	0.2	NA	NA	Heterotrophy
ALOHA diel	Karenia brevis	Dinoflagellate	2015-07-26	600	22.75	-158	15	0.2	NA	NA	Heterotrophy
ALOHA diel	Karenia brevis	Dinoflagellate	2015-07-26	1000	22.75	-158	15	0.2	NA	NA	Heterotrophy
ALOHA diel	Karenia brevis	Dinoflagellate	2015-07-26	1400	22.75	-158	15	0.2	NA	NA	Heterotrophy
ALOHA diel	Karenia brevis	Dinoflagellate	2015-07-26	1800	22.75	-158	15	0.2	NA	NA	Heterotrophy
ALOHA diel	Karenia brevis	Dinoflagellate	2015-07-26	2200	22.75	-158	15	0.2	NA	NA	Heterotrophy
ALOHA diel	Karenia brevis	Dinoflagellate	2015-07-27	200	22.75	-158	15	0.2	NA	NA	Heterotrophy
ALOHA diel	Karenia brevis	Dinoflagellate	2015-07-27	600	22.75	-158	15	0.2	NA	NA	Heterotrophy
ALOHA diel	Karenia brevis	Dinoflagellate	2015-07-27	1000	22.75	-158	15	0.2	NA	NA	Heterotrophy
ALOHA diel	Karenia brevis	Dinoflagellate	2015-07-27	1000	22.75	-158	15	0.2	NA	NA	Heterotrophy
ALOHA diel	Karenia brevis	Dinoflagellate	2015-07-27	1400	22.75	-158	15	0.2	NA	NA	Heterotrophy
ALOHA diel	Karenia brevis	Dinoflagellate	2015-07-27	1400	22.75	-158	15	0.2	NA	NA	Heterotrophy
ALOHA diel	Karenia brevis	Dinoflagellate	2015-07-27	1800	22.75	-158	15	0.2	NA	NA	Heterotrophy
ALOHA diel	Karenia brevis	Dinoflagellate	2015-07-27	1800	22.75	-158	15	0.2	NA	NA	Heterotrophy
ALOHA diel	Karenia brevis	Dinoflagellate	2015-07-27	2200	22.75	-158	15	0.2	NA	NA	Heterotrophy
ALOHA diel	Karenia brevis	Dinoflagellate	2015-07-28	200	22.75	-158	15	0.2	NA	NA	Heterotrophy
ALOHA diel	Karenia brevis	Dinoflagellate	2015-07-28	200	22.75	-158	15	0.2	NA	NA	Heterotrophy
ALOHA diel	Karenia brevis	Dinoflagellate	2015-07-28	600	22.75	-158	15	0.2	NA	NA	Heterotrophy
ALOHA diel	Karenia brevis	Dinoflagellate	2015-07-28	1000	22.75	-158	15	0.2	NA	NA	Heterotrophy
ALOHA diel	Karenia brevis	Dinoflagellate	2015-07-28	1000	22.75	-158	15	0.2	NA	NA	Heterotrophy
ALOHA diel	Karenia brevis	Dinoflagellate	2015-07-28	1400	22.75	-158	15	0.2	NA	NA	Heterotrophy
ALOHA diel	Karenia brevis	Dinoflagellate	2015-07-28	1400	22.75	-158	15	0.2	NA	NA	Heterotrophy
ALOHA diel	Karenia brevis	Dinoflagellate	2015-07-28	1800	22.75	-158	15	0.2	NA	NA	Heterotrophy
ALOHA diel	Karenia brevis	Dinoflagellate	2015-07-29	200	22.75	-158	15	0.2	NA	NA	Heterotrophy
ALOHA diel	Karenia brevis	Dinoflagellate	2015-07-29	200	22.75	-158	15	0.2	NA	NA	Heterotrophy
ALOHA diel	Karenia brevis	Dinoflagellate	2015-07-29	600	22.75	-158	15	0.2	NA	NA	Heterotrophy
ALOHA diel	Karenia brevis	Dinoflagellate	2015-07-29	600	22.75	-158	15	0.2	NA	NA	Heterotrophy
ALOHA diel	Karenia brevis	Dinoflagellate	2015-07-29	1400	22.75	-158	15	0.2	NA	NA	Heterotrophy
ALOHA diel	Karenia brevis	Dinoflagellate	2015-07-29	1400	22.75	-158	15	0.2	NA	NA	Heterotrophy
ALOHA diel	Karenia brevis	Dinoflagellate	2015-07-29	1800	22.75	-158	15	0.2	NA	NA	Heterotrophy
ALOHA diel	Karenia brevis	Dinoflagellate	2015-07-29	1800	22.75	-158	15	0.2	NA	NA	Heterotrophy
ALOHA diel	Karenia brevis	Dinoflagellate	2015-07-29	2200	22.75	-158	15	0.2	NA	NA	Heterotrophy
ALOHA diel	Karenia brevis	Dinoflagellate	2015-07-30	200	22.75	-158	15	0.2	NA	NA	Heterotrophy
ALOHA diel	Karenia brevis	Dinoflagellate	2015-07-30	200	22.75	-158	15	0.2	NA	NA	Heterotrophy
ALOHA diel	Karlodinium veneficum	Dinoflagellate	2015-07-26	600	22.75	-158	15	0.2	NA	NA	Heterotrophy
ALOHA diel	Karlodinium veneficum	Dinoflagellate	2015-07-26	600	22.75	-158	15	0.2	NA	NA	Heterotrophy
ALOHA diel	Karlodinium veneficum	Dinoflagellate	2015-07-26	1000	22.75	-158	15	0.2	NA	NA	Heterotrophy
ALOHA diel	Karlodinium veneficum	Dinoflagellate	2015-07-26	1000	22.75	-158	15	0.2	NA	NA	Heterotrophy
ALOHA diel	Karlodinium veneficum	Dinoflagellate	2015-07-26	1400	22.75	-158	15	0.2	NA	NA	Heterotrophy
ALOHA diel	Karlodinium veneficum	Dinoflagellate	2015-07-26	1400	22.75	-158	15	0.2	NA	NA	Heterotrophy
ALOHA diel	Karlodinium veneficum	Dinoflagellate	2015-07-26	1800	22.75	-158	15	0.2	NA	NA	Heterotrophy
ALOHA diel	Karlodinium veneficum	Dinoflagellate	2015-07-26	1800	22.75	-158	15	0.2	NA	NA	Heterotrophy
ALOHA diel	Karlodinium veneficum	Dinoflagellate	2015-07-26	2200	22.75	-158	15	0.2	NA	NA	Heterotrophy
ALOHA diel	Karlodinium veneficum	Dinoflagellate	2015-07-26	2200	22.75	-158	15	0.2	NA	NA	Heterotrophy
ALOHA diel	Karlodinium veneficum	Dinoflagellate	2015-07-27	200	22.75	-158	15	0.2	NA	NA	Heterotrophy
ALOHA diel	Karlodinium veneficum	Dinoflagellate	2015-07-27	600	22.75	-158	15	0.2	NA	NA	Heterotrophy
ALOHA diel	Karlodinium veneficum	Dinoflagellate	2015-07-27	1000	22.75	-158	15	0.2	NA	NA	Heterotrophy
ALOHA diel	Karlodinium veneficum	Dinoflagellate	2015-07-27	1000	22.75	-158	15	0.2	NA	NA	Heterotrophy
ALOHA diel	Karlodinium veneficum	Dinoflagellate	2015-07-27	1400	22.75	-158	15	0.2	NA	NA	Heterotrophy
ALOHA diel	Karlodinium veneficum	Dinoflagellate	2015-07-27	1400	22.75	-158	15	0.2	NA	NA	Heterotrophy
ALOHA diel	Karlodinium veneficum	Dinoflagellate	2015-07-27	1800	22.75	-158	15	0.2	NA	NA	Heterotrophy
ALOHA diel	Karlodinium veneficum	Dinoflagellate	2015-07-27	1800	22.75	-158	15	0.2	NA	NA	Heterotrophy
ALOHA diel	Karlodinium veneficum	Dinoflagellate	2015-07-27	2200	22.75	-158	15	0.2	NA	NA	Heterotrophy
ALOHA diel	Karlodinium veneficum	Dinoflagellate	2015-07-27	2200	22.75	-158	15	0.2	NA	NA	Heterotrophy
ALOHA diel	Karlodinium veneficum	Dinoflagellate	2015-07-28	200	22.75	-158	15	0.2	NA	NA	Heterotrophy
ALOHA diel	Karlodinium veneficum	Dinoflagellate	2015-07-28	200	22.75	-158	15	0.2	NA	NA	Heterotrophy
ALOHA diel	Karlodinium veneficum	Dinoflagellate	2015-07-28	600	22.75	-158	15	0.2	NA	NA	Heterotrophy
ALOHA diel	Karlodinium veneficum	Dinoflagellate	2015-07-28	600	22.75	-158	15	0.2	NA	NA	Heterotrophy
ALOHA diel	Karlodinium veneficum	Dinoflagellate	2015-07-28	1000	22.75	-158	15	0.2	NA	NA	Heterotrophy
ALOHA diel	Karlodinium veneficum	Dinoflagellate	2015-07-28	1000	22.75	-158	15	0.2	NA	NA	Heterotrophy
ALOHA diel	Karlodinium veneficum	Dinoflagellate	2015-07-28	1400	22.75	-158	15	0.2	NA	NA	Heterotrophy
ALOHA diel	Karlodinium veneficum	Dinoflagellate	2015-07-28	1400	22.75	-158	15	0.2	NA	NA	Heterotrophy
ALOHA diel	Karlodinium veneficum	Dinoflagellate	2015-07-28	1800	22.75	-158	15	0.2	NA	NA	Heterotrophy
ALOHA diel	Karlodinium veneficum	Dinoflagellate	2015-07-28	1800	22.75	-158	15	0.2	NA	NA	Heterotrophy
ALOHA diel	Karlodinium veneficum	Dinoflagellate	2015-07-28	2200	22.75	-158	15	0.2	NA	NA	Heterotrophy
ALOHA diel	Karlodinium veneficum	Dinoflagellate	2015-07-29	200	22.75	-158	15	0.2	NA	NA	Heterotrophy
ALOHA diel	Karlodinium veneficum	Dinoflagellate	2015-07-29	200	22.75	-158	15	0.2	NA	NA	Heterotrophy
ALOHA diel	Karlodinium veneficum	Dinoflagellate	2015-07-29	600	22.75	-158	15	0.2	NA	NA	Heterotrophy
ALOHA diel	Karlodinium veneficum	Dinoflagellate	2015-07-29	600	22.75	-158	15	0.2	NA	NA	Heterotrophy
ALOHA diel	Karlodinium veneficum	Dinoflagellate	2015-07-29	1400	22.75	-158	15	0.2	NA	NA	Heterotrophy
ALOHA diel	Karlodinium veneficum	Dinoflagellate	2015-07-29	1400	22.75	-158	15	0.2	NA	NA	Heterotrophy
ALOHA diel	Karlodinium veneficum	Dinoflagellate	2015-07-29	1800	22.75	-158	15	0.2	NA	NA	Heterotrophy
ALOHA diel	Karlodinium veneficum	Dinoflagellate	2015-07-29	1800	22.75	-158	15	0.2	NA	NA	Heterotrophy
ALOHA diel	Karlodinium veneficum	Dinoflagellate	2015-07-29	2200	22.75	-158	15	0.2	NA	NA	Heterotrophy
ALOHA diel	Karlodinium veneficum	Dinoflagellate	2015-07-29	2200	22.75	-158	15	0.2	NA	NA	Heterotrophy
ALOHA diel	Karlodinium veneficum	Dinoflagellate	2015-07-30	200	22.75	-158	15	0.2	NA	NA	Heterotrophy
ALOHA diel	Karlodinium veneficum	Dinoflagellate	2015-07-30	200	22.75	-158	15	0.2	NA	NA	Heterotrophy
ALOHA diel	Prorocentrum minimum	Dinoflagellate	2015-07-26	600	22.75	-158	15	0.2	NA	NA	Heterotrophy
ALOHA diel	Prorocentrum minimum	Dinoflagellate	2015-07-26	600	22.75	-158	15	0.2	NA	NA	Heterotrophy
ALOHA diel	Prorocentrum minimum	Dinoflagellate	2015-07-26	1000	22.75	-158	15	0.2	NA	NA	Heterotrophy
ALOHA diel	Prorocentrum minimum	Dinoflagellate	2015-07-26	1400	22.75	-158	15	0.2	NA	NA	Heterotrophy
ALOHA diel	Prorocentrum minimum	Dinoflagellate	2015-07-26	1800	22.75	-158	15	0.2	NA	NA	Mixotrophy
ALOHA diel	Prorocentrum minimum	Dinoflagellate	2015-07-26	2200	22.75	-158	15	0.2	NA	NA	Heterotrophy
ALOHA diel	Prorocentrum minimum	Dinoflagellate	2015-07-26	2200	22.75	-158	15	0.2	NA	NA	Phototrophy
ALOHA diel	Prorocentrum minimum	Dinoflagellate	2015-07-27	200	22.75	-158	15	0.2	NA	NA	Heterotrophy
ALOHA diel	Prorocentrum minimum	Dinoflagellate	2015-07-27	600	22.75	-158	15	0.2	NA	NA	Heterotrophy
ALOHA diel	Prorocentrum minimum	Dinoflagellate	2015-07-27	1000	22.75	-158	15	0.2	NA	NA	Mixotrophy
ALOHA diel	Prorocentrum minimum	Dinoflagellate	2015-07-27	1000	22.75	-158	15	0.2	NA	NA	Heterotrophy
ALOHA diel	Prorocentrum minimum	Dinoflagellate	2015-07-27	1400	22.75	-158	15	0.2	NA	NA	Mixotrophy
ALOHA diel	Prorocentrum minimum	Dinoflagellate	2015-07-27	1400	22.75	-158	15	0.2	NA	NA	Heterotrophy
ALOHA diel	Prorocentrum minimum	Dinoflagellate	2015-07-27	1800	22.75	-158	15	0.2	NA	NA	Heterotrophy
ALOHA diel	Prorocentrum minimum	Dinoflagellate	2015-07-27	1800	22.75	-158	15	0.2	NA	NA	Heterotrophy
ALOHA diel	Prorocentrum minimum	Dinoflagellate	2015-07-27	2200	22.75	-158	15	0.2	NA	NA	Phototrophy
ALOHA diel	Prorocentrum minimum	Dinoflagellate	2015-07-27	2200	22.75	-158	15	0.2	NA	NA	Heterotrophy
ALOHA diel	Prorocentrum minimum	Dinoflagellate	2015-07-28	200	22.75	-158	15	0.2	NA	NA	Heterotrophy
ALOHA diel	Prorocentrum minimum	Dinoflagellate	2015-07-28	200	22.75	-158	15	0.2	NA	NA	Phototrophy
ALOHA diel	Prorocentrum minimum	Dinoflagellate	2015-07-28	600	22.75	-158	15	0.2	NA	NA	Phototrophy
ALOHA diel	Prorocentrum minimum	Dinoflagellate	2015-07-28	600	22.75	-158	15	0.2	NA	NA	Phototrophy
ALOHA diel	Prorocentrum minimum	Dinoflagellate	2015-07-28	1000	22.75	-158	15	0.2	NA	NA	Phototrophy
ALOHA diel	Prorocentrum minimum	Dinoflagellate	2015-07-28	1000	22.75	-158	15	0.2	NA	NA	Phototrophy
ALOHA diel	Prorocentrum minimum	Dinoflagellate	2015-07-28	1400	22.75	-158	15	0.2	NA	NA	Mixotrophy
ALOHA diel	Prorocentrum minimum	Dinoflagellate	2015-07-28	1400	22.75	-158	15	0.2	NA	NA	Mixotrophy
ALOHA diel	Prorocentrum minimum	Dinoflagellate	2015-07-28	1800	22.75	-158	15	0.2	NA	NA	Mixotrophy
ALOHA diel	Prorocentrum minimum	Dinoflagellate	2015-07-28	1800	22.75	-158	15	0.2	NA	NA	Heterotrophy
ALOHA diel	Prorocentrum minimum	Dinoflagellate	2015-07-29	200	22.75	-158	15	0.2	NA	NA	Heterotrophy
ALOHA diel	Prorocentrum minimum	Dinoflagellate	2015-07-29	200	22.75	-158	15	0.2	NA	NA	Phototrophy
ALOHA diel	Prorocentrum minimum	Dinoflagellate	2015-07-29	600	22.75	-158	15	0.2	NA	NA	Heterotrophy
ALOHA diel	Prorocentrum minimum	Dinoflagellate	2015-07-29	600	22.75	-158	15	0.2	NA	NA	Phototrophy
ALOHA diel	Prorocentrum minimum	Dinoflagellate	2015-07-29	1400	22.75	-158	15	0.2	NA	NA	Mixotrophy
ALOHA diel	Prorocentrum minimum	Dinoflagellate	2015-07-29	1400	22.75	-158	15	0.2	NA	NA	Heterotrophy
ALOHA diel	Prorocentrum minimum	Dinoflagellate	2015-07-29	1800	22.75	-158	15	0.2	NA	NA	Mixotrophy
ALOHA diel	Prorocentrum minimum	Dinoflagellate	2015-07-29	1800	22.75	-158	15	0.2	NA	NA	Mixotrophy
ALOHA diel	Prorocentrum minimum	Dinoflagellate	2015-07-29	2200	22.75	-158	15	0.2	NA	NA	Mixotrophy
ALOHA diel	Prorocentrum minimum	Dinoflagellate	2015-07-29	2200	22.75	-158	15	0.2	NA	NA	Mixotrophy
ALOHA diel	Prorocentrum minimum	Dinoflagellate	2015-07-30	200	22.75	-158	15	0.2	NA	NA	Heterotrophy
ALOHA diel	Prorocentrum minimum	Dinoflagellate	2015-07-30	200	22.75	-158	15	0.2	NA	NA	Mixotrophy
ALOHA diel	Prymnesium polylepis	Haptophyte	2015-07-28	1400	22.75	-158	15	0.2	NA	NA	Phototrophy
ALOHA diel	Scrippsiella trochoidea	Dinoflagellate	2015-07-27	200	22.75	-158	15	0.2	NA	NA	Heterotrophy
ALOHA diel	Scrippsiella trochoidea	Dinoflagellate	2015-07-27	1000	22.75	-158	15	0.2	NA	NA	Phototrophy
ALOHA diel	Scrippsiella trochoidea	Dinoflagellate	2015-07-27	1800	22.75	-158	15	0.2	NA	NA	Mixotrophy
ALOHA diel	Scrippsiella trochoidea	Dinoflagellate	2015-07-27	2200	22.75	-158	15	0.2	NA	NA	Heterotrophy
ALOHA diel	Scrippsiella trochoidea	Dinoflagellate	2015-07-28	200	22.75	-158	15	0.2	NA	NA	Heterotrophy
ALOHA diel	Scrippsiella trochoidea	Dinoflagellate	2015-07-28	200	22.75	-158	15	0.2	NA	NA	Heterotrophy
ALOHA diel	Scrippsiella trochoidea	Dinoflagellate	2015-07-30	200	22.75	-158	15	0.2	NA	NA	Phototrophy
Gradients1	Aureococcus anophagefferens	Pelagophyte	2016-04-24	503	32.5835	-158.002	15	0.2	NA	NA	Phototrophy
Gradients1	Aureococcus anophagefferens	Pelagophyte	2016-04-24	503	32.5835	-158.002	15	0.2	NA	NA	Phototrophy
Gradients1	Aureococcus anophagefferens	Pelagophyte	2016-04-24	503	32.5835	-158.002	15	0.2	NA	NA	Phototrophy
Gradients1	Aureococcus anophagefferens	Pelagophyte	2016-04-26	503	37.3012	-158.002	15	0.2	NA	NA	Phototrophy
Gradients1	Aureococcus anophagefferens	Pelagophyte	2016-04-26	503	37.3012	-158.002	15	0.2	NA	NA	Phototrophy
Gradients1	Aureococcus anophagefferens	Pelagophyte	2016-04-26	503	37.3012	-158.002	15	0.2	NA	NA	Phototrophy
Gradients1	Aureococcus anophagefferens	Pelagophyte	2016-04-26	503	37.3012	-158.002	15	3	NA	NA	Phototrophy
Gradients1	Aureococcus anophagefferens	Pelagophyte	2016-04-26	503	37.3012	-158.002	15	3	NA	NA	Phototrophy
Gradients1	Aureococcus anophagefferens	Pelagophyte	2016-04-27	504	36.57	-158.003	15	0.2	NA	NA	Phototrophy
Gradients1	Aureococcus anophagefferens	Pelagophyte	2016-04-27	504	36.57	-158.003	15	0.2	NA	NA	Phototrophy
Gradients1	Aureococcus anophagefferens	Pelagophyte	2016-04-30	501	33.0912	-158.001	15	0.2	NA	NA	Phototrophy
Gradients1	Aureococcus anophagefferens	Pelagophyte	2016-04-30	501	33.0912	-158.001	15	0.2	NA	NA	Phototrophy
Gradients1	Azadinium spinosum	Dinoflagellate	2016-04-20	511	23.4958	-157.994	15	3	NA	NA	Heterotrophy
Gradients1	Azadinium spinosum	Dinoflagellate	2016-04-20	511	23.4958	-157.994	15	3	NA	NA	Heterotrophy
Gradients1	Azadinium spinosum	Dinoflagellate	2016-04-20	511	23.4958	-157.994	15	3	NA	NA	Heterotrophy
Gradients1	Azadinium spinosum	Dinoflagellate	2016-04-24	503	32.5835	-158.002	15	3	NA	NA	Heterotrophy
Gradients1	Azadinium spinosum	Dinoflagellate	2016-04-24	503	32.5835	-158.002	15	3	NA	NA	Heterotrophy
Gradients1	Azadinium spinosum	Dinoflagellate	2016-04-30	501	33.0912	-158.001	15	3	NA	NA	Heterotrophy
Gradients1	Azadinium spinosum	Dinoflagellate	2016-04-30	501	33.0912	-158.001	15	3	NA	NA	Heterotrophy
Gradients1	Azadinium spinosum	Dinoflagellate	2016-05-01	458	29.6998	-157.999	15	3	NA	NA	Mixotrophy
Gradients1	Azadinium spinosum	Dinoflagellate	2016-05-01	458	29.6998	-157.999	15	3	NA	NA	Phototrophy
Gradients1	Azadinium spinosum	Dinoflagellate	2016-05-02	501	26.2825	-157.999	15	3	NA	NA	Phototrophy
Gradients1	Azadinium spinosum	Dinoflagellate	2016-05-02	501	26.2825	-157.999	15	3	NA	NA	Phototrophy
Gradients1	Azadinium spinosum	Dinoflagellate	2016-05-02	501	26.2825	-157.999	15	3	NA	NA	Phototrophy
Gradients1	Bathycoccus prasinos	Chlorophyte	2016-04-22	501	28.1432	-158.001	15	0.2	NA	NA	Phototrophy
Gradients1	Bathycoccus prasinos	Chlorophyte	2016-04-24	503	32.5835	-158.002	15	0.2	NA	NA	Phototrophy
Gradients1	Bathycoccus prasinos	Chlorophyte	2016-04-24	503	32.5835	-158.002	15	0.2	NA	NA	Phototrophy
Gradients1	Bathycoccus prasinos	Chlorophyte	2016-04-24	503	32.5835	-158.002	15	0.2	NA	NA	Phototrophy
Gradients1	Bathycoccus prasinos	Chlorophyte	2016-04-26	503	37.3012	-158.002	15	0.2	NA	NA	Phototrophy
Gradients1	Bathycoccus prasinos	Chlorophyte	2016-04-26	503	37.3012	-158.002	15	0.2	NA	NA	Phototrophy
Gradients1	Bathycoccus prasinos	Chlorophyte	2016-04-26	503	37.3012	-158.002	15	0.2	NA	NA	Phototrophy
Gradients1	Bathycoccus prasinos	Chlorophyte	2016-04-27	504	36.57	-158.003	15	0.2	NA	NA	Phototrophy
Gradients1	Bathycoccus prasinos	Chlorophyte	2016-04-27	504	36.57	-158.003	15	0.2	NA	NA	Phototrophy
Gradients1	Bathycoccus prasinos	Chlorophyte	2016-04-27	504	36.57	-158.003	15	0.2	NA	NA	Phototrophy
Gradients1	Bathycoccus prasinos	Chlorophyte	2016-04-28	506	35.4627	-157.999	15	0.2	NA	NA	Phototrophy
Gradients1	Bathycoccus prasinos	Chlorophyte	2016-04-28	506	35.4627	-157.999	15	0.2	NA	NA	Phototrophy
Gradients1	Bathycoccus prasinos	Chlorophyte	2016-04-28	2034	36.569	-157.998	15	0.2	NA	NA	Phototrophy
Gradients1	Bathycoccus prasinos	Chlorophyte	2016-04-28	2034	36.569	-157.998	15	3	NA	NA	Phototrophy
Gradients1	Bathycoccus prasinos	Chlorophyte	2016-04-28	2034	36.569	-157.998	15	3	NA	NA	Phototrophy
Gradients1	Bathycoccus prasinos	Chlorophyte	2016-04-30	501	33.0912	-158.001	15	0.2	NA	NA	Phototrophy
Gradients1	Bathycoccus prasinos	Chlorophyte	2016-04-30	501	33.0912	-158.001	15	0.2	NA	NA	Phototrophy
Gradients1	Brandtodinium nutricula	Dinoflagellate	2016-04-30	501	33.0912	-158.001	15	3	NA	NA	Phototrophy
Gradients1	Brandtodinium nutricula	Dinoflagellate	2016-05-01	458	29.6998	-157.999	15	3	NA	NA	Phototrophy
Gradients1	Brandtodinium nutricula	Dinoflagellate	2016-05-01	458	29.6998	-157.999	15	3	NA	NA	Phototrophy
Gradients1	Brandtodinium nutricula	Dinoflagellate	2016-05-02	501	26.2825	-157.999	15	3	NA	NA	Phototrophy
Gradients1	Chrysochromulina sp. KB-HA01	Haptophyte	2016-04-22	501	28.1432	-158.001	15	0.2	NA	NA	Mixotrophy
Gradients1	Chrysochromulina sp. KB-HA01	Haptophyte	2016-04-24	503	32.5835	-158.002	15	0.2	NA	NA	Phototrophy
Gradients1	Chrysochromulina sp. KB-HA01	Haptophyte	2016-04-24	503	32.5835	-158.002	15	0.2	NA	NA	Phototrophy
Gradients1	Chrysochromulina sp. KB-HA01	Haptophyte	2016-04-24	503	32.5835	-158.002	15	0.2	NA	NA	Phototrophy
Gradients1	Chrysochromulina sp. KB-HA01	Haptophyte	2016-04-26	503	37.3012	-158.002	15	0.2	NA	NA	Mixotrophy
Gradients1	Chrysochromulina sp. KB-HA01	Haptophyte	2016-04-26	503	37.3012	-158.002	15	0.2	NA	NA	Mixotrophy
Gradients1	Chrysochromulina sp. KB-HA01	Haptophyte	2016-04-26	503	37.3012	-158.002	15	0.2	NA	NA	Phototrophy
Gradients1	Chrysochromulina sp. KB-HA01	Haptophyte	2016-04-26	503	37.3012	-158.002	15	3	NA	NA	Phototrophy
Gradients1	Chrysochromulina sp. KB-HA01	Haptophyte	2016-04-26	503	37.3012	-158.002	15	3	NA	NA	Phototrophy
Gradients1	Chrysochromulina sp. KB-HA01	Haptophyte	2016-04-26	503	37.3012	-158.002	15	3	NA	NA	Mixotrophy
Gradients1	Chrysochromulina sp. KB-HA01	Haptophyte	2016-04-27	504	36.57	-158.003	15	0.2	NA	NA	Phototrophy
Gradients1	Chrysochromulina sp. KB-HA01	Haptophyte	2016-04-27	504	36.57	-158.003	15	0.2	NA	NA	Mixotrophy
Gradients1	Chrysochromulina sp. KB-HA01	Haptophyte	2016-04-27	504	36.57	-158.003	15	0.2	NA	NA	Mixotrophy
Gradients1	Chrysochromulina sp. KB-HA01	Haptophyte	2016-04-27	504	36.57	-158.003	15	3	NA	NA	Phototrophy
Gradients1	Chrysochromulina sp. KB-HA01	Haptophyte	2016-04-27	504	36.57	-158.003	15	3	NA	NA	Phototrophy
Gradients1	Chrysochromulina sp. KB-HA01	Haptophyte	2016-04-27	504	36.57	-158.003	15	3	NA	NA	Phototrophy
Gradients1	Chrysochromulina sp. KB-HA01	Haptophyte	2016-04-28	506	35.4627	-157.999	15	0.2	NA	NA	Phototrophy
Gradients1	Chrysochromulina sp. KB-HA01	Haptophyte	2016-04-28	506	35.4627	-157.999	15	0.2	NA	NA	Phototrophy
Gradients1	Chrysochromulina sp. KB-HA01	Haptophyte	2016-04-28	2034	36.569	-157.998	15	0.2	NA	NA	Mixotrophy
Gradients1	Chrysochromulina sp. KB-HA01	Haptophyte	2016-04-28	2034	36.569	-157.998	15	3	NA	NA	Phototrophy
Gradients1	Chrysochromulina sp. KB-HA01	Haptophyte	2016-04-28	2034	36.569	-157.998	15	3	NA	NA	Phototrophy
Gradients1	Chrysochromulina sp. KB-HA01	Haptophyte	2016-04-30	501	33.0912	-158.001	15	0.2	NA	NA	Phototrophy
Gradients1	Chrysochromulina sp. KB-HA01	Haptophyte	2016-04-30	501	33.0912	-158.001	15	0.2	NA	NA	Phototrophy
Gradients1	Chrysochromulina sp. KB-HA01	Haptophyte	2016-04-30	501	33.0912	-158.001	15	3	NA	NA	Phototrophy
Gradients1	Chrysochromulina sp. KB-HA01	Haptophyte	2016-04-30	501	33.0912	-158.001	15	3	NA	NA	Phototrophy
Gradients1	Chrysochromulina sp. KB-HA01	Haptophyte	2016-05-02	501	26.2825	-157.999	15	0.2	NA	NA	Phototrophy
Gradients1	Chrysochromulina sp. KB-HA01	Haptophyte	2016-05-02	501	26.2825	-157.999	15	0.2	NA	NA	Phototrophy
Gradients1	Chrysochromulina sp. KB-HA01	Haptophyte	2016-05-02	501	26.2825	-157.999	15	0.2	NA	NA	Phototrophy
Gradients1	Emiliania huxleyi	Haptophyte	2016-04-24	503	32.5835	-158.002	15	3	NA	NA	Phototrophy
Gradients1	Emiliania huxleyi	Haptophyte	2016-04-24	503	32.5835	-158.002	15	3	NA	NA	Phototrophy
Gradients1	Emiliania huxleyi	Haptophyte	2016-04-26	503	37.3012	-158.002	15	3	NA	NA	Phototrophy
Gradients1	Emiliania huxleyi	Haptophyte	2016-04-26	503	37.3012	-158.002	15	3	NA	NA	Phototrophy
Gradients1	Emiliania huxleyi	Haptophyte	2016-04-26	503	37.3012	-158.002	15	3	NA	NA	Phototrophy
Gradients1	Emiliania huxleyi	Haptophyte	2016-04-27	504	36.57	-158.003	15	3	NA	NA	Phototrophy
Gradients1	Emiliania huxleyi	Haptophyte	2016-04-27	504	36.57	-158.003	15	3	NA	NA	Phototrophy
Gradients1	Emiliania huxleyi	Haptophyte	2016-04-27	504	36.57	-158.003	15	3	NA	NA	Phototrophy
Gradients1	Emiliania huxleyi	Haptophyte	2016-04-28	2034	36.569	-157.998	15	3	NA	NA	Phototrophy
Gradients1	Emiliania huxleyi	Haptophyte	2016-04-28	2034	36.569	-157.998	15	3	NA	NA	Phototrophy
Gradients1	Emiliania huxleyi	Haptophyte	2016-04-30	501	33.0912	-158.001	15	3	NA	NA	Phototrophy
Gradients1	Emiliania huxleyi	Haptophyte	2016-04-30	501	33.0912	-158.001	15	3	NA	NA	Phototrophy
Gradients1	Karenia brevis	Dinoflagellate	2016-04-20	511	23.4958	-157.994	15	3	NA	NA	Heterotrophy
Gradients1	Karenia brevis	Dinoflagellate	2016-04-20	511	23.4958	-157.994	15	3	NA	NA	Heterotrophy
Gradients1	Karenia brevis	Dinoflagellate	2016-04-20	511	23.4958	-157.994	15	3	NA	NA	Heterotrophy
Gradients1	Karenia brevis	Dinoflagellate	2016-04-22	501	28.1432	-158.001	15	3	NA	NA	Heterotrophy
Gradients1	Karenia brevis	Dinoflagellate	2016-04-22	501	28.1432	-158.001	15	3	NA	NA	Heterotrophy
Gradients1	Karenia brevis	Dinoflagellate	2016-04-24	503	32.5835	-158.002	15	3	NA	NA	Heterotrophy
Gradients1	Karenia brevis	Dinoflagellate	2016-04-24	503	32.5835	-158.002	15	3	NA	NA	Heterotrophy
Gradients1	Karenia brevis	Dinoflagellate	2016-04-27	504	36.57	-158.003	15	3	NA	NA	Mixotrophy
Gradients1	Karenia brevis	Dinoflagellate	2016-04-27	504	36.57	-158.003	15	3	NA	NA	Heterotrophy
Gradients1	Karenia brevis	Dinoflagellate	2016-04-28	2034	36.569	-157.998	15	3	NA	NA	Heterotrophy
Gradients1	Karenia brevis	Dinoflagellate	2016-04-30	501	33.0912	-158.001	15	3	NA	NA	Heterotrophy
Gradients1	Karenia brevis	Dinoflagellate	2016-04-30	501	33.0912	-158.001	15	3	NA	NA	Heterotrophy
Gradients1	Karenia brevis	Dinoflagellate	2016-05-01	458	29.6998	-157.999	15	3	NA	NA	Heterotrophy
Gradients1	Karenia brevis	Dinoflagellate	2016-05-01	458	29.6998	-157.999	15	3	NA	NA	Heterotrophy
Gradients1	Karenia brevis	Dinoflagellate	2016-05-02	501	26.2825	-157.999	15	3	NA	NA	Heterotrophy
Gradients1	Karenia brevis	Dinoflagellate	2016-05-02	501	26.2825	-157.999	15	3	NA	NA	Heterotrophy
Gradients1	Karenia brevis	Dinoflagellate	2016-05-02	501	26.2825	-157.999	15	3	NA	NA	Heterotrophy
Gradients1	Karlodinium veneficum	Dinoflagellate	2016-04-20	511	23.4958	-157.994	15	0.2	NA	NA	Heterotrophy
Gradients1	Karlodinium veneficum	Dinoflagellate	2016-04-20	511	23.4958	-157.994	15	3	NA	NA	Heterotrophy
Gradients1	Karlodinium veneficum	Dinoflagellate	2016-04-20	511	23.4958	-157.994	15	3	NA	NA	Heterotrophy
Gradients1	Karlodinium veneficum	Dinoflagellate	2016-04-20	511	23.4958	-157.994	15	3	NA	NA	Heterotrophy
Gradients1	Karlodinium veneficum	Dinoflagellate	2016-04-22	501	28.1432	-158.001	15	3	NA	NA	Heterotrophy
Gradients1	Karlodinium veneficum	Dinoflagellate	2016-04-22	501	28.1432	-158.001	15	3	NA	NA	Heterotrophy
Gradients1	Karlodinium veneficum	Dinoflagellate	2016-04-22	501	28.1432	-158.001	15	3	NA	NA	Heterotrophy
Gradients1	Karlodinium veneficum	Dinoflagellate	2016-04-24	503	32.5835	-158.002	15	0.2	NA	NA	Heterotrophy
Gradients1	Karlodinium veneficum	Dinoflagellate	2016-04-24	503	32.5835	-158.002	15	3	NA	NA	Heterotrophy
Gradients1	Karlodinium veneficum	Dinoflagellate	2016-04-24	503	32.5835	-158.002	15	3	NA	NA	Heterotrophy
Gradients1	Karlodinium veneficum	Dinoflagellate	2016-04-26	503	37.3012	-158.002	15	0.2	NA	NA	Heterotrophy
Gradients1	Karlodinium veneficum	Dinoflagellate	2016-04-26	503	37.3012	-158.002	15	3	NA	NA	Heterotrophy
Gradients1	Karlodinium veneficum	Dinoflagellate	2016-04-26	503	37.3012	-158.002	15	3	NA	NA	Mixotrophy
Gradients1	Karlodinium veneficum	Dinoflagellate	2016-04-26	503	37.3012	-158.002	15	3	NA	NA	Mixotrophy
Gradients1	Karlodinium veneficum	Dinoflagellate	2016-04-27	504	36.57	-158.003	15	3	NA	NA	Mixotrophy
Gradients1	Karlodinium veneficum	Dinoflagellate	2016-04-27	504	36.57	-158.003	15	3	NA	NA	Mixotrophy
Gradients1	Karlodinium veneficum	Dinoflagellate	2016-04-27	504	36.57	-158.003	15	3	NA	NA	Mixotrophy
Gradients1	Karlodinium veneficum	Dinoflagellate	2016-04-28	2034	36.569	-157.998	15	3	NA	NA	Mixotrophy
Gradients1	Karlodinium veneficum	Dinoflagellate	2016-04-28	2034	36.569	-157.998	15	3	NA	NA	Mixotrophy
Gradients1	Karlodinium veneficum	Dinoflagellate	2016-04-30	501	33.0912	-158.001	15	0.2	NA	NA	Heterotrophy
Gradients1	Karlodinium veneficum	Dinoflagellate	2016-04-30	501	33.0912	-158.001	15	0.2	NA	NA	Heterotrophy
Gradients1	Karlodinium veneficum	Dinoflagellate	2016-04-30	501	33.0912	-158.001	15	3	NA	NA	Heterotrophy
Gradients1	Karlodinium veneficum	Dinoflagellate	2016-04-30	501	33.0912	-158.001	15	3	NA	NA	Heterotrophy
Gradients1	Karlodinium veneficum	Dinoflagellate	2016-05-01	458	29.6998	-157.999	15	3	NA	NA	Heterotrophy
Gradients1	Karlodinium veneficum	Dinoflagellate	2016-05-01	458	29.6998	-157.999	15	3	NA	NA	Heterotrophy
Gradients1	Karlodinium veneficum	Dinoflagellate	2016-05-02	501	26.2825	-157.999	15	0.2	NA	NA	Heterotrophy
Gradients1	Karlodinium veneficum	Dinoflagellate	2016-05-02	501	26.2825	-157.999	15	3	NA	NA	Heterotrophy
Gradients1	Karlodinium veneficum	Dinoflagellate	2016-05-02	501	26.2825	-157.999	15	3	NA	NA	Heterotrophy
Gradients1	Karlodinium veneficum	Dinoflagellate	2016-05-02	501	26.2825	-157.999	15	3	NA	NA	Heterotrophy
Gradients1	Ostreococcus sp. 'lucimarinus'	Chlorophyte	2016-04-26	503	37.3012	-158.002	15	0.2	NA	NA	Phototrophy
Gradients1	Ostreococcus sp. 'lucimarinus'	Chlorophyte	2016-04-27	504	36.57	-158.003	15	0.2	NA	NA	Phototrophy
Gradients1	Ostreococcus sp. 'lucimarinus'	Chlorophyte	2016-04-27	504	36.57	-158.003	15	0.2	NA	NA	Phototrophy
Gradients1	Ostreococcus sp. 'lucimarinus'	Chlorophyte	2016-04-27	504	36.57	-158.003	15	0.2	NA	NA	Phototrophy
Gradients1	Ostreococcus sp. 'lucimarinus'	Chlorophyte	2016-04-28	506	35.4627	-157.999	15	0.2	NA	NA	Phototrophy
Gradients1	Ostreococcus sp. 'lucimarinus'	Chlorophyte	2016-04-28	506	35.4627	-157.999	15	0.2	NA	NA	Phototrophy
Gradients1	Ostreococcus sp. 'lucimarinus'	Chlorophyte	2016-04-28	2034	36.569	-157.998	15	0.2	NA	NA	Phototrophy
Gradients1	Oxytricha trifallax	Ciliate	2016-04-24	503	32.5835	-158.002	15	0.2	NA	NA	Heterotrophy
Gradients1	Oxytricha trifallax	Ciliate	2016-04-24	503	32.5835	-158.002	15	0.2	NA	NA	Heterotrophy
Gradients1	Oxytricha trifallax	Ciliate	2016-04-24	503	32.5835	-158.002	15	0.2	NA	NA	Heterotrophy
Gradients1	Oxytricha trifallax	Ciliate	2016-04-24	503	32.5835	-158.002	15	3	NA	NA	Heterotrophy
Gradients1	Oxytricha trifallax	Ciliate	2016-04-24	503	32.5835	-158.002	15	3	NA	NA	Heterotrophy
Gradients1	Oxytricha trifallax	Ciliate	2016-04-26	503	37.3012	-158.002	15	0.2	NA	NA	Heterotrophy
Gradients1	Oxytricha trifallax	Ciliate	2016-04-26	503	37.3012	-158.002	15	0.2	NA	NA	Heterotrophy
Gradients1	Oxytricha trifallax	Ciliate	2016-04-26	503	37.3012	-158.002	15	0.2	NA	NA	Heterotrophy
Gradients1	Oxytricha trifallax	Ciliate	2016-04-26	503	37.3012	-158.002	15	3	NA	NA	Heterotrophy
Gradients1	Oxytricha trifallax	Ciliate	2016-04-26	503	37.3012	-158.002	15	3	NA	NA	Heterotrophy
Gradients1	Oxytricha trifallax	Ciliate	2016-04-26	503	37.3012	-158.002	15	3	NA	NA	Heterotrophy
Gradients1	Oxytricha trifallax	Ciliate	2016-04-27	504	36.57	-158.003	15	0.2	NA	NA	Heterotrophy
Gradients1	Oxytricha trifallax	Ciliate	2016-04-27	504	36.57	-158.003	15	0.2	NA	NA	Heterotrophy
Gradients1	Oxytricha trifallax	Ciliate	2016-04-27	504	36.57	-158.003	15	0.2	NA	NA	Heterotrophy
Gradients1	Oxytricha trifallax	Ciliate	2016-04-27	504	36.57	-158.003	15	3	NA	NA	Heterotrophy
Gradients1	Oxytricha trifallax	Ciliate	2016-04-27	504	36.57	-158.003	15	3	NA	NA	Heterotrophy
Gradients1	Oxytricha trifallax	Ciliate	2016-04-27	504	36.57	-158.003	15	3	NA	NA	Heterotrophy
Gradients1	Oxytricha trifallax	Ciliate	2016-04-28	506	35.4627	-157.999	15	0.2	NA	NA	Heterotrophy
Gradients1	Oxytricha trifallax	Ciliate	2016-04-28	506	35.4627	-157.999	15	0.2	NA	NA	Heterotrophy
Gradients1	Oxytricha trifallax	Ciliate	2016-04-28	2034	36.569	-157.998	15	0.2	NA	NA	Heterotrophy
Gradients1	Oxytricha trifallax	Ciliate	2016-04-28	2034	36.569	-157.998	15	3	NA	NA	Heterotrophy
Gradients1	Oxytricha trifallax	Ciliate	2016-04-28	2034	36.569	-157.998	15	3	NA	NA	Heterotrophy
Gradients1	Oxytricha trifallax	Ciliate	2016-04-30	501	33.0912	-158.001	15	0.2	NA	NA	Heterotrophy
Gradients1	Oxytricha trifallax	Ciliate	2016-04-30	501	33.0912	-158.001	15	0.2	NA	NA	Heterotrophy
Gradients1	Oxytricha trifallax	Ciliate	2016-04-30	501	33.0912	-158.001	15	3	NA	NA	Heterotrophy
Gradients1	Oxytricha trifallax	Ciliate	2016-04-30	501	33.0912	-158.001	15	3	NA	NA	Heterotrophy
Gradients1	Pelagodinium beii	Dinoflagellate	2016-04-20	511	23.4958	-157.994	15	3	NA	NA	Phototrophy
Gradients1	Pelagodinium beii	Dinoflagellate	2016-04-20	511	23.4958	-157.994	15	3	NA	NA	Phototrophy
Gradients1	Pelagodinium beii	Dinoflagellate	2016-04-20	511	23.4958	-157.994	15	3	NA	NA	Phototrophy
Gradients1	Pelagodinium beii	Dinoflagellate	2016-04-22	501	28.1432	-158.001	15	3	NA	NA	Phototrophy
Gradients1	Pelagodinium beii	Dinoflagellate	2016-04-22	501	28.1432	-158.001	15	3	NA	NA	Phototrophy
Gradients1	Pelagodinium beii	Dinoflagellate	2016-04-22	501	28.1432	-158.001	15	3	NA	NA	Phototrophy
Gradients1	Pelagodinium beii	Dinoflagellate	2016-04-24	503	32.5835	-158.002	15	3	NA	NA	Mixotrophy
Gradients1	Pelagodinium beii	Dinoflagellate	2016-04-24	503	32.5835	-158.002	15	3	NA	NA	Mixotrophy
Gradients1	Pelagodinium beii	Dinoflagellate	2016-04-26	503	37.3012	-158.002	15	3	NA	NA	Heterotrophy
Gradients1	Pelagodinium beii	Dinoflagellate	2016-04-26	503	37.3012	-158.002	15	3	NA	NA	Heterotrophy
Gradients1	Pelagodinium beii	Dinoflagellate	2016-04-26	503	37.3012	-158.002	15	3	NA	NA	Heterotrophy
Gradients1	Pelagodinium beii	Dinoflagellate	2016-04-28	2034	36.569	-157.998	15	3	NA	NA	Mixotrophy
Gradients1	Pelagodinium beii	Dinoflagellate	2016-04-28	2034	36.569	-157.998	15	3	NA	NA	Heterotrophy
Gradients1	Pelagodinium beii	Dinoflagellate	2016-04-30	501	33.0912	-158.001	15	3	NA	NA	Mixotrophy
Gradients1	Pelagodinium beii	Dinoflagellate	2016-04-30	501	33.0912	-158.001	15	3	NA	NA	Mixotrophy
Gradients1	Pelagodinium beii	Dinoflagellate	2016-05-02	501	26.2825	-157.999	15	3	NA	NA	Phototrophy
Gradients1	Pelagodinium beii	Dinoflagellate	2016-05-02	501	26.2825	-157.999	15	3	NA	NA	Phototrophy
Gradients1	Pelagodinium beii	Dinoflagellate	2016-05-02	501	26.2825	-157.999	15	3	NA	NA	Phototrophy
Gradients1	Pelagomonas calceolata	Pelagophyte	2016-04-20	511	23.4958	-157.994	15	0.2	NA	NA	Phototrophy
Gradients1	Pelagomonas calceolata	Pelagophyte	2016-04-22	501	28.1432	-158.001	15	0.2	NA	NA	Phototrophy
Gradients1	Pelagomonas calceolata	Pelagophyte	2016-04-22	501	28.1432	-158.001	15	0.2	NA	NA	Phototrophy
Gradients1	Pelagomonas calceolata	Pelagophyte	2016-04-22	501	28.1432	-158.001	15	0.2	NA	NA	Phototrophy
Gradients1	Pelagomonas calceolata	Pelagophyte	2016-04-22	501	28.1432	-158.001	15	3	NA	NA	Phototrophy
Gradients1	Pelagomonas calceolata	Pelagophyte	2016-04-22	501	28.1432	-158.001	15	3	NA	NA	Phototrophy
Gradients1	Pelagomonas calceolata	Pelagophyte	2016-04-24	503	32.5835	-158.002	15	0.2	NA	NA	Phototrophy
Gradients1	Pelagomonas calceolata	Pelagophyte	2016-04-24	503	32.5835	-158.002	15	0.2	NA	NA	Phototrophy
Gradients1	Pelagomonas calceolata	Pelagophyte	2016-04-24	503	32.5835	-158.002	15	0.2	NA	NA	Phototrophy
Gradients1	Pelagomonas calceolata	Pelagophyte	2016-04-24	503	32.5835	-158.002	15	3	NA	NA	Phototrophy
Gradients1	Pelagomonas calceolata	Pelagophyte	2016-04-24	503	32.5835	-158.002	15	3	NA	NA	Phototrophy
Gradients1	Pelagomonas calceolata	Pelagophyte	2016-04-26	503	37.3012	-158.002	15	0.2	NA	NA	Phototrophy
Gradients1	Pelagomonas calceolata	Pelagophyte	2016-04-26	503	37.3012	-158.002	15	0.2	NA	NA	Phototrophy
Gradients1	Pelagomonas calceolata	Pelagophyte	2016-04-26	503	37.3012	-158.002	15	0.2	NA	NA	Phototrophy
Gradients1	Pelagomonas calceolata	Pelagophyte	2016-04-26	503	37.3012	-158.002	15	3	NA	NA	Phototrophy
Gradients1	Pelagomonas calceolata	Pelagophyte	2016-04-26	503	37.3012	-158.002	15	3	NA	NA	Phototrophy
Gradients1	Pelagomonas calceolata	Pelagophyte	2016-04-26	503	37.3012	-158.002	15	3	NA	NA	Phototrophy
Gradients1	Pelagomonas calceolata	Pelagophyte	2016-04-27	504	36.57	-158.003	15	0.2	NA	NA	Mixotrophy
Gradients1	Pelagomonas calceolata	Pelagophyte	2016-04-27	504	36.57	-158.003	15	0.2	NA	NA	Phototrophy
Gradients1	Pelagomonas calceolata	Pelagophyte	2016-04-27	504	36.57	-158.003	15	0.2	NA	NA	Phototrophy
Gradients1	Pelagomonas calceolata	Pelagophyte	2016-04-27	504	36.57	-158.003	15	3	NA	NA	Phototrophy
Gradients1	Pelagomonas calceolata	Pelagophyte	2016-04-27	504	36.57	-158.003	15	3	NA	NA	Phototrophy
Gradients1	Pelagomonas calceolata	Pelagophyte	2016-04-27	504	36.57	-158.003	15	3	NA	NA	Phototrophy
Gradients1	Pelagomonas calceolata	Pelagophyte	2016-04-28	506	35.4627	-157.999	15	0.2	NA	NA	Phototrophy
Gradients1	Pelagomonas calceolata	Pelagophyte	2016-04-28	506	35.4627	-157.999	15	0.2	NA	NA	Mixotrophy
Gradients1	Pelagomonas calceolata	Pelagophyte	2016-04-28	2034	36.569	-157.998	15	0.2	NA	NA	Mixotrophy
Gradients1	Pelagomonas calceolata	Pelagophyte	2016-04-28	2034	36.569	-157.998	15	3	NA	NA	Mixotrophy
Gradients1	Pelagomonas calceolata	Pelagophyte	2016-04-28	2034	36.569	-157.998	15	3	NA	NA	Phototrophy
Gradients1	Pelagomonas calceolata	Pelagophyte	2016-04-30	501	33.0912	-158.001	15	0.2	NA	NA	Phototrophy
Gradients1	Pelagomonas calceolata	Pelagophyte	2016-04-30	501	33.0912	-158.001	15	0.2	NA	NA	Phototrophy
Gradients1	Pelagomonas calceolata	Pelagophyte	2016-04-30	501	33.0912	-158.001	15	3	NA	NA	Phototrophy
Gradients1	Pelagomonas calceolata	Pelagophyte	2016-04-30	501	33.0912	-158.001	15	3	NA	NA	Phototrophy
Gradients1	Pelagomonas calceolata	Pelagophyte	2016-05-01	458	29.6998	-157.999	15	0.2	NA	NA	Phototrophy
Gradients1	Pelagomonas calceolata	Pelagophyte	2016-05-02	501	26.2825	-157.999	15	0.2	NA	NA	Phototrophy
Gradients1	Pelagomonas calceolata	Pelagophyte	2016-05-02	501	26.2825	-157.999	15	0.2	NA	NA	Phototrophy
Gradients1	Pelagomonas calceolata	Pelagophyte	2016-05-02	501	26.2825	-157.999	15	0.2	NA	NA	Phototrophy
Gradients1	Phaeocystis antarctica	Haptophyte	2016-04-26	503	37.3012	-158.002	15	0.2	NA	NA	Phototrophy
Gradients1	Phaeocystis antarctica	Haptophyte	2016-04-26	503	37.3012	-158.002	15	0.2	NA	NA	Phototrophy
Gradients1	Phaeocystis antarctica	Haptophyte	2016-04-26	503	37.3012	-158.002	15	0.2	NA	NA	Phototrophy
Gradients1	Phaeocystis cordata	Haptophyte	2016-04-26	503	37.3012	-158.002	15	0.2	NA	NA	Phototrophy
Gradients1	Phaeocystis cordata	Haptophyte	2016-04-26	503	37.3012	-158.002	15	0.2	NA	NA	Phototrophy
Gradients1	Phaeocystis cordata	Haptophyte	2016-04-26	503	37.3012	-158.002	15	0.2	NA	NA	Phototrophy
Gradients1	Phaeocystis cordata	Haptophyte	2016-05-02	501	26.2825	-157.999	15	0.2	NA	NA	Phototrophy
Gradients1	Phaeocystis cordata	Haptophyte	2016-05-02	501	26.2825	-157.999	15	0.2	NA	NA	Phototrophy
Gradients1	Phaeocystis globosa	Haptophyte	2016-04-24	503	32.5835	-158.002	15	0.2	NA	NA	Phototrophy
Gradients1	Phaeocystis globosa	Haptophyte	2016-04-24	503	32.5835	-158.002	15	0.2	NA	NA	Phototrophy
Gradients1	Phaeocystis globosa	Haptophyte	2016-04-26	503	37.3012	-158.002	15	0.2	NA	NA	Phototrophy
Gradients1	Phaeocystis globosa	Haptophyte	2016-04-26	503	37.3012	-158.002	15	0.2	NA	NA	Phototrophy
Gradients1	Phaeocystis globosa	Haptophyte	2016-04-26	503	37.3012	-158.002	15	0.2	NA	NA	Phototrophy
Gradients1	Phaeocystis globosa	Haptophyte	2016-04-27	504	36.57	-158.003	15	0.2	NA	NA	Phototrophy
Gradients1	Phaeocystis globosa	Haptophyte	2016-04-27	504	36.57	-158.003	15	0.2	NA	NA	Phototrophy
Gradients1	Prorocentrum minimum	Dinoflagellate	2016-04-20	511	23.4958	-157.994	15	3	NA	NA	Mixotrophy
Gradients1	Prorocentrum minimum	Dinoflagellate	2016-04-20	511	23.4958	-157.994	15	3	NA	NA	Heterotrophy
Gradients1	Prorocentrum minimum	Dinoflagellate	2016-04-20	511	23.4958	-157.994	15	3	NA	NA	Heterotrophy
Gradients1	Prorocentrum minimum	Dinoflagellate	2016-04-24	503	32.5835	-158.002	15	3	NA	NA	Mixotrophy
Gradients1	Prorocentrum minimum	Dinoflagellate	2016-04-24	503	32.5835	-158.002	15	3	NA	NA	Mixotrophy
Gradients1	Prorocentrum minimum	Dinoflagellate	2016-04-26	503	37.3012	-158.002	15	3	NA	NA	Heterotrophy
Gradients1	Prorocentrum minimum	Dinoflagellate	2016-04-26	503	37.3012	-158.002	15	3	NA	NA	Heterotrophy
Gradients1	Prorocentrum minimum	Dinoflagellate	2016-04-26	503	37.3012	-158.002	15	3	NA	NA	Heterotrophy
Gradients1	Prorocentrum minimum	Dinoflagellate	2016-04-27	504	36.57	-158.003	15	3	NA	NA	Mixotrophy
Gradients1	Prorocentrum minimum	Dinoflagellate	2016-04-27	504	36.57	-158.003	15	3	NA	NA	Phototrophy
Gradients1	Prorocentrum minimum	Dinoflagellate	2016-04-27	504	36.57	-158.003	15	3	NA	NA	Phototrophy
Gradients1	Prorocentrum minimum	Dinoflagellate	2016-04-28	2034	36.569	-157.998	15	3	NA	NA	Mixotrophy
Gradients1	Prorocentrum minimum	Dinoflagellate	2016-04-28	2034	36.569	-157.998	15	3	NA	NA	Phototrophy
Gradients1	Prorocentrum minimum	Dinoflagellate	2016-04-30	501	33.0912	-158.001	15	3	NA	NA	Phototrophy
Gradients1	Prorocentrum minimum	Dinoflagellate	2016-04-30	501	33.0912	-158.001	15	3	NA	NA	Mixotrophy
Gradients1	Prorocentrum minimum	Dinoflagellate	2016-05-02	501	26.2825	-157.999	15	3	NA	NA	Phototrophy
Gradients1	Prorocentrum minimum	Dinoflagellate	2016-05-02	501	26.2825	-157.999	15	3	NA	NA	Mixotrophy
Gradients1	Prorocentrum minimum	Dinoflagellate	2016-05-02	501	26.2825	-157.999	15	3	NA	NA	Phototrophy
Gradients1	Prymnesium polylepis	Haptophyte	2016-04-26	503	37.3012	-158.002	15	0.2	NA	NA	Phototrophy
Gradients1	Prymnesium polylepis	Haptophyte	2016-05-02	501	26.2825	-157.999	15	0.2	NA	NA	Phototrophy
Gradients1	Scrippsiella trochoidea	Dinoflagellate	2016-04-24	503	32.5835	-158.002	15	3	NA	NA	Phototrophy
Gradients1	Scrippsiella trochoidea	Dinoflagellate	2016-04-24	503	32.5835	-158.002	15	3	NA	NA	Phototrophy
Gradients1	Scrippsiella trochoidea	Dinoflagellate	2016-04-30	501	33.0912	-158.001	15	3	NA	NA	Mixotrophy
Gradients1	Scrippsiella trochoidea	Dinoflagellate	2016-04-30	501	33.0912	-158.001	15	3	NA	NA	Phototrophy
Gradients1	Scrippsiella trochoidea	Dinoflagellate	2016-05-01	458	29.6998	-157.999	15	3	NA	NA	Mixotrophy
Gradients1	Scrippsiella trochoidea	Dinoflagellate	2016-05-01	458	29.6998	-157.999	15	3	NA	NA	Phototrophy
Gradients1	Scrippsiella trochoidea	Dinoflagellate	2016-05-02	501	26.2825	-157.999	15	3	NA	NA	Phototrophy
Gradients1	Scrippsiella trochoidea	Dinoflagellate	2016-05-02	501	26.2825	-157.999	15	3	NA	NA	Phototrophy
Gradients1	Scrippsiella trochoidea	Dinoflagellate	2016-05-02	501	26.2825	-157.999	15	3	NA	NA	Phototrophy
Gradients1	Triparma pacifica	Bolidophyte	2016-04-24	503	32.5835	-158.002	15	0.2	NA	NA	Phototrophy
Gradients1	Triparma pacifica	Bolidophyte	2016-04-24	503	32.5835	-158.002	15	0.2	NA	NA	Phototrophy
Gradients1	Triparma pacifica	Bolidophyte	2016-04-24	503	32.5835	-158.002	15	0.2	NA	NA	Phototrophy
Gradients1	Triparma pacifica	Bolidophyte	2016-04-26	503	37.3012	-158.002	15	0.2	NA	NA	Phototrophy
Gradients1	Triparma pacifica	Bolidophyte	2016-04-26	503	37.3012	-158.002	15	0.2	NA	NA	Phototrophy
Gradients1	Triparma pacifica	Bolidophyte	2016-04-26	503	37.3012	-158.002	15	0.2	NA	NA	Phototrophy
Gradients1	Triparma pacifica	Bolidophyte	2016-04-26	503	37.3012	-158.002	15	3	NA	NA	Phototrophy
Gradients1	Triparma pacifica	Bolidophyte	2016-04-26	503	37.3012	-158.002	15	3	NA	NA	Phototrophy
Gradients1	Triparma pacifica	Bolidophyte	2016-04-26	503	37.3012	-158.002	15	3	NA	NA	Phototrophy
Gradients1	Triparma pacifica	Bolidophyte	2016-04-27	504	36.57	-158.003	15	0.2	NA	NA	Phototrophy
Gradients1	Triparma pacifica	Bolidophyte	2016-04-27	504	36.57	-158.003	15	0.2	NA	NA	Phototrophy
Gradients1	Triparma pacifica	Bolidophyte	2016-04-28	506	35.4627	-157.999	15	0.2	NA	NA	Phototrophy
Gradients1	Triparma pacifica	Bolidophyte	2016-04-28	506	35.4627	-157.999	15	0.2	NA	NA	Phototrophy
Gradients1	Triparma pacifica	Bolidophyte	2016-04-28	2034	36.569	-157.998	15	0.2	NA	NA	Phototrophy
Gradients1	Triparma pacifica	Bolidophyte	2016-04-30	501	33.0912	-158.001	15	0.2	NA	NA	Phototrophy
Gradients1	Triparma pacifica	Bolidophyte	2016-04-30	501	33.0912	-158.001	15	0.2	NA	NA	Phototrophy
Gradients1	Triparma sp. 1657	Bolidophyte	2016-04-24	503	32.5835	-158.002	15	0.2	NA	NA	Phototrophy
Gradients1	Triparma sp. 1657	Bolidophyte	2016-04-24	503	32.5835	-158.002	15	0.2	NA	NA	Phototrophy
Gradients1	Triparma sp. 1657	Bolidophyte	2016-04-24	503	32.5835	-158.002	15	0.2	NA	NA	Phototrophy
Gradients1	Triparma sp. 1657	Bolidophyte	2016-04-26	503	37.3012	-158.002	15	0.2	NA	NA	Mixotrophy
Gradients1	Triparma sp. 1657	Bolidophyte	2016-04-26	503	37.3012	-158.002	15	0.2	NA	NA	Phototrophy
Gradients1	Triparma sp. 1657	Bolidophyte	2016-04-26	503	37.3012	-158.002	15	0.2	NA	NA	Mixotrophy
Gradients1	Triparma sp. 1657	Bolidophyte	2016-04-27	504	36.57	-158.003	15	0.2	NA	NA	Phototrophy
Gradients1	Triparma sp. 1657	Bolidophyte	2016-04-27	504	36.57	-158.003	15	0.2	NA	NA	Phototrophy
Gradients1	Triparma sp. 1657	Bolidophyte	2016-04-27	504	36.57	-158.003	15	0.2	NA	NA	Phototrophy
Gradients1	Triparma sp. 1657	Bolidophyte	2016-04-28	506	35.4627	-157.999	15	0.2	NA	NA	Phototrophy
Gradients1	Triparma sp. 1657	Bolidophyte	2016-04-28	506	35.4627	-157.999	15	0.2	NA	NA	Phototrophy
Gradients1	Triparma sp. 1657	Bolidophyte	2016-04-28	2034	36.569	-157.998	15	0.2	NA	NA	Mixotrophy
Gradients1	Tripos fusus	Dinoflagellate	2016-04-26	503	37.3012	-158.002	15	3	NA	NA	Mixotrophy
Gradients1	Tripos fusus	Dinoflagellate	2016-04-26	503	37.3012	-158.002	15	3	NA	NA	Mixotrophy
Gradients1	Tripos fusus	Dinoflagellate	2016-04-26	503	37.3012	-158.002	15	3	NA	NA	Phototrophy
Gradients1	Tripos fusus	Dinoflagellate	2016-04-27	504	36.57	-158.003	15	3	NA	NA	Phototrophy
Gradients2	Aureococcus anophagefferens	Pelagophyte	2017-06-02	328	39.7633	-157.994	15	0.2	NA	NA	Phototrophy
Gradients2	Aureococcus anophagefferens	Pelagophyte	2017-06-05	332	37.9998	-158	15	0.2	NA	NA	Phototrophy
Gradients2	Aureococcus anophagefferens	Pelagophyte	2017-06-05	332	37.9998	-158	15	0.2	NA	NA	Phototrophy
Gradients2	Aureococcus anophagefferens	Pelagophyte	2017-06-05	332	37.9998	-158	15	0.2	NA	NA	Phototrophy
Gradients2	Aureococcus anophagefferens	Pelagophyte	2017-06-05	332	37.9998	-158	15	3	NA	NA	Phototrophy
Gradients2	Aureococcus anophagefferens	Pelagophyte	2017-06-05	332	37.9998	-158	15	3	NA	NA	Phototrophy
Gradients2	Aureococcus anophagefferens	Pelagophyte	2017-06-05	332	37.9998	-158	15	3	NA	NA	Phototrophy
Gradients2	Aureococcus anophagefferens	Pelagophyte	2017-06-06	421	36.9998	-158	15	0.2	NA	NA	Phototrophy
Gradients2	Aureococcus anophagefferens	Pelagophyte	2017-06-06	421	36.9998	-158	15	3	NA	NA	Phototrophy
Gradients2	Azadinium spinosum	Dinoflagellate	2017-05-29	426	25.7683	-158.014	15	3	NA	NA	Phototrophy
Gradients2	Azadinium spinosum	Dinoflagellate	2017-05-29	426	25.7683	-158.014	15	3	NA	NA	Phototrophy
Gradients2	Azadinium spinosum	Dinoflagellate	2017-06-10	329	32.0002	-158	15	3	NA	NA	Phototrophy
Gradients2	Azadinium spinosum	Dinoflagellate	2017-06-10	329	32.0002	-158	15	3	NA	NA	Phototrophy
Gradients2	Azadinium spinosum	Dinoflagellate	2017-06-10	329	32.0002	-158	15	3	NA	NA	Phototrophy
Gradients2	Azadinium spinosum	Dinoflagellate	2017-06-02	328	39.7633	-157.994	15	3	NA	NA	Phototrophy
Gradients2	Azadinium spinosum	Dinoflagellate	2017-06-02	328	39.7633	-157.994	15	3	NA	NA	Phototrophy
Gradients2	Azadinium spinosum	Dinoflagellate	2017-06-03	329	41.4167	-158	15	3	NA	NA	Phototrophy
Gradients2	Azadinium spinosum	Dinoflagellate	2017-06-03	329	41.4167	-158	15	3	NA	NA	Phototrophy
Gradients2	Azadinium spinosum	Dinoflagellate	2017-06-03	329	41.4167	-158	15	3	NA	NA	Phototrophy
Gradients2	Azadinium spinosum	Dinoflagellate	2017-06-09	331	34.0002	-158	15	3	NA	NA	Heterotrophy
Gradients2	Azadinium spinosum	Dinoflagellate	2017-06-09	331	34.0002	-158	15	3	NA	NA	Heterotrophy
Gradients2	Azadinium spinosum	Dinoflagellate	2017-06-09	331	34.0002	-158	15	3	NA	NA	Heterotrophy
Gradients2	Azadinium spinosum	Dinoflagellate	2017-06-09	1602	32.9288	-158	15	3	NA	NA	Phototrophy
Gradients2	Azadinium spinosum	Dinoflagellate	2017-06-09	1602	32.9288	-158	15	3	NA	NA	Phototrophy
Gradients2	Azadinium spinosum	Dinoflagellate	2017-06-09	1602	32.9288	-158	15	3	NA	NA	Phototrophy
Gradients2	Bathycoccus prasinos	Chlorophyte	2017-06-01	326	36.062	-158.001	15	0.2	NA	NA	Phototrophy
Gradients2	Bathycoccus prasinos	Chlorophyte	2017-06-01	326	36.062	-158.001	15	0.2	NA	NA	Phototrophy
Gradients2	Bathycoccus prasinos	Chlorophyte	2017-06-01	326	36.062	-158.001	15	0.2	NA	NA	Phototrophy
Gradients2	Bathycoccus prasinos	Chlorophyte	2017-06-02	328	39.7633	-157.994	15	0.2	NA	NA	Phototrophy
Gradients2	Bathycoccus prasinos	Chlorophyte	2017-06-02	328	39.7633	-157.994	15	0.2	NA	NA	Phototrophy
Gradients2	Bathycoccus prasinos	Chlorophyte	2017-06-02	328	39.7633	-157.994	15	0.2	NA	NA	Phototrophy
Gradients2	Bathycoccus prasinos	Chlorophyte	2017-06-03	329	41.4167	-158	15	0.2	NA	NA	Phototrophy
Gradients2	Bathycoccus prasinos	Chlorophyte	2017-06-05	332	37.9998	-158	15	0.2	NA	NA	Phototrophy
Gradients2	Bathycoccus prasinos	Chlorophyte	2017-06-05	332	37.9998	-158	15	0.2	NA	NA	Phototrophy
Gradients2	Bathycoccus prasinos	Chlorophyte	2017-06-05	332	37.9998	-158	15	0.2	NA	NA	Phototrophy
Gradients2	Bathycoccus prasinos	Chlorophyte	2017-06-06	421	36.9998	-158	15	0.2	NA	NA	Phototrophy
Gradients2	Bathycoccus prasinos	Chlorophyte	2017-06-06	421	36.9998	-158	15	0.2	NA	NA	Phototrophy
Gradients2	Bathycoccus prasinos	Chlorophyte	2017-06-06	421	36.9998	-158	15	0.2	NA	NA	Phototrophy
Gradients2	Bathycoccus prasinos	Chlorophyte	2017-06-09	331	34.0002	-158	15	0.2	NA	NA	Phototrophy
Gradients2	Bathycoccus prasinos	Chlorophyte	2017-06-09	331	34.0002	-158	15	0.2	NA	NA	Phototrophy
Gradients2	Bathycoccus prasinos	Chlorophyte	2017-06-09	331	34.0002	-158	15	0.2	NA	NA	Phototrophy
Gradients2	Chloroparvula japonica	Chlorophyte	2017-06-05	332	37.9998	-158	15	0.2	NA	NA	Phototrophy
Gradients2	Chloroparvula japonica	Chlorophyte	2017-06-05	332	37.9998	-158	15	0.2	NA	NA	Phototrophy
Gradients2	Chloroparvula japonica	Chlorophyte	2017-06-05	332	37.9998	-158	15	0.2	NA	NA	Phototrophy
Gradients2	Chrysochromulina sp. KB-HA01	Haptophyte	2017-06-05	332	37.9998	-158	15	0.2	NA	NA	Phototrophy
Gradients2	Chrysochromulina sp. KB-HA01	Haptophyte	2017-06-05	332	37.9998	-158	15	0.2	NA	NA	Mixotrophy
Gradients2	Dictyocha speculum	Dictyochophyte	2017-06-05	332	37.9998	-158	15	0.2	NA	NA	Phototrophy
Gradients2	Dictyocha speculum	Dictyochophyte	2017-06-05	332	37.9998	-158	15	0.2	NA	NA	Phototrophy
Gradients2	Dictyocha speculum	Dictyochophyte	2017-06-05	332	37.9998	-158	15	0.2	NA	NA	Phototrophy
Gradients2	Dictyocha speculum	Dictyochophyte	2017-06-05	332	37.9998	-158	15	3	NA	NA	Phototrophy
Gradients2	Dictyocha speculum	Dictyochophyte	2017-06-05	332	37.9998	-158	15	3	NA	NA	Phototrophy
Gradients2	Dictyocha speculum	Dictyochophyte	2017-06-06	421	36.9998	-158	15	0.2	NA	NA	Phototrophy
Gradients2	Dictyocha speculum	Dictyochophyte	2017-06-06	421	36.9998	-158	15	3	NA	NA	Phototrophy
Gradients2	Dictyocha speculum	Dictyochophyte	2017-06-06	421	36.9998	-158	15	3	NA	NA	Phototrophy
Gradients2	Dictyocha speculum	Dictyochophyte	2017-06-06	421	36.9998	-158	15	3	NA	NA	Phototrophy
Gradients2	Dinophysis acuminata	Dinoflagellate	2017-05-29	426	25.7683	-158.014	15	3	NA	NA	Heterotrophy
Gradients2	Dinophysis acuminata	Dinoflagellate	2017-06-11	331	29.582	-158.002	15	3	NA	NA	Heterotrophy
Gradients2	Dinophysis acuminata	Dinoflagellate	2017-06-11	331	29.582	-158.002	15	3	NA	NA	Heterotrophy
Gradients2	Dinophysis acuminata	Dinoflagellate	2017-06-11	331	29.582	-158.002	15	3	NA	NA	Heterotrophy
Gradients2	Dinophysis acuminata	Dinoflagellate	2017-06-02	328	39.7633	-157.994	15	3	NA	NA	Heterotrophy
Gradients2	Dinophysis acuminata	Dinoflagellate	2017-06-02	328	39.7633	-157.994	15	3	NA	NA	Heterotrophy
Gradients2	Dinophysis acuminata	Dinoflagellate	2017-06-02	328	39.7633	-157.994	15	3	NA	NA	Heterotrophy
Gradients2	Dinophysis acuminata	Dinoflagellate	2017-06-03	329	41.4167	-158	15	3	NA	NA	Heterotrophy
Gradients2	Emiliania huxleyi	Haptophyte	2017-06-01	326	36.062	-158.001	15	3	NA	NA	Phototrophy
Gradients2	Emiliania huxleyi	Haptophyte	2017-06-01	326	36.062	-158.001	15	3	NA	NA	Phototrophy
Gradients2	Emiliania huxleyi	Haptophyte	2017-06-01	326	36.062	-158.001	15	3	NA	NA	Phototrophy
Gradients2	Emiliania huxleyi	Haptophyte	2017-06-05	332	37.9998	-158	15	3	NA	NA	Phototrophy
Gradients2	Emiliania huxleyi	Haptophyte	2017-06-05	332	37.9998	-158	15	3	NA	NA	Phototrophy
Gradients2	Emiliania huxleyi	Haptophyte	2017-06-06	421	36.9998	-158	15	3	NA	NA	Phototrophy
Gradients2	Emiliania huxleyi	Haptophyte	2017-06-06	421	36.9998	-158	15	3	NA	NA	Phototrophy
Gradients2	Emiliania huxleyi	Haptophyte	2017-06-06	421	36.9998	-158	15	3	NA	NA	Phototrophy
Gradients2	Emiliania huxleyi	Haptophyte	2017-06-09	331	34.0002	-158	15	3	NA	NA	Phototrophy
Gradients2	Gymnodinium catenatum GC744	Dinoflagellate	2017-05-29	426	25.7683	-158.014	15	3	NA	NA	Heterotrophy
Gradients2	Gymnodinium catenatum GC744	Dinoflagellate	2017-06-09	331	34.0002	-158	15	3	NA	NA	Heterotrophy
Gradients2	Gymnodinium catenatum GC744	Dinoflagellate	2017-06-09	1602	32.9288	-158	15	3	NA	NA	Heterotrophy
Gradients2	Gymnodinium catenatum GC744	Dinoflagellate	2017-06-09	1602	32.9288	-158	15	3	NA	NA	Heterotrophy
Gradients2	Karenia brevis	Dinoflagellate	2017-05-29	426	25.7683	-158.014	15	3	NA	NA	Heterotrophy
Gradients2	Karenia brevis	Dinoflagellate	2017-05-29	426	25.7683	-158.014	15	3	NA	NA	Heterotrophy
Gradients2	Karenia brevis	Dinoflagellate	2017-06-01	326	36.062	-158.001	15	3	NA	NA	Heterotrophy
Gradients2	Karenia brevis	Dinoflagellate	2017-06-01	326	36.062	-158.001	15	3	NA	NA	Heterotrophy
Gradients2	Karenia brevis	Dinoflagellate	2017-06-01	326	36.062	-158.001	15	3	NA	NA	Heterotrophy
Gradients2	Karenia brevis	Dinoflagellate	2017-06-10	329	32.0002	-158	15	3	NA	NA	Heterotrophy
Gradients2	Karenia brevis	Dinoflagellate	2017-06-10	329	32.0002	-158	15	3	NA	NA	Heterotrophy
Gradients2	Karenia brevis	Dinoflagellate	2017-06-10	329	32.0002	-158	15	3	NA	NA	Heterotrophy
Gradients2	Karenia brevis	Dinoflagellate	2017-06-11	331	29.582	-158.002	15	3	NA	NA	Heterotrophy
Gradients2	Karenia brevis	Dinoflagellate	2017-06-11	331	29.582	-158.002	15	3	NA	NA	Heterotrophy
Gradients2	Karenia brevis	Dinoflagellate	2017-06-11	331	29.582	-158.002	15	3	NA	NA	Heterotrophy
Gradients2	Karenia brevis	Dinoflagellate	2017-06-02	328	39.7633	-157.994	15	3	NA	NA	Heterotrophy
Gradients2	Karenia brevis	Dinoflagellate	2017-06-02	328	39.7633	-157.994	15	3	NA	NA	Heterotrophy
Gradients2	Karenia brevis	Dinoflagellate	2017-06-02	328	39.7633	-157.994	15	3	NA	NA	Heterotrophy
Gradients2	Karenia brevis	Dinoflagellate	2017-06-03	329	41.4167	-158	15	3	NA	NA	Heterotrophy
Gradients2	Karenia brevis	Dinoflagellate	2017-06-05	332	37.9998	-158	15	3	NA	NA	Heterotrophy
Gradients2	Karenia brevis	Dinoflagellate	2017-06-05	332	37.9998	-158	15	3	NA	NA	Heterotrophy
Gradients2	Karenia brevis	Dinoflagellate	2017-06-05	332	37.9998	-158	15	3	NA	NA	Heterotrophy
Gradients2	Karenia brevis	Dinoflagellate	2017-06-06	421	36.9998	-158	15	3	NA	NA	Heterotrophy
Gradients2	Karenia brevis	Dinoflagellate	2017-06-06	421	36.9998	-158	15	3	NA	NA	Heterotrophy
Gradients2	Karenia brevis	Dinoflagellate	2017-06-06	421	36.9998	-158	15	3	NA	NA	Heterotrophy
Gradients2	Karenia brevis	Dinoflagellate	2017-06-09	331	34.0002	-158	15	3	NA	NA	Heterotrophy
Gradients2	Karenia brevis	Dinoflagellate	2017-06-09	331	34.0002	-158	15	3	NA	NA	Heterotrophy
Gradients2	Karenia brevis	Dinoflagellate	2017-06-09	331	34.0002	-158	15	3	NA	NA	Heterotrophy
Gradients2	Karenia brevis	Dinoflagellate	2017-06-09	1602	32.9288	-158	15	3	NA	NA	Heterotrophy
Gradients2	Karenia brevis	Dinoflagellate	2017-06-09	1602	32.9288	-158	15	3	NA	NA	Heterotrophy
Gradients2	Karenia brevis	Dinoflagellate	2017-06-09	1602	32.9288	-158	15	3	NA	NA	Heterotrophy
Gradients2	Karlodinium veneficum	Dinoflagellate	2017-05-29	426	25.7683	-158.014	15	3	NA	NA	Heterotrophy
Gradients2	Karlodinium veneficum	Dinoflagellate	2017-05-29	426	25.7683	-158.014	15	3	NA	NA	Heterotrophy
Gradients2	Karlodinium veneficum	Dinoflagellate	2017-05-29	426	25.7683	-158.014	15	3	NA	NA	Heterotrophy
Gradients2	Karlodinium veneficum	Dinoflagellate	2017-06-01	326	36.062	-158.001	15	3	NA	NA	Heterotrophy
Gradients2	Karlodinium veneficum	Dinoflagellate	2017-06-01	326	36.062	-158.001	15	3	NA	NA	Heterotrophy
Gradients2	Karlodinium veneficum	Dinoflagellate	2017-06-01	326	36.062	-158.001	15	3	NA	NA	Heterotrophy
Gradients2	Karlodinium veneficum	Dinoflagellate	2017-06-10	329	32.0002	-158	15	0.2	NA	NA	Heterotrophy
Gradients2	Karlodinium veneficum	Dinoflagellate	2017-06-10	329	32.0002	-158	15	3	NA	NA	Heterotrophy
Gradients2	Karlodinium veneficum	Dinoflagellate	2017-06-10	329	32.0002	-158	15	3	NA	NA	Heterotrophy
Gradients2	Karlodinium veneficum	Dinoflagellate	2017-06-10	329	32.0002	-158	15	3	NA	NA	Heterotrophy
Gradients2	Karlodinium veneficum	Dinoflagellate	2017-06-11	331	29.582	-158.002	15	0.2	NA	NA	Heterotrophy
Gradients2	Karlodinium veneficum	Dinoflagellate	2017-06-11	331	29.582	-158.002	15	3	NA	NA	Mixotrophy
Gradients2	Karlodinium veneficum	Dinoflagellate	2017-06-11	331	29.582	-158.002	15	3	NA	NA	Heterotrophy
Gradients2	Karlodinium veneficum	Dinoflagellate	2017-06-11	331	29.582	-158.002	15	3	NA	NA	Heterotrophy
Gradients2	Karlodinium veneficum	Dinoflagellate	2017-06-02	328	39.7633	-157.994	15	0.2	NA	NA	Heterotrophy
Gradients2	Karlodinium veneficum	Dinoflagellate	2017-06-02	328	39.7633	-157.994	15	0.2	NA	NA	Heterotrophy
Gradients2	Karlodinium veneficum	Dinoflagellate	2017-06-02	328	39.7633	-157.994	15	3	NA	NA	Mixotrophy
Gradients2	Karlodinium veneficum	Dinoflagellate	2017-06-02	328	39.7633	-157.994	15	3	NA	NA	Mixotrophy
Gradients2	Karlodinium veneficum	Dinoflagellate	2017-06-02	328	39.7633	-157.994	15	3	NA	NA	Mixotrophy
Gradients2	Karlodinium veneficum	Dinoflagellate	2017-06-03	329	41.4167	-158	15	0.2	NA	NA	Mixotrophy
Gradients2	Karlodinium veneficum	Dinoflagellate	2017-06-03	329	41.4167	-158	15	0.2	NA	NA	Mixotrophy
Gradients2	Karlodinium veneficum	Dinoflagellate	2017-06-03	329	41.4167	-158	15	0.2	NA	NA	Mixotrophy
Gradients2	Karlodinium veneficum	Dinoflagellate	2017-06-03	329	41.4167	-158	15	3	NA	NA	Mixotrophy
Gradients2	Karlodinium veneficum	Dinoflagellate	2017-06-03	329	41.4167	-158	15	3	NA	NA	Mixotrophy
Gradients2	Karlodinium veneficum	Dinoflagellate	2017-06-03	329	41.4167	-158	15	3	NA	NA	Mixotrophy
Gradients2	Karlodinium veneficum	Dinoflagellate	2017-06-05	332	37.9998	-158	15	0.2	NA	NA	Heterotrophy
Gradients2	Karlodinium veneficum	Dinoflagellate	2017-06-05	332	37.9998	-158	15	0.2	NA	NA	Heterotrophy
Gradients2	Karlodinium veneficum	Dinoflagellate	2017-06-05	332	37.9998	-158	15	0.2	NA	NA	Heterotrophy
Gradients2	Karlodinium veneficum	Dinoflagellate	2017-06-05	332	37.9998	-158	15	3	NA	NA	Heterotrophy
Gradients2	Karlodinium veneficum	Dinoflagellate	2017-06-05	332	37.9998	-158	15	3	NA	NA	Heterotrophy
Gradients2	Karlodinium veneficum	Dinoflagellate	2017-06-05	332	37.9998	-158	15	3	NA	NA	Heterotrophy
Gradients2	Karlodinium veneficum	Dinoflagellate	2017-06-06	421	36.9998	-158	15	0.2	NA	NA	Heterotrophy
Gradients2	Karlodinium veneficum	Dinoflagellate	2017-06-06	421	36.9998	-158	15	3	NA	NA	Heterotrophy
Gradients2	Karlodinium veneficum	Dinoflagellate	2017-06-06	421	36.9998	-158	15	3	NA	NA	Heterotrophy
Gradients2	Karlodinium veneficum	Dinoflagellate	2017-06-06	421	36.9998	-158	15	3	NA	NA	Heterotrophy
Gradients2	Karlodinium veneficum	Dinoflagellate	2017-06-09	331	34.0002	-158	15	3	NA	NA	Heterotrophy
Gradients2	Karlodinium veneficum	Dinoflagellate	2017-06-09	331	34.0002	-158	15	3	NA	NA	Heterotrophy
Gradients2	Karlodinium veneficum	Dinoflagellate	2017-06-09	331	34.0002	-158	15	3	NA	NA	Heterotrophy
Gradients2	Karlodinium veneficum	Dinoflagellate	2017-06-09	1602	32.9288	-158	15	3	NA	NA	Heterotrophy
Gradients2	Karlodinium veneficum	Dinoflagellate	2017-06-09	1602	32.9288	-158	15	3	NA	NA	Heterotrophy
Gradients2	Karlodinium veneficum	Dinoflagellate	2017-06-09	1602	32.9288	-158	15	3	NA	NA	Heterotrophy
Gradients2	Oxytricha trifallax	Ciliate	2017-05-29	426	25.7683	-158.014	15	3	NA	NA	Heterotrophy
Gradients2	Oxytricha trifallax	Ciliate	2017-05-29	426	25.7683	-158.014	15	3	NA	NA	Heterotrophy
Gradients2	Oxytricha trifallax	Ciliate	2017-06-01	326	36.062	-158.001	15	0.2	NA	NA	Heterotrophy
Gradients2	Oxytricha trifallax	Ciliate	2017-06-01	326	36.062	-158.001	15	0.2	NA	NA	Heterotrophy
Gradients2	Oxytricha trifallax	Ciliate	2017-06-01	326	36.062	-158.001	15	0.2	NA	NA	Heterotrophy
Gradients2	Oxytricha trifallax	Ciliate	2017-06-01	326	36.062	-158.001	15	3	NA	NA	Heterotrophy
Gradients2	Oxytricha trifallax	Ciliate	2017-06-01	326	36.062	-158.001	15	3	NA	NA	Heterotrophy
Gradients2	Oxytricha trifallax	Ciliate	2017-06-01	326	36.062	-158.001	15	3	NA	NA	Heterotrophy
Gradients2	Oxytricha trifallax	Ciliate	2017-06-10	329	32.0002	-158	15	3	NA	NA	Heterotrophy
Gradients2	Oxytricha trifallax	Ciliate	2017-06-11	331	29.582	-158.002	15	3	NA	NA	Heterotrophy
Gradients2	Oxytricha trifallax	Ciliate	2017-06-11	331	29.582	-158.002	15	3	NA	NA	Heterotrophy
Gradients2	Oxytricha trifallax	Ciliate	2017-06-11	331	29.582	-158.002	15	3	NA	NA	Heterotrophy
Gradients2	Oxytricha trifallax	Ciliate	2017-06-02	328	39.7633	-157.994	15	0.2	NA	NA	Heterotrophy
Gradients2	Oxytricha trifallax	Ciliate	2017-06-02	328	39.7633	-157.994	15	0.2	NA	NA	Heterotrophy
Gradients2	Oxytricha trifallax	Ciliate	2017-06-02	328	39.7633	-157.994	15	0.2	NA	NA	Heterotrophy
Gradients2	Oxytricha trifallax	Ciliate	2017-06-02	328	39.7633	-157.994	15	3	NA	NA	Heterotrophy
Gradients2	Oxytricha trifallax	Ciliate	2017-06-02	328	39.7633	-157.994	15	3	NA	NA	Heterotrophy
Gradients2	Oxytricha trifallax	Ciliate	2017-06-02	328	39.7633	-157.994	15	3	NA	NA	Heterotrophy
Gradients2	Oxytricha trifallax	Ciliate	2017-06-03	329	41.4167	-158	15	0.2	NA	NA	Heterotrophy
Gradients2	Oxytricha trifallax	Ciliate	2017-06-03	329	41.4167	-158	15	0.2	NA	NA	Heterotrophy
Gradients2	Oxytricha trifallax	Ciliate	2017-06-03	329	41.4167	-158	15	0.2	NA	NA	Heterotrophy
Gradients2	Oxytricha trifallax	Ciliate	2017-06-03	329	41.4167	-158	15	3	NA	NA	Heterotrophy
Gradients2	Oxytricha trifallax	Ciliate	2017-06-03	329	41.4167	-158	15	3	NA	NA	Heterotrophy
Gradients2	Oxytricha trifallax	Ciliate	2017-06-03	329	41.4167	-158	15	3	NA	NA	Heterotrophy
Gradients2	Oxytricha trifallax	Ciliate	2017-06-05	332	37.9998	-158	15	0.2	NA	NA	Heterotrophy
Gradients2	Oxytricha trifallax	Ciliate	2017-06-05	332	37.9998	-158	15	0.2	NA	NA	Heterotrophy
Gradients2	Oxytricha trifallax	Ciliate	2017-06-05	332	37.9998	-158	15	0.2	NA	NA	Heterotrophy
Gradients2	Oxytricha trifallax	Ciliate	2017-06-05	332	37.9998	-158	15	3	NA	NA	Heterotrophy
Gradients2	Oxytricha trifallax	Ciliate	2017-06-05	332	37.9998	-158	15	3	NA	NA	Heterotrophy
Gradients2	Oxytricha trifallax	Ciliate	2017-06-05	332	37.9998	-158	15	3	NA	NA	Heterotrophy
Gradients2	Oxytricha trifallax	Ciliate	2017-06-06	421	36.9998	-158	15	0.2	NA	NA	Heterotrophy
Gradients2	Oxytricha trifallax	Ciliate	2017-06-06	421	36.9998	-158	15	0.2	NA	NA	Heterotrophy
Gradients2	Oxytricha trifallax	Ciliate	2017-06-06	421	36.9998	-158	15	0.2	NA	NA	Heterotrophy
Gradients2	Oxytricha trifallax	Ciliate	2017-06-06	421	36.9998	-158	15	3	NA	NA	Heterotrophy
Gradients2	Oxytricha trifallax	Ciliate	2017-06-06	421	36.9998	-158	15	3	NA	NA	Heterotrophy
Gradients2	Oxytricha trifallax	Ciliate	2017-06-06	421	36.9998	-158	15	3	NA	NA	Heterotrophy
Gradients2	Oxytricha trifallax	Ciliate	2017-06-09	331	34.0002	-158	15	3	NA	NA	Heterotrophy
Gradients2	Oxytricha trifallax	Ciliate	2017-06-09	331	34.0002	-158	15	3	NA	NA	Heterotrophy
Gradients2	Pelagodinium beii	Dinoflagellate	2017-05-29	426	25.7683	-158.014	15	3	NA	NA	Phototrophy
Gradients2	Pelagodinium beii	Dinoflagellate	2017-05-29	426	25.7683	-158.014	15	3	NA	NA	Mixotrophy
Gradients2	Pelagodinium beii	Dinoflagellate	2017-05-29	426	25.7683	-158.014	15	3	NA	NA	Phototrophy
Gradients2	Pelagodinium beii	Dinoflagellate	2017-06-01	326	36.062	-158.001	15	3	NA	NA	Mixotrophy
Gradients2	Pelagodinium beii	Dinoflagellate	2017-06-01	326	36.062	-158.001	15	3	NA	NA	Phototrophy
Gradients2	Pelagodinium beii	Dinoflagellate	2017-06-01	326	36.062	-158.001	15	3	NA	NA	Phototrophy
Gradients2	Pelagodinium beii	Dinoflagellate	2017-06-10	329	32.0002	-158	15	3	NA	NA	Phototrophy
Gradients2	Pelagodinium beii	Dinoflagellate	2017-06-10	329	32.0002	-158	15	3	NA	NA	Mixotrophy
Gradients2	Pelagodinium beii	Dinoflagellate	2017-06-10	329	32.0002	-158	15	3	NA	NA	Mixotrophy
Gradients2	Pelagodinium beii	Dinoflagellate	2017-06-11	331	29.582	-158.002	15	3	NA	NA	Mixotrophy
Gradients2	Pelagodinium beii	Dinoflagellate	2017-06-11	331	29.582	-158.002	15	3	NA	NA	Phototrophy
Gradients2	Pelagodinium beii	Dinoflagellate	2017-06-11	331	29.582	-158.002	15	3	NA	NA	Phototrophy
Gradients2	Pelagodinium beii	Dinoflagellate	2017-06-02	328	39.7633	-157.994	15	3	NA	NA	Mixotrophy
Gradients2	Pelagodinium beii	Dinoflagellate	2017-06-02	328	39.7633	-157.994	15	3	NA	NA	Phototrophy
Gradients2	Pelagodinium beii	Dinoflagellate	2017-06-02	328	39.7633	-157.994	15	3	NA	NA	Mixotrophy
Gradients2	Pelagodinium beii	Dinoflagellate	2017-06-03	329	41.4167	-158	15	3	NA	NA	Heterotrophy
Gradients2	Pelagodinium beii	Dinoflagellate	2017-06-03	329	41.4167	-158	15	3	NA	NA	Heterotrophy
Gradients2	Pelagodinium beii	Dinoflagellate	2017-06-03	329	41.4167	-158	15	3	NA	NA	Heterotrophy
Gradients2	Pelagodinium beii	Dinoflagellate	2017-06-05	332	37.9998	-158	15	3	NA	NA	Mixotrophy
Gradients2	Pelagodinium beii	Dinoflagellate	2017-06-05	332	37.9998	-158	15	3	NA	NA	Mixotrophy
Gradients2	Pelagodinium beii	Dinoflagellate	2017-06-05	332	37.9998	-158	15	3	NA	NA	Mixotrophy
Gradients2	Pelagodinium beii	Dinoflagellate	2017-06-06	421	36.9998	-158	15	3	NA	NA	Mixotrophy
Gradients2	Pelagodinium beii	Dinoflagellate	2017-06-06	421	36.9998	-158	15	3	NA	NA	Mixotrophy
Gradients2	Pelagodinium beii	Dinoflagellate	2017-06-06	421	36.9998	-158	15	3	NA	NA	Mixotrophy
Gradients2	Pelagodinium beii	Dinoflagellate	2017-06-09	331	34.0002	-158	15	3	NA	NA	Heterotrophy
Gradients2	Pelagodinium beii	Dinoflagellate	2017-06-09	331	34.0002	-158	15	3	NA	NA	Mixotrophy
Gradients2	Pelagodinium beii	Dinoflagellate	2017-06-09	331	34.0002	-158	15	3	NA	NA	Heterotrophy
Gradients2	Pelagomonas calceolata	Pelagophyte	2017-06-01	326	36.062	-158.001	15	0.2	NA	NA	Phototrophy
Gradients2	Pelagomonas calceolata	Pelagophyte	2017-06-01	326	36.062	-158.001	15	0.2	NA	NA	Phototrophy
Gradients2	Pelagomonas calceolata	Pelagophyte	2017-06-01	326	36.062	-158.001	15	0.2	NA	NA	Phototrophy
Gradients2	Pelagomonas calceolata	Pelagophyte	2017-06-01	326	36.062	-158.001	15	3	NA	NA	Phototrophy
Gradients2	Pelagomonas calceolata	Pelagophyte	2017-06-01	326	36.062	-158.001	15	3	NA	NA	Phototrophy
Gradients2	Pelagomonas calceolata	Pelagophyte	2017-06-01	326	36.062	-158.001	15	3	NA	NA	Phototrophy
Gradients2	Pelagomonas calceolata	Pelagophyte	2017-06-02	328	39.7633	-157.994	15	0.2	NA	NA	Phototrophy
Gradients2	Pelagomonas calceolata	Pelagophyte	2017-06-02	328	39.7633	-157.994	15	0.2	NA	NA	Phototrophy
Gradients2	Pelagomonas calceolata	Pelagophyte	2017-06-02	328	39.7633	-157.994	15	0.2	NA	NA	Phototrophy
Gradients2	Pelagomonas calceolata	Pelagophyte	2017-06-02	328	39.7633	-157.994	15	3	NA	NA	Phototrophy
Gradients2	Pelagomonas calceolata	Pelagophyte	2017-06-05	332	37.9998	-158	15	0.2	NA	NA	Phototrophy
Gradients2	Pelagomonas calceolata	Pelagophyte	2017-06-05	332	37.9998	-158	15	0.2	NA	NA	Phototrophy
Gradients2	Pelagomonas calceolata	Pelagophyte	2017-06-05	332	37.9998	-158	15	0.2	NA	NA	Phototrophy
Gradients2	Pelagomonas calceolata	Pelagophyte	2017-06-05	332	37.9998	-158	15	3	NA	NA	Phototrophy
Gradients2	Pelagomonas calceolata	Pelagophyte	2017-06-05	332	37.9998	-158	15	3	NA	NA	Heterotrophy
Gradients2	Pelagomonas calceolata	Pelagophyte	2017-06-05	332	37.9998	-158	15	3	NA	NA	Phototrophy
Gradients2	Pelagomonas calceolata	Pelagophyte	2017-06-06	421	36.9998	-158	15	0.2	NA	NA	Phototrophy
Gradients2	Pelagomonas calceolata	Pelagophyte	2017-06-06	421	36.9998	-158	15	0.2	NA	NA	Phototrophy
Gradients2	Pelagomonas calceolata	Pelagophyte	2017-06-06	421	36.9998	-158	15	0.2	NA	NA	Phototrophy
Gradients2	Pelagomonas calceolata	Pelagophyte	2017-06-06	421	36.9998	-158	15	3	NA	NA	Phototrophy
Gradients2	Pelagomonas calceolata	Pelagophyte	2017-06-06	421	36.9998	-158	15	3	NA	NA	Phototrophy
Gradients2	Pelagomonas calceolata	Pelagophyte	2017-06-06	421	36.9998	-158	15	3	NA	NA	Phototrophy
Gradients2	Pelagomonas calceolata	Pelagophyte	2017-06-09	331	34.0002	-158	15	0.2	NA	NA	Phototrophy
Gradients2	Pelagomonas calceolata	Pelagophyte	2017-06-09	331	34.0002	-158	15	0.2	NA	NA	Phototrophy
Gradients2	Pelagomonas calceolata	Pelagophyte	2017-06-09	331	34.0002	-158	15	0.2	NA	NA	Phototrophy
Gradients2	Pelagomonas calceolata	Pelagophyte	2017-06-09	331	34.0002	-158	15	3	NA	NA	Phototrophy
Gradients2	Pelagomonas calceolata	Pelagophyte	2017-06-09	331	34.0002	-158	15	3	NA	NA	Heterotrophy
Gradients2	Pelagomonas calceolata	Pelagophyte	2017-06-09	1602	32.9288	-158	15	0.2	NA	NA	Heterotrophy
Gradients2	Pelagomonas calceolata	Pelagophyte	2017-06-09	1602	32.9288	-158	15	0.2	NA	NA	Heterotrophy
Gradients2	Phaeocystis antarctica	Haptophyte	2017-06-03	329	41.4167	-158	15	0.2	NA	NA	Phototrophy
Gradients2	Phaeocystis antarctica	Haptophyte	2017-06-03	329	41.4167	-158	15	0.2	NA	NA	Phototrophy
Gradients2	Prasinoderma singulare	Chlorophyte	2017-06-02	328	39.7633	-157.994	15	3	NA	NA	Phototrophy
Gradients2	Prasinoderma singulare	Chlorophyte	2017-06-02	328	39.7633	-157.994	15	3	NA	NA	Phototrophy
Gradients2	Prasinoderma singulare	Chlorophyte	2017-06-02	328	39.7633	-157.994	15	3	NA	NA	Phototrophy
Gradients2	Prasinoderma singulare	Chlorophyte	2017-06-03	329	41.4167	-158	15	3	NA	NA	Phototrophy
Gradients2	Prasinoderma singulare	Chlorophyte	2017-06-03	329	41.4167	-158	15	3	NA	NA	Phototrophy
Gradients2	Prasinoderma singulare	Chlorophyte	2017-06-03	329	41.4167	-158	15	3	NA	NA	Phototrophy
Gradients2	Prasinoderma singulare	Chlorophyte	2017-06-05	332	37.9998	-158	15	0.2	NA	NA	Phototrophy
Gradients2	Prasinoderma singulare	Chlorophyte	2017-06-05	332	37.9998	-158	15	0.2	NA	NA	Phototrophy
Gradients2	Prasinoderma singulare	Chlorophyte	2017-06-05	332	37.9998	-158	15	3	NA	NA	Phototrophy
Gradients2	Prasinoderma singulare	Chlorophyte	2017-06-05	332	37.9998	-158	15	3	NA	NA	Phototrophy
Gradients2	Prasinoderma singulare	Chlorophyte	2017-06-05	332	37.9998	-158	15	3	NA	NA	Phototrophy
Gradients2	Prasinoderma singulare	Chlorophyte	2017-06-06	421	36.9998	-158	15	3	NA	NA	Phototrophy
Gradients2	Prasinoderma singulare	Chlorophyte	2017-06-06	421	36.9998	-158	15	3	NA	NA	Phototrophy
Gradients2	Prasinoderma singulare	Chlorophyte	2017-06-06	421	36.9998	-158	15	3	NA	NA	Phototrophy
Gradients2	Prorocentrum minimum	Dinoflagellate	2017-05-29	426	25.7683	-158.014	15	3	NA	NA	Phototrophy
Gradients2	Prorocentrum minimum	Dinoflagellate	2017-05-29	426	25.7683	-158.014	15	3	NA	NA	Phototrophy
Gradients2	Prorocentrum minimum	Dinoflagellate	2017-06-02	328	39.7633	-157.994	15	3	NA	NA	Phototrophy
Gradients2	Prorocentrum minimum	Dinoflagellate	2017-06-02	328	39.7633	-157.994	15	3	NA	NA	Phototrophy
Gradients2	Prorocentrum minimum	Dinoflagellate	2017-06-02	328	39.7633	-157.994	15	3	NA	NA	Phototrophy
Gradients2	Prorocentrum minimum	Dinoflagellate	2017-06-06	421	36.9998	-158	15	3	NA	NA	Phototrophy
Gradients2	Prorocentrum minimum	Dinoflagellate	2017-06-06	421	36.9998	-158	15	3	NA	NA	Phototrophy
Gradients2	Prorocentrum minimum	Dinoflagellate	2017-06-06	421	36.9998	-158	15	3	NA	NA	Phototrophy
Gradients2	Prorocentrum minimum	Dinoflagellate	2017-06-09	331	34.0002	-158	15	3	NA	NA	Phototrophy
Gradients2	Prorocentrum minimum	Dinoflagellate	2017-06-09	331	34.0002	-158	15	3	NA	NA	Phototrophy
Gradients2	Prorocentrum minimum	Dinoflagellate	2017-06-09	331	34.0002	-158	15	3	NA	NA	Phototrophy
Gradients2	Prorocentrum minimum	Dinoflagellate	2017-06-09	1602	32.9288	-158	15	3	NA	NA	Phototrophy
Gradients2	Prorocentrum minimum	Dinoflagellate	2017-06-09	1602	32.9288	-158	15	3	NA	NA	Phototrophy
Gradients2	Prorocentrum minimum	Dinoflagellate	2017-06-09	1602	32.9288	-158	15	3	NA	NA	Phototrophy
Gradients2	Triparma pacifica	Bolidophyte	2017-06-01	326	36.062	-158.001	15	0.2	NA	NA	Phototrophy
Gradients2	Triparma pacifica	Bolidophyte	2017-06-01	326	36.062	-158.001	15	0.2	NA	NA	Phototrophy
Gradients2	Triparma pacifica	Bolidophyte	2017-06-01	326	36.062	-158.001	15	0.2	NA	NA	Phototrophy
Gradients2	Triparma pacifica	Bolidophyte	2017-06-05	332	37.9998	-158	15	0.2	NA	NA	Phototrophy
Gradients2	Triparma pacifica	Bolidophyte	2017-06-05	332	37.9998	-158	15	0.2	NA	NA	Phototrophy
Gradients2	Tripos fusus	Dinoflagellate	2017-05-29	426	25.7683	-158.014	15	3	NA	NA	Phototrophy
Gradients2	Tripos fusus	Dinoflagellate	2017-06-09	331	34.0002	-158	15	3	NA	NA	Heterotrophy
Gradients2	Tripos fusus	Dinoflagellate	2017-06-09	331	34.0002	-158	15	3	NA	NA	Heterotrophy
Gradients2	Tripos fusus	Dinoflagellate	2017-06-09	331	34.0002	-158	15	3	NA	NA	Heterotrophy
Gradients2 incubations	Aureococcus anophagefferens	Pelagophyte	2017-06-06	1036	37	-158	15	0.2	Ctrl	0	Phototrophy
Gradients2 incubations	Aureococcus anophagefferens	Pelagophyte	2017-06-09	832	37	-158	15	0.2	NPFe	96	Phototrophy
Gradients2 incubations	Aureococcus anophagefferens	Pelagophyte	2017-06-09	832	37	-158	15	0.2	NPFe	96	Phototrophy
Gradients2 incubations	Aureococcus anophagefferens	Pelagophyte	2017-06-09	832	37	-158	15	3	NPFe	96	Phototrophy
Gradients2 incubations	Aureococcus anophagefferens	Pelagophyte	2017-06-09	832	37	-158	15	3	NPFe	96	Phototrophy
Gradients2 incubations	Aureococcus anophagefferens	Pelagophyte	2017-06-09	832	37	-158	15	0.2	NPFe	96	Phototrophy
Gradients2 incubations	Aureococcus anophagefferens	Pelagophyte	2017-06-09	840	37	-158	15	3	NP	96	Phototrophy
Gradients2 incubations	Aureococcus anophagefferens	Pelagophyte	2017-06-09	840	37	-158	15	0.2	NP	96	Phototrophy
Gradients2 incubations	Aureococcus anophagefferens	Pelagophyte	2017-06-09	840	37	-158	15	0.2	NP	96	Phototrophy
Gradients2 incubations	Aureococcus anophagefferens	Pelagophyte	2017-06-09	840	37	-158	15	0.2	NP	96	Phototrophy
Gradients2 incubations	Azadinium spinosum	Dinoflagellate	2017-06-12	1045	32.93	-158	15	3	NPFe	96	Heterotrophy
Gradients2 incubations	Azadinium spinosum	Dinoflagellate	2017-06-12	1051	32.93	-158	15	3	LoNP	96	Phototrophy
Gradients2 incubations	Azadinium spinosum	Dinoflagellate	2017-06-12	1101	32.93	-158	15	3	HiNP	96	Phototrophy
Gradients2 incubations	Azadinium spinosum	Dinoflagellate	2017-06-12	1045	32.93	-158	15	3	NPFe	96	Heterotrophy
Gradients2 incubations	Azadinium spinosum	Dinoflagellate	2017-06-12	1101	32.93	-158	15	3	HiNP	96	Phototrophy
Gradients2 incubations	Bathycoccus prasinos	Chlorophyte	2017-06-06	1036	37	-158	15	0.2	Ctrl	0	Phototrophy
Gradients2 incubations	Bathycoccus prasinos	Chlorophyte	2017-06-09	832	37	-158	15	0.2	NPFe	96	Phototrophy
Gradients2 incubations	Bathycoccus prasinos	Chlorophyte	2017-06-03	1518	41.42	-158	15	0.2	Ctrl	0	Phototrophy
Gradients2 incubations	Bathycoccus prasinos	Chlorophyte	2017-06-09	832	37	-158	15	0.2	NPFe	96	Phototrophy
Gradients2 incubations	Bathycoccus prasinos	Chlorophyte	2017-06-03	1518	41.42	-158	15	0.2	Ctrl	0	Phototrophy
Gradients2 incubations	Bathycoccus prasinos	Chlorophyte	2017-06-09	829	37	-158	15	0.2	Ctrl	96	Phototrophy
Gradients2 incubations	Bathycoccus prasinos	Chlorophyte	2017-06-06	1036	37	-158	15	0.2	Ctrl	0	Phototrophy
Gradients2 incubations	Bathycoccus prasinos	Chlorophyte	2017-06-09	829	37	-158	15	0.2	Ctrl	96	Phototrophy
Gradients2 incubations	Bathycoccus prasinos	Chlorophyte	2017-06-09	829	37	-158	15	0.2	Ctrl	96	Phototrophy
Gradients2 incubations	Bathycoccus prasinos	Chlorophyte	2017-06-06	1036	37	-158	15	0.2	Ctrl	0	Phototrophy
Gradients2 incubations	Bathycoccus prasinos	Chlorophyte	2017-06-09	836	37	-158	15	0.2	Fe	96	Phototrophy
Gradients2 incubations	Bathycoccus prasinos	Chlorophyte	2017-06-09	836	37	-158	15	0.2	Fe	96	Phototrophy
Gradients2 incubations	Bathycoccus prasinos	Chlorophyte	2017-06-09	832	37	-158	15	0.2	NPFe	96	Phototrophy
Gradients2 incubations	Bathycoccus prasinos	Chlorophyte	2017-06-09	840	37	-158	15	0.2	NP	96	Phototrophy
Gradients2 incubations	Bathycoccus prasinos	Chlorophyte	2017-06-09	840	37	-158	15	0.2	NP	96	Phototrophy
Gradients2 incubations	Bathycoccus prasinos	Chlorophyte	2017-06-09	840	37	-158	15	0.2	NP	96	Phototrophy
Gradients2 incubations	Dictyocha speculum	Dictyochophyte	2017-06-06	1036	37	-158	15	0.2	Ctrl	0	Phototrophy
Gradients2 incubations	Dictyocha speculum	Dictyochophyte	2017-06-09	832	37	-158	15	0.2	NPFe	96	Phototrophy
Gradients2 incubations	Dictyocha speculum	Dictyochophyte	2017-06-09	832	37	-158	15	3	NPFe	96	Phototrophy
Gradients2 incubations	Dictyocha speculum	Dictyochophyte	2017-06-09	832	37	-158	15	0.2	NPFe	96	Phototrophy
Gradients2 incubations	Dictyocha speculum	Dictyochophyte	2017-06-09	840	37	-158	15	3	NP	96	Phototrophy
Gradients2 incubations	Dictyocha speculum	Dictyochophyte	2017-06-09	829	37	-158	15	0.2	Ctrl	96	Phototrophy
Gradients2 incubations	Dictyocha speculum	Dictyochophyte	2017-06-09	829	37	-158	15	0.2	Ctrl	96	Phototrophy
Gradients2 incubations	Dictyocha speculum	Dictyochophyte	2017-06-09	836	37	-158	15	0.2	Fe	96	Phototrophy
Gradients2 incubations	Dictyocha speculum	Dictyochophyte	2017-06-09	832	37	-158	15	3	NPFe	96	Phototrophy
Gradients2 incubations	Dictyocha speculum	Dictyochophyte	2017-06-09	829	37	-158	15	0.2	Ctrl	96	Phototrophy
Gradients2 incubations	Dictyocha speculum	Dictyochophyte	2017-06-06	1036	37	-158	15	0.2	Ctrl	0	Phototrophy
Gradients2 incubations	Dictyocha speculum	Dictyochophyte	2017-06-09	832	37	-158	15	3	NPFe	96	Phototrophy
Gradients2 incubations	Dictyocha speculum	Dictyochophyte	2017-06-09	836	37	-158	15	3	Fe	96	Phototrophy
Gradients2 incubations	Dictyocha speculum	Dictyochophyte	2017-06-09	836	37	-158	15	0.2	Fe	96	Phototrophy
Gradients2 incubations	Dictyocha speculum	Dictyochophyte	2017-06-09	836	37	-158	15	0.2	Fe	96	Phototrophy
Gradients2 incubations	Dictyocha speculum	Dictyochophyte	2017-06-09	832	37	-158	15	0.2	NPFe	96	Phototrophy
Gradients2 incubations	Dictyocha speculum	Dictyochophyte	2017-06-09	840	37	-158	15	3	NP	96	Phototrophy
Gradients2 incubations	Dictyocha speculum	Dictyochophyte	2017-06-09	840	37	-158	15	0.2	NP	96	Phototrophy
Gradients2 incubations	Dictyocha speculum	Dictyochophyte	2017-06-09	840	37	-158	15	3	NP	96	Phototrophy
Gradients2 incubations	Dictyocha speculum	Dictyochophyte	2017-06-09	840	37	-158	15	0.2	NP	96	Phototrophy
Gradients2 incubations	Dictyocha speculum	Dictyochophyte	2017-06-09	840	37	-158	15	0.2	NP	96	Phototrophy
Gradients2 incubations	Dictyocha speculum	Dictyochophyte	2017-06-09	829	37	-158	15	3	Ctrl	96	Phototrophy
Gradients2 incubations	Emiliania huxleyi	Haptophyte	2017-06-09	832	37	-158	15	3	NPFe	96	Phototrophy
Gradients2 incubations	Emiliania huxleyi	Haptophyte	2017-06-09	832	37	-158	15	3	NPFe	96	Phototrophy
Gradients2 incubations	Emiliania huxleyi	Haptophyte	2017-06-09	840	37	-158	15	3	NP	96	Phototrophy
Gradients2 incubations	Emiliania huxleyi	Haptophyte	2017-06-09	840	37	-158	15	3	NP	96	Phototrophy
Gradients2 incubations	Karenia brevis	Dinoflagellate	2017-06-12	1056	32.93	-158	15	3	Ctrl	96	Heterotrophy
Gradients2 incubations	Karenia brevis	Dinoflagellate	2017-06-12	1056	32.93	-158	15	3	Ctrl	96	Heterotrophy
Gradients2 incubations	Karenia brevis	Dinoflagellate	2017-06-12	1045	32.93	-158	15	3	NPFe	96	Heterotrophy
Gradients2 incubations	Karlodinium veneficum	Dinoflagellate	2017-06-06	1036	37	-158	15	3	Ctrl	0	Heterotrophy
Gradients2 incubations	Karlodinium veneficum	Dinoflagellate	2017-06-07	1416	41.42	-158	15	0.2	LFe	96	Mixotrophy
Gradients2 incubations	Karlodinium veneficum	Dinoflagellate	2017-06-07	1425	41.42	-158	15	3	Ctrl	96	Mixotrophy
Gradients2 incubations	Karlodinium veneficum	Dinoflagellate	2017-06-12	1045	32.93	-158	15	3	NPFe	96	Heterotrophy
Gradients2 incubations	Karlodinium veneficum	Dinoflagellate	2017-06-07	1425	41.42	-158	15	0.2	Ctrl	96	Mixotrophy
Gradients2 incubations	Karlodinium veneficum	Dinoflagellate	2017-06-07	1425	41.42	-158	15	0.2	Ctrl	96	Mixotrophy
Gradients2 incubations	Karlodinium veneficum	Dinoflagellate	2017-06-12	1056	32.93	-158	15	3	Ctrl	96	Heterotrophy
Gradients2 incubations	Karlodinium veneficum	Dinoflagellate	2017-06-07	1425	41.42	-158	15	3	Ctrl	96	Mixotrophy
Gradients2 incubations	Karlodinium veneficum	Dinoflagellate	2017-06-03	1500	41.42	-158	15	3	Ctrl	0	Mixotrophy
Gradients2 incubations	Karlodinium veneficum	Dinoflagellate	2017-06-03	1518	41.42	-158	15	0.2	Ctrl	0	Heterotrophy
Gradients2 incubations	Karlodinium veneficum	Dinoflagellate	2017-06-12	1056	32.93	-158	15	3	Ctrl	96	Heterotrophy
Gradients2 incubations	Karlodinium veneficum	Dinoflagellate	2017-06-07	1416	41.42	-158	15	3	LFe	96	Mixotrophy
Gradients2 incubations	Karlodinium veneficum	Dinoflagellate	2017-06-03	1518	41.42	-158	15	0.2	Ctrl	0	Mixotrophy
Gradients2 incubations	Karlodinium veneficum	Dinoflagellate	2017-06-12	1056	32.93	-158	15	3	Ctrl	96	Heterotrophy
Gradients2 incubations	Karlodinium veneficum	Dinoflagellate	2017-06-03	1500	41.42	-158	15	3	Ctrl	0	Mixotrophy
Gradients2 incubations	Karlodinium veneficum	Dinoflagellate	2017-06-09	836	37	-158	15	3	Fe	96	Mixotrophy
Gradients2 incubations	Karlodinium veneficum	Dinoflagellate	2017-06-12	1045	32.93	-158	15	3	NPFe	96	Heterotrophy
Gradients2 incubations	Karlodinium veneficum	Dinoflagellate	2017-06-07	1416	41.42	-158	15	3	LFe	96	Mixotrophy
Gradients2 incubations	Karlodinium veneficum	Dinoflagellate	2017-06-09	840	37	-158	15	3	NP	96	Heterotrophy
Gradients2 incubations	Karlodinium veneficum	Dinoflagellate	2017-06-07	1420	41.42	-158	15	3	HFe	96	Mixotrophy
Gradients2 incubations	Karlodinium veneficum	Dinoflagellate	2017-06-12	1051	32.93	-158	15	3	LoNP	96	Heterotrophy
Gradients2 incubations	Karlodinium veneficum	Dinoflagellate	2017-06-09	829	37	-158	15	3	Ctrl	96	Heterotrophy
Gradients2 incubations	Karlodinium veneficum	Dinoflagellate	2017-06-07	1420	41.42	-158	15	3	HFe	96	Mixotrophy
Gradients2 incubations	Karlodinium veneficum	Dinoflagellate	2017-06-09	836	37	-158	15	0.2	Fe	96	Heterotrophy
Gradients2 incubations	Karlodinium veneficum	Dinoflagellate	2017-06-12	1101	32.93	-158	15	3	HiNP	96	Heterotrophy
Gradients2 incubations	Karlodinium veneficum	Dinoflagellate	2017-06-07	1425	41.42	-158	15	0.2	Ctrl	96	Mixotrophy
Gradients2 incubations	Karlodinium veneficum	Dinoflagellate	2017-06-12	1045	32.93	-158	15	3	NPFe	96	Heterotrophy
Gradients2 incubations	Karlodinium veneficum	Dinoflagellate	2017-06-07	1416	41.42	-158	15	3	NPFe	96	Mixotrophy
Gradients2 incubations	Karlodinium veneficum	Dinoflagellate	2017-06-07	1416	41.42	-158	15	0.2	LFe	96	Mixotrophy
Gradients2 incubations	Karlodinium veneficum	Dinoflagellate	2017-06-12	1045	32.93	-158	15	0.2	NPFe	96	Heterotrophy
Gradients2 incubations	Karlodinium veneficum	Dinoflagellate	2017-06-12	1101	32.93	-158	15	3	HiNP	96	Heterotrophy
Gradients2 incubations	Karlodinium veneficum	Dinoflagellate	2017-06-09	836	37	-158	15	3	Fe	96	Heterotrophy
Gradients2 incubations	Karlodinium veneficum	Dinoflagellate	2017-06-06	1036	37	-158	15	3	Ctrl	0	Heterotrophy
Gradients2 incubations	Karlodinium veneficum	Dinoflagellate	2017-06-03	1500	41.42	-158	15	3	Ctrl	0	Mixotrophy
Gradients2 incubations	Karlodinium veneficum	Dinoflagellate	2017-06-07	1416	41.42	-158	15	0.2	NPFe	96	Mixotrophy
Gradients2 incubations	Karlodinium veneficum	Dinoflagellate	2017-06-07	1420	41.42	-158	15	0.2	HFe	96	Mixotrophy
Gradients2 incubations	Karlodinium veneficum	Dinoflagellate	2017-06-09	836	37	-158	15	3	Fe	96	Heterotrophy
Gradients2 incubations	Karlodinium veneficum	Dinoflagellate	2017-06-07	1420	41.42	-158	15	0.2	HFe	96	Mixotrophy
Gradients2 incubations	Karlodinium veneficum	Dinoflagellate	2017-06-09	836	37	-158	15	0.2	Fe	96	Heterotrophy
Gradients2 incubations	Karlodinium veneficum	Dinoflagellate	2017-06-09	840	37	-158	15	3	NP	96	Heterotrophy
Gradients2 incubations	Karlodinium veneficum	Dinoflagellate	2017-06-12	1051	32.93	-158	15	3	LoNP	96	Heterotrophy
Gradients2 incubations	Karlodinium veneficum	Dinoflagellate	2017-06-12	1051	32.93	-158	15	3	LoNP	96	Heterotrophy
Gradients2 incubations	Karlodinium veneficum	Dinoflagellate	2017-06-06	1036	37	-158	15	3	Ctrl	0	Mixotrophy
Gradients2 incubations	Karlodinium veneficum	Dinoflagellate	2017-06-09	840	37	-158	15	3	NP	96	Mixotrophy
Gradients2 incubations	Karlodinium veneficum	Dinoflagellate	2017-06-07	1420	41.42	-158	15	0.2	HFe	96	Mixotrophy
Gradients2 incubations	Karlodinium veneficum	Dinoflagellate	2017-06-07	1416	41.42	-158	15	0.2	NPFe	96	Mixotrophy
Gradients2 incubations	Karlodinium veneficum	Dinoflagellate	2017-06-07	1420	41.42	-158	15	3	HFe	96	Mixotrophy
Gradients2 incubations	Karlodinium veneficum	Dinoflagellate	2017-06-09	829	37	-158	15	3	Ctrl	96	Heterotrophy
Gradients2 incubations	Karlodinium veneficum	Dinoflagellate	2017-06-07	1416	41.42	-158	15	3	NPFe	96	Mixotrophy
Gradients2 incubations	Karlodinium veneficum	Dinoflagellate	2017-06-07	1416	41.42	-158	15	3	NPFe	96	Phototrophy
Gradients2 incubations	Karlodinium veneficum	Dinoflagellate	2017-06-07	1416	41.42	-158	15	0.2	NPFe	96	Mixotrophy
Gradients2 incubations	Karlodinium veneficum	Dinoflagellate	2017-06-12	1101	32.93	-158	15	3	HiNP	96	Heterotrophy
Gradients2 incubations	Karlodinium veneficum	Dinoflagellate	2017-06-09	829	37	-158	15	3	Ctrl	96	Heterotrophy
Gradients2 incubations	Karlodinium veneficum	Dinoflagellate	2017-06-07	1416	41.42	-158	15	0.2	LFe	96	Mixotrophy
Gradients2 incubations	Oxytricha trifallax	Ciliate	2017-06-06	1036	37	-158	15	0.2	Ctrl	0	Heterotrophy
Gradients2 incubations	Oxytricha trifallax	Ciliate	2017-06-09	832	37	-158	15	0.2	NPFe	96	Heterotrophy
Gradients2 incubations	Oxytricha trifallax	Ciliate	2017-06-06	1036	37	-158	15	3	Ctrl	0	Heterotrophy
Gradients2 incubations	Oxytricha trifallax	Ciliate	2017-06-07	1425	41.42	-158	15	3	Ctrl	96	Heterotrophy
Gradients2 incubations	Oxytricha trifallax	Ciliate	2017-06-07	1425	41.42	-158	15	0.2	Ctrl	96	Heterotrophy
Gradients2 incubations	Oxytricha trifallax	Ciliate	2017-06-07	1425	41.42	-158	15	3	Ctrl	96	Heterotrophy
Gradients2 incubations	Oxytricha trifallax	Ciliate	2017-06-03	1500	41.42	-158	15	3	Ctrl	0	Heterotrophy
Gradients2 incubations	Oxytricha trifallax	Ciliate	2017-06-03	1518	41.42	-158	15	0.2	Ctrl	0	Heterotrophy
Gradients2 incubations	Oxytricha trifallax	Ciliate	2017-06-07	1416	41.42	-158	15	3	LFe	96	Heterotrophy
Gradients2 incubations	Oxytricha trifallax	Ciliate	2017-06-03	1518	41.42	-158	15	0.2	Ctrl	0	Heterotrophy
Gradients2 incubations	Oxytricha trifallax	Ciliate	2017-06-03	1500	41.42	-158	15	3	Ctrl	0	Heterotrophy
Gradients2 incubations	Oxytricha trifallax	Ciliate	2017-06-09	836	37	-158	15	3	Fe	96	Heterotrophy
Gradients2 incubations	Oxytricha trifallax	Ciliate	2017-06-07	1416	41.42	-158	15	3	LFe	96	Heterotrophy
Gradients2 incubations	Oxytricha trifallax	Ciliate	2017-06-09	840	37	-158	15	3	NP	96	Heterotrophy
Gradients2 incubations	Oxytricha trifallax	Ciliate	2017-06-07	1420	41.42	-158	15	3	HFe	96	Heterotrophy
Gradients2 incubations	Oxytricha trifallax	Ciliate	2017-06-09	829	37	-158	15	0.2	Ctrl	96	Heterotrophy
Gradients2 incubations	Oxytricha trifallax	Ciliate	2017-06-09	829	37	-158	15	3	Ctrl	96	Heterotrophy
Gradients2 incubations	Oxytricha trifallax	Ciliate	2017-06-06	1036	37	-158	15	0.2	Ctrl	0	Heterotrophy
Gradients2 incubations	Oxytricha trifallax	Ciliate	2017-06-07	1420	41.42	-158	15	3	HFe	96	Heterotrophy
Gradients2 incubations	Oxytricha trifallax	Ciliate	2017-06-09	836	37	-158	15	0.2	Fe	96	Heterotrophy
Gradients2 incubations	Oxytricha trifallax	Ciliate	2017-06-07	1425	41.42	-158	15	0.2	Ctrl	96	Heterotrophy
Gradients2 incubations	Oxytricha trifallax	Ciliate	2017-06-07	1416	41.42	-158	15	3	NPFe	96	Heterotrophy
Gradients2 incubations	Oxytricha trifallax	Ciliate	2017-06-06	1036	37	-158	15	0.2	Ctrl	0	Heterotrophy
Gradients2 incubations	Oxytricha trifallax	Ciliate	2017-06-07	1416	41.42	-158	15	0.2	LFe	96	Heterotrophy
Gradients2 incubations	Oxytricha trifallax	Ciliate	2017-06-09	836	37	-158	15	3	Fe	96	Heterotrophy
Gradients2 incubations	Oxytricha trifallax	Ciliate	2017-06-06	1036	37	-158	15	3	Ctrl	0	Heterotrophy
Gradients2 incubations	Oxytricha trifallax	Ciliate	2017-06-03	1500	41.42	-158	15	3	Ctrl	0	Heterotrophy
Gradients2 incubations	Oxytricha trifallax	Ciliate	2017-06-07	1416	41.42	-158	15	0.2	NPFe	96	Heterotrophy
Gradients2 incubations	Oxytricha trifallax	Ciliate	2017-06-07	1420	41.42	-158	15	0.2	HFe	96	Heterotrophy
Gradients2 incubations	Oxytricha trifallax	Ciliate	2017-06-07	1420	41.42	-158	15	0.2	HFe	96	Heterotrophy
Gradients2 incubations	Oxytricha trifallax	Ciliate	2017-06-09	840	37	-158	15	0.2	NP	96	Heterotrophy
Gradients2 incubations	Oxytricha trifallax	Ciliate	2017-06-06	1036	37	-158	15	3	Ctrl	0	Heterotrophy
Gradients2 incubations	Oxytricha trifallax	Ciliate	2017-06-07	1420	41.42	-158	15	0.2	HFe	96	Heterotrophy
Gradients2 incubations	Oxytricha trifallax	Ciliate	2017-06-07	1416	41.42	-158	15	0.2	NPFe	96	Heterotrophy
Gradients2 incubations	Oxytricha trifallax	Ciliate	2017-06-07	1420	41.42	-158	15	3	HFe	96	Heterotrophy
Gradients2 incubations	Oxytricha trifallax	Ciliate	2017-06-09	829	37	-158	15	3	Ctrl	96	Heterotrophy
Gradients2 incubations	Oxytricha trifallax	Ciliate	2017-06-07	1416	41.42	-158	15	3	NPFe	96	Heterotrophy
Gradients2 incubations	Oxytricha trifallax	Ciliate	2017-06-09	840	37	-158	15	0.2	NP	96	Heterotrophy
Gradients2 incubations	Oxytricha trifallax	Ciliate	2017-06-07	1416	41.42	-158	15	3	NPFe	96	Heterotrophy
Gradients2 incubations	Oxytricha trifallax	Ciliate	2017-06-07	1416	41.42	-158	15	0.2	NPFe	96	Heterotrophy
Gradients2 incubations	Oxytricha trifallax	Ciliate	2017-06-09	829	37	-158	15	3	Ctrl	96	Heterotrophy
Gradients2 incubations	Oxytricha trifallax	Ciliate	2017-06-07	1416	41.42	-158	15	0.2	LFe	96	Heterotrophy
Gradients2 incubations	Pelagodinium beii	Dinoflagellate	2017-06-06	1036	37	-158	15	3	Ctrl	0	Phototrophy
Gradients2 incubations	Pelagodinium beii	Dinoflagellate	2017-06-07	1425	41.42	-158	15	3	Ctrl	96	Phototrophy
Gradients2 incubations	Pelagodinium beii	Dinoflagellate	2017-06-12	1056	32.93	-158	15	3	Ctrl	96	Phototrophy
Gradients2 incubations	Pelagodinium beii	Dinoflagellate	2017-06-07	1425	41.42	-158	15	3	Ctrl	96	Phototrophy
Gradients2 incubations	Pelagodinium beii	Dinoflagellate	2017-06-03	1500	41.42	-158	15	3	Ctrl	0	Heterotrophy
Gradients2 incubations	Pelagodinium beii	Dinoflagellate	2017-06-09	832	37	-158	15	3	NPFe	96	Mixotrophy
Gradients2 incubations	Pelagodinium beii	Dinoflagellate	2017-06-07	1416	41.42	-158	15	3	LFe	96	Phototrophy
Gradients2 incubations	Pelagodinium beii	Dinoflagellate	2017-06-03	1518	41.42	-158	15	0.2	Ctrl	0	Heterotrophy
Gradients2 incubations	Pelagodinium beii	Dinoflagellate	2017-06-03	1500	41.42	-158	15	3	Ctrl	0	Heterotrophy
Gradients2 incubations	Pelagodinium beii	Dinoflagellate	2017-06-09	836	37	-158	15	3	Fe	96	Mixotrophy
Gradients2 incubations	Pelagodinium beii	Dinoflagellate	2017-06-07	1416	41.42	-158	15	3	LFe	96	Phototrophy
Gradients2 incubations	Pelagodinium beii	Dinoflagellate	2017-06-09	840	37	-158	15	3	NP	96	Phototrophy
Gradients2 incubations	Pelagodinium beii	Dinoflagellate	2017-06-07	1420	41.42	-158	15	3	HFe	96	Heterotrophy
Gradients2 incubations	Pelagodinium beii	Dinoflagellate	2017-06-12	1051	32.93	-158	15	3	LoNP	96	Mixotrophy
Gradients2 incubations	Pelagodinium beii	Dinoflagellate	2017-06-07	1420	41.42	-158	15	3	HFe	96	Heterotrophy
Gradients2 incubations	Pelagodinium beii	Dinoflagellate	2017-06-09	832	37	-158	15	3	NPFe	96	Phototrophy
Gradients2 incubations	Pelagodinium beii	Dinoflagellate	2017-06-09	832	37	-158	15	3	NPFe	96	Mixotrophy
Gradients2 incubations	Pelagodinium beii	Dinoflagellate	2017-06-09	836	37	-158	15	3	Fe	96	Phototrophy
Gradients2 incubations	Pelagodinium beii	Dinoflagellate	2017-06-06	1036	37	-158	15	3	Ctrl	0	Mixotrophy
Gradients2 incubations	Pelagodinium beii	Dinoflagellate	2017-06-03	1500	41.42	-158	15	3	Ctrl	0	Heterotrophy
Gradients2 incubations	Pelagodinium beii	Dinoflagellate	2017-06-09	836	37	-158	15	3	Fe	96	Phototrophy
Gradients2 incubations	Pelagodinium beii	Dinoflagellate	2017-06-09	840	37	-158	15	3	NP	96	Phototrophy
Gradients2 incubations	Pelagodinium beii	Dinoflagellate	2017-06-12	1051	32.93	-158	15	3	LoNP	96	Phototrophy
Gradients2 incubations	Pelagodinium beii	Dinoflagellate	2017-06-12	1051	32.93	-158	15	3	LoNP	96	Phototrophy
Gradients2 incubations	Pelagodinium beii	Dinoflagellate	2017-06-06	1036	37	-158	15	3	Ctrl	0	Mixotrophy
Gradients2 incubations	Pelagodinium beii	Dinoflagellate	2017-06-09	840	37	-158	15	3	NP	96	Mixotrophy
Gradients2 incubations	Pelagodinium beii	Dinoflagellate	2017-06-07	1420	41.42	-158	15	3	HFe	96	Heterotrophy
Gradients2 incubations	Pelagomonas calceolata	Pelagophyte	2017-06-06	1036	37	-158	15	0.2	Ctrl	0	Phototrophy
Gradients2 incubations	Pelagomonas calceolata	Pelagophyte	2017-06-09	832	37	-158	15	0.2	NPFe	96	Phototrophy
Gradients2 incubations	Pelagomonas calceolata	Pelagophyte	2017-06-12	1045	32.93	-158	15	0.2	NPFe	96	Phototrophy
Gradients2 incubations	Pelagomonas calceolata	Pelagophyte	2017-06-09	832	37	-158	15	3	NPFe	96	Phototrophy
Gradients2 incubations	Pelagomonas calceolata	Pelagophyte	2017-06-09	832	37	-158	15	0.2	NPFe	96	Phototrophy
Gradients2 incubations	Pelagomonas calceolata	Pelagophyte	2017-06-09	840	37	-158	15	3	NP	96	Phototrophy
Gradients2 incubations	Pelagomonas calceolata	Pelagophyte	2017-06-12	1101	32.93	-158	15	0.2	HiNP	96	Phototrophy
Gradients2 incubations	Pelagomonas calceolata	Pelagophyte	2017-06-09	829	37	-158	15	0.2	Ctrl	96	Phototrophy
Gradients2 incubations	Pelagomonas calceolata	Pelagophyte	2017-06-12	1101	32.93	-158	15	0.2	HiNP	96	Phototrophy
Gradients2 incubations	Pelagomonas calceolata	Pelagophyte	2017-06-06	1036	37	-158	15	0.2	Ctrl	0	Phototrophy
Gradients2 incubations	Pelagomonas calceolata	Pelagophyte	2017-06-09	829	37	-158	15	0.2	Ctrl	96	Phototrophy
Gradients2 incubations	Pelagomonas calceolata	Pelagophyte	2017-06-09	836	37	-158	15	0.2	Fe	96	Phototrophy
Gradients2 incubations	Pelagomonas calceolata	Pelagophyte	2017-06-09	832	37	-158	15	3	NPFe	96	Phototrophy
Gradients2 incubations	Pelagomonas calceolata	Pelagophyte	2017-06-12	1101	32.93	-158	15	3	HiNP	96	Phototrophy
Gradients2 incubations	Pelagomonas calceolata	Pelagophyte	2017-06-09	829	37	-158	15	0.2	Ctrl	96	Phototrophy
Gradients2 incubations	Pelagomonas calceolata	Pelagophyte	2017-06-06	1036	37	-158	15	0.2	Ctrl	0	Phototrophy
Gradients2 incubations	Pelagomonas calceolata	Pelagophyte	2017-06-12	1045	32.93	-158	15	0.2	NPFe	96	Phototrophy
Gradients2 incubations	Pelagomonas calceolata	Pelagophyte	2017-06-09	832	37	-158	15	3	NPFe	96	Phototrophy
Gradients2 incubations	Pelagomonas calceolata	Pelagophyte	2017-06-12	1101	32.93	-158	15	0.2	HiNP	96	Phototrophy
Gradients2 incubations	Pelagomonas calceolata	Pelagophyte	2017-06-12	1045	32.93	-158	15	0.2	NPFe	96	Phototrophy
Gradients2 incubations	Pelagomonas calceolata	Pelagophyte	2017-06-12	1056	32.93	-158	15	0.2	Ctrl	96	Phototrophy
Gradients2 incubations	Pelagomonas calceolata	Pelagophyte	2017-06-09	836	37	-158	15	0.2	Fe	96	Phototrophy
Gradients2 incubations	Pelagomonas calceolata	Pelagophyte	2017-06-09	836	37	-158	15	0.2	Fe	96	Phototrophy
Gradients2 incubations	Pelagomonas calceolata	Pelagophyte	2017-06-09	832	37	-158	15	0.2	NPFe	96	Phototrophy
Gradients2 incubations	Pelagomonas calceolata	Pelagophyte	2017-06-09	840	37	-158	15	3	NP	96	Phototrophy
Gradients2 incubations	Pelagomonas calceolata	Pelagophyte	2017-06-12	1056	32.93	-158	15	0.2	Ctrl	96	Phototrophy
Gradients2 incubations	Pelagomonas calceolata	Pelagophyte	2017-06-09	840	37	-158	15	0.2	NP	96	Phototrophy
Gradients2 incubations	Pelagomonas calceolata	Pelagophyte	2017-06-09	840	37	-158	15	3	NP	96	Phototrophy
Gradients2 incubations	Pelagomonas calceolata	Pelagophyte	2017-06-09	840	37	-158	15	0.2	NP	96	Phototrophy
Gradients2 incubations	Pelagomonas calceolata	Pelagophyte	2017-06-09	840	37	-158	15	0.2	NP	96	Phototrophy
Gradients2 incubations	Prasinoderma singulare	Chlorophyte	2017-06-07	1425	41.42	-158	15	3	Ctrl	96	Phototrophy
Gradients2 incubations	Prasinoderma singulare	Chlorophyte	2017-06-07	1420	41.42	-158	15	3	HFe	96	Phototrophy
Gradients2 incubations	Prasinoderma singulare	Chlorophyte	2017-06-09	832	37	-158	15	3	NPFe	96	Phototrophy
Gradients2 incubations	Prasinoderma singulare	Chlorophyte	2017-06-07	1416	41.42	-158	15	3	NPFe	96	Phototrophy
Gradients2 incubations	Prasinoderma singulare	Chlorophyte	2017-06-09	832	37	-158	15	3	NPFe	96	Phototrophy
Gradients2 incubations	Prasinoderma singulare	Chlorophyte	2017-06-09	840	37	-158	15	3	NP	96	Phototrophy
Gradients2 incubations	Prasinoderma singulare	Chlorophyte	2017-06-07	1420	41.42	-158	15	3	HFe	96	Phototrophy
Gradients2 incubations	Prasinoderma singulare	Chlorophyte	2017-06-07	1416	41.42	-158	15	3	NPFe	96	Phototrophy
Gradients2 incubations	Prorocentrum minimum	Dinoflagellate	2017-06-09	832	37	-158	15	3	NPFe	96	Phototrophy
Gradients2 incubations	Prorocentrum minimum	Dinoflagellate	2017-06-12	1051	32.93	-158	15	3	LoNP	96	Phototrophy
Gradients2 incubations	Prorocentrum minimum	Dinoflagellate	2017-06-07	1420	41.42	-158	15	3	HFe	96	Phototrophy
Gradients2 incubations	Prorocentrum minimum	Dinoflagellate	2017-06-09	832	37	-158	15	3	NPFe	96	Phototrophy
Gradients2 incubations	Prorocentrum minimum	Dinoflagellate	2017-06-09	832	37	-158	15	3	NPFe	96	Phototrophy
Gradients2 incubations	Prorocentrum minimum	Dinoflagellate	2017-06-09	840	37	-158	15	3	NP	96	Phototrophy
Gradients2 incubations	Prorocentrum minimum	Dinoflagellate	2017-06-12	1051	32.93	-158	15	3	LoNP	96	Phototrophy
Gradients2 incubations	Prorocentrum minimum	Dinoflagellate	2017-06-09	840	37	-158	15	3	NP	96	Phototrophy
Gradients2 incubations	Triparma pacifica	Bolidophyte	2017-06-12	1101	32.93	-158	15	0.2	HiNP	96	Phototrophy
Gradients2 incubations	Triparma pacifica	Bolidophyte	2017-06-12	1101	32.93	-158	15	0.2	HiNP	96	Phototrophy
Gradients2 incubations	Triparma pacifica	Bolidophyte	2017-06-09	829	37	-158	15	0.2	Ctrl	96	Phototrophy
Gradients3	Aureococcus anophagefferens	Pelagophyte	2019-04-14	553	35.97	-158	7	0.2	NA	NA	Phototrophy
Gradients3	Aureococcus anophagefferens	Pelagophyte	2019-04-14	553	35.97	-158	7	0.2	NA	NA	Phototrophy
Gradients3	Aureococcus anophagefferens	Pelagophyte	2019-04-14	553	35.97	-158	7	3	NA	NA	Phototrophy
Gradients3	Aureococcus anophagefferens	Pelagophyte	2019-04-15	537	38.97	-158	7	0.2	NA	NA	Phototrophy
Gradients3	Aureococcus anophagefferens	Pelagophyte	2019-04-15	537	38.97	-158	7	0.2	NA	NA	Phototrophy
Gradients3	Aureococcus anophagefferens	Pelagophyte	2019-04-20	612	37	-158	7	0.2	NA	NA	Phototrophy
Gradients3	Aureococcus anophagefferens	Pelagophyte	2019-04-20	612	37	-158	7	0.2	NA	NA	Phototrophy
Gradients3	Aureococcus anophagefferens	Pelagophyte	2019-04-20	612	37	-158	7	0.2	NA	NA	Phototrophy
Gradients3	Aureococcus anophagefferens	Pelagophyte	2019-04-24	557	40.88	-158	7	0.2	NA	NA	Phototrophy
Gradients3	Aureococcus anophagefferens	Pelagophyte	2019-04-24	557	40.88	-158	7	0.2	NA	NA	Phototrophy
Gradients3	Aureococcus anophagefferens	Pelagophyte	2019-04-24	557	40.88	-158	7	0.2	NA	NA	Phototrophy
Gradients3	Aureococcus anophagefferens	Pelagophyte	2019-04-24	557	40.88	-158	7	3	NA	NA	Phototrophy
Gradients3	Aureococcus anophagefferens	Pelagophyte	2019-04-24	557	40.88	-158	7	3	NA	NA	Phototrophy
Gradients3	Aureococcus anophagefferens	Pelagophyte	2019-04-24	557	40.88	-158	7	3	NA	NA	Phototrophy
Gradients3	Aureococcus anophagefferens	Pelagophyte	2019-04-25	601	40.1	-158	7	0.2	NA	NA	Phototrophy
Gradients3	Aureococcus anophagefferens	Pelagophyte	2019-04-25	601	40.1	-158	7	0.2	NA	NA	Phototrophy
Gradients3	Aureococcus anophagefferens	Pelagophyte	2019-04-25	601	40.1	-158	7	0.2	NA	NA	Phototrophy
Gradients3	Bathycoccus prasinos	Chlorophyte	2019-04-12	550	29.47	-158	7	0.2	NA	NA	Phototrophy
Gradients3	Bathycoccus prasinos	Chlorophyte	2019-04-13	547	32.3	-158	7	0.2	NA	NA	Phototrophy
Gradients3	Bathycoccus prasinos	Chlorophyte	2019-04-13	547	32.3	-158	7	0.2	NA	NA	Phototrophy
Gradients3	Bathycoccus prasinos	Chlorophyte	2019-04-14	553	35.97	-158	7	0.2	NA	NA	Phototrophy
Gradients3	Bathycoccus prasinos	Chlorophyte	2019-04-14	553	35.97	-158	7	0.2	NA	NA	Phototrophy
Gradients3	Bathycoccus prasinos	Chlorophyte	2019-04-15	537	38.97	-158	7	0.2	NA	NA	Phototrophy
Gradients3	Bathycoccus prasinos	Chlorophyte	2019-04-15	537	38.97	-158	7	0.2	NA	NA	Phototrophy
Gradients3	Bathycoccus prasinos	Chlorophyte	2019-04-20	612	37	-158	7	0.2	NA	NA	Phototrophy
Gradients3	Bathycoccus prasinos	Chlorophyte	2019-04-20	612	37	-158	7	0.2	NA	NA	Phototrophy
Gradients3	Bathycoccus prasinos	Chlorophyte	2019-04-20	612	37	-158	7	0.2	NA	NA	Phototrophy
Gradients3	Bathycoccus prasinos	Chlorophyte	2019-04-20	612	37	-158	7	3	NA	NA	Phototrophy
Gradients3	Bathycoccus prasinos	Chlorophyte	2019-04-20	612	37	-158	7	3	NA	NA	Phototrophy
Gradients3	Bathycoccus prasinos	Chlorophyte	2019-04-20	612	37	-158	7	3	NA	NA	Phototrophy
Gradients3	Bathycoccus prasinos	Chlorophyte	2019-04-22	556	33	-158	7	0.2	NA	NA	Phototrophy
Gradients3	Bathycoccus prasinos	Chlorophyte	2019-04-22	556	33	-158	7	0.2	NA	NA	Phototrophy
Gradients3	Bathycoccus prasinos	Chlorophyte	2019-04-24	557	40.88	-158	7	0.2	NA	NA	Phototrophy
Gradients3	Bathycoccus prasinos	Chlorophyte	2019-04-24	557	40.88	-158	7	0.2	NA	NA	Phototrophy
Gradients3	Bathycoccus prasinos	Chlorophyte	2019-04-24	557	40.88	-158	7	0.2	NA	NA	Phototrophy
Gradients3	Bathycoccus prasinos	Chlorophyte	2019-04-25	601	40.1	-158	7	0.2	NA	NA	Phototrophy
Gradients3	Bathycoccus prasinos	Chlorophyte	2019-04-25	601	40.1	-158	7	0.2	NA	NA	Phototrophy
Gradients3	Bathycoccus prasinos	Chlorophyte	2019-04-25	601	40.1	-158	7	0.2	NA	NA	Phototrophy
Gradients3	Bathycoccus prasinos	Chlorophyte	2019-04-26	555	35.83	-158	7	0.2	NA	NA	Phototrophy
Gradients3	Bathycoccus prasinos	Chlorophyte	2019-04-26	555	35.83	-158	7	0.2	NA	NA	Phototrophy
Gradients3	Bathycoccus prasinos	Chlorophyte	2019-04-26	555	35.83	-158	7	0.2	NA	NA	Phototrophy
Gradients3	Dictyocha speculum	Dictyochophyte	2019-04-15	537	38.97	-158	7	0.2	NA	NA	Phototrophy
Gradients3	Dictyocha speculum	Dictyochophyte	2019-04-15	537	38.97	-158	7	0.2	NA	NA	Phototrophy
Gradients3	Dictyocha speculum	Dictyochophyte	2019-04-15	537	38.97	-158	7	3	NA	NA	Phototrophy
Gradients3	Dictyocha speculum	Dictyochophyte	2019-04-24	557	40.88	-158	7	0.2	NA	NA	Phototrophy
Gradients3	Dictyocha speculum	Dictyochophyte	2019-04-24	557	40.88	-158	7	0.2	NA	NA	Phototrophy
Gradients3	Karenia brevis	Dinoflagellate	2019-04-13	547	32.3	-158	7	3	NA	NA	Heterotrophy
Gradients3	Karenia brevis	Dinoflagellate	2019-04-14	553	35.97	-158	7	3	NA	NA	Mixotrophy
Gradients3	Karenia brevis	Dinoflagellate	2019-04-22	556	33	-158	7	3	NA	NA	Heterotrophy
Gradients3	Karenia brevis	Dinoflagellate	2019-04-26	555	35.83	-158	7	3	NA	NA	Heterotrophy
Gradients3	Karlodinium veneficum	Dinoflagellate	2019-04-11	545	25.88	-158	7	3	NA	NA	Heterotrophy
Gradients3	Karlodinium veneficum	Dinoflagellate	2019-04-11	545	25.88	-158	7	3	NA	NA	Heterotrophy
Gradients3	Karlodinium veneficum	Dinoflagellate	2019-04-11	545	25.88	-158	7	3	NA	NA	Heterotrophy
Gradients3	Karlodinium veneficum	Dinoflagellate	2019-04-12	550	29.47	-158	7	3	NA	NA	Mixotrophy
Gradients3	Karlodinium veneficum	Dinoflagellate	2019-04-12	550	29.47	-158	7	3	NA	NA	Heterotrophy
Gradients3	Karlodinium veneficum	Dinoflagellate	2019-04-13	547	32.3	-158	7	3	NA	NA	Heterotrophy
Gradients3	Karlodinium veneficum	Dinoflagellate	2019-04-13	547	32.3	-158	7	3	NA	NA	Heterotrophy
Gradients3	Karlodinium veneficum	Dinoflagellate	2019-04-13	547	32.3	-158	7	3	NA	NA	Heterotrophy
Gradients3	Karlodinium veneficum	Dinoflagellate	2019-04-14	553	35.97	-158	7	3	NA	NA	Mixotrophy
Gradients3	Karlodinium veneficum	Dinoflagellate	2019-04-14	553	35.97	-158	7	3	NA	NA	Mixotrophy
Gradients3	Karlodinium veneficum	Dinoflagellate	2019-04-14	553	35.97	-158	7	3	NA	NA	Mixotrophy
Gradients3	Karlodinium veneficum	Dinoflagellate	2019-04-15	537	38.97	-158	7	3	NA	NA	Mixotrophy
Gradients3	Karlodinium veneficum	Dinoflagellate	2019-04-15	537	38.97	-158	7	3	NA	NA	Mixotrophy
Gradients3	Karlodinium veneficum	Dinoflagellate	2019-04-15	537	38.97	-158	7	3	NA	NA	Mixotrophy
Gradients3	Karlodinium veneficum	Dinoflagellate	2019-04-20	612	37	-158	7	3	NA	NA	Heterotrophy
Gradients3	Karlodinium veneficum	Dinoflagellate	2019-04-20	612	37	-158	7	3	NA	NA	Mixotrophy
Gradients3	Karlodinium veneficum	Dinoflagellate	2019-04-20	612	37	-158	7	3	NA	NA	Mixotrophy
Gradients3	Karlodinium veneficum	Dinoflagellate	2019-04-22	556	33	-158	7	3	NA	NA	Heterotrophy
Gradients3	Karlodinium veneficum	Dinoflagellate	2019-04-22	556	33	-158	7	3	NA	NA	Heterotrophy
Gradients3	Karlodinium veneficum	Dinoflagellate	2019-04-22	556	33	-158	7	3	NA	NA	Heterotrophy
Gradients3	Karlodinium veneficum	Dinoflagellate	2019-04-24	557	40.88	-158	7	3	NA	NA	Heterotrophy
Gradients3	Karlodinium veneficum	Dinoflagellate	2019-04-24	557	40.88	-158	7	3	NA	NA	Heterotrophy
Gradients3	Karlodinium veneficum	Dinoflagellate	2019-04-24	557	40.88	-158	7	3	NA	NA	Mixotrophy
Gradients3	Karlodinium veneficum	Dinoflagellate	2019-04-25	601	40.1	-158	7	3	NA	NA	Mixotrophy
Gradients3	Karlodinium veneficum	Dinoflagellate	2019-04-25	601	40.1	-158	7	3	NA	NA	Mixotrophy
Gradients3	Karlodinium veneficum	Dinoflagellate	2019-04-25	601	40.1	-158	7	3	NA	NA	Mixotrophy
Gradients3	Karlodinium veneficum	Dinoflagellate	2019-04-26	555	35.83	-158	7	3	NA	NA	Mixotrophy
Gradients3	Karlodinium veneficum	Dinoflagellate	2019-04-26	555	35.83	-158	7	3	NA	NA	Heterotrophy
Gradients3	Karlodinium veneficum	Dinoflagellate	2019-04-26	555	35.83	-158	7	3	NA	NA	Mixotrophy
Gradients3	Karlodinium veneficum	Dinoflagellate	2019-04-27	553	31.43	-158	7	3	NA	NA	Heterotrophy
Gradients3	Karlodinium veneficum	Dinoflagellate	2019-04-27	553	31.43	-158	7	3	NA	NA	Heterotrophy
Gradients3	Karlodinium veneficum	Dinoflagellate	2019-04-27	553	31.43	-158	7	3	NA	NA	Heterotrophy
Gradients3	Oxytricha trifallax	Ciliate	2019-04-13	547	32.3	-158	7	0.2	NA	NA	Heterotrophy
Gradients3	Oxytricha trifallax	Ciliate	2019-04-13	547	32.3	-158	7	3	NA	NA	Heterotrophy
Gradients3	Oxytricha trifallax	Ciliate	2019-04-13	547	32.3	-158	7	3	NA	NA	Heterotrophy
Gradients3	Oxytricha trifallax	Ciliate	2019-04-14	553	35.97	-158	7	0.2	NA	NA	Heterotrophy
Gradients3	Oxytricha trifallax	Ciliate	2019-04-14	553	35.97	-158	7	0.2	NA	NA	Heterotrophy
Gradients3	Oxytricha trifallax	Ciliate	2019-04-14	553	35.97	-158	7	3	NA	NA	Heterotrophy
Gradients3	Oxytricha trifallax	Ciliate	2019-04-14	553	35.97	-158	7	3	NA	NA	Heterotrophy
Gradients3	Oxytricha trifallax	Ciliate	2019-04-14	553	35.97	-158	7	3	NA	NA	Heterotrophy
Gradients3	Oxytricha trifallax	Ciliate	2019-04-15	537	38.97	-158	7	0.2	NA	NA	Heterotrophy
Gradients3	Oxytricha trifallax	Ciliate	2019-04-15	537	38.97	-158	7	0.2	NA	NA	Heterotrophy
Gradients3	Oxytricha trifallax	Ciliate	2019-04-15	537	38.97	-158	7	3	NA	NA	Heterotrophy
Gradients3	Oxytricha trifallax	Ciliate	2019-04-15	537	38.97	-158	7	3	NA	NA	Heterotrophy
Gradients3	Oxytricha trifallax	Ciliate	2019-04-15	537	38.97	-158	7	3	NA	NA	Heterotrophy
Gradients3	Oxytricha trifallax	Ciliate	2019-04-20	612	37	-158	7	0.2	NA	NA	Heterotrophy
Gradients3	Oxytricha trifallax	Ciliate	2019-04-20	612	37	-158	7	0.2	NA	NA	Heterotrophy
Gradients3	Oxytricha trifallax	Ciliate	2019-04-20	612	37	-158	7	3	NA	NA	Heterotrophy
Gradients3	Oxytricha trifallax	Ciliate	2019-04-20	612	37	-158	7	3	NA	NA	Heterotrophy
Gradients3	Oxytricha trifallax	Ciliate	2019-04-20	612	37	-158	7	3	NA	NA	Heterotrophy
Gradients3	Oxytricha trifallax	Ciliate	2019-04-24	557	40.88	-158	7	0.2	NA	NA	Heterotrophy
Gradients3	Oxytricha trifallax	Ciliate	2019-04-24	557	40.88	-158	7	3	NA	NA	Heterotrophy
Gradients3	Oxytricha trifallax	Ciliate	2019-04-24	557	40.88	-158	7	3	NA	NA	Heterotrophy
Gradients3	Oxytricha trifallax	Ciliate	2019-04-25	601	40.1	-158	7	0.2	NA	NA	Heterotrophy
Gradients3	Oxytricha trifallax	Ciliate	2019-04-25	601	40.1	-158	7	0.2	NA	NA	Heterotrophy
Gradients3	Oxytricha trifallax	Ciliate	2019-04-25	601	40.1	-158	7	0.2	NA	NA	Heterotrophy
Gradients3	Oxytricha trifallax	Ciliate	2019-04-25	601	40.1	-158	7	3	NA	NA	Heterotrophy
Gradients3	Oxytricha trifallax	Ciliate	2019-04-25	601	40.1	-158	7	3	NA	NA	Heterotrophy
Gradients3	Oxytricha trifallax	Ciliate	2019-04-25	601	40.1	-158	7	3	NA	NA	Heterotrophy
Gradients3	Oxytricha trifallax	Ciliate	2019-04-26	555	35.83	-158	7	0.2	NA	NA	Heterotrophy
Gradients3	Oxytricha trifallax	Ciliate	2019-04-26	555	35.83	-158	7	0.2	NA	NA	Heterotrophy
Gradients3	Oxytricha trifallax	Ciliate	2019-04-26	555	35.83	-158	7	0.2	NA	NA	Heterotrophy
Gradients3	Oxytricha trifallax	Ciliate	2019-04-26	555	35.83	-158	7	3	NA	NA	Heterotrophy
Gradients3	Oxytricha trifallax	Ciliate	2019-04-26	555	35.83	-158	7	3	NA	NA	Heterotrophy
Gradients3	Oxytricha trifallax	Ciliate	2019-04-26	555	35.83	-158	7	3	NA	NA	Heterotrophy
Gradients3	Oxytricha trifallax	Ciliate	2019-04-27	553	31.43	-158	7	3	NA	NA	Heterotrophy
Gradients3	Pelagomonas calceolata	Pelagophyte	2019-04-12	550	29.47	-158	7	0.2	NA	NA	Phototrophy
Gradients3	Pelagomonas calceolata	Pelagophyte	2019-04-12	550	29.47	-158	7	0.2	NA	NA	Phototrophy
Gradients3	Pelagomonas calceolata	Pelagophyte	2019-04-13	547	32.3	-158	7	0.2	NA	NA	Phototrophy
Gradients3	Pelagomonas calceolata	Pelagophyte	2019-04-13	547	32.3	-158	7	0.2	NA	NA	Phototrophy
Gradients3	Pelagomonas calceolata	Pelagophyte	2019-04-14	553	35.97	-158	7	0.2	NA	NA	Phototrophy
Gradients3	Pelagomonas calceolata	Pelagophyte	2019-04-14	553	35.97	-158	7	0.2	NA	NA	Phototrophy
Gradients3	Pelagomonas calceolata	Pelagophyte	2019-04-14	553	35.97	-158	7	3	NA	NA	Phototrophy
Gradients3	Pelagomonas calceolata	Pelagophyte	2019-04-14	553	35.97	-158	7	3	NA	NA	Phototrophy
Gradients3	Pelagomonas calceolata	Pelagophyte	2019-04-14	553	35.97	-158	7	3	NA	NA	Phototrophy
Gradients3	Pelagomonas calceolata	Pelagophyte	2019-04-15	537	38.97	-158	7	0.2	NA	NA	Phototrophy
Gradients3	Pelagomonas calceolata	Pelagophyte	2019-04-15	537	38.97	-158	7	0.2	NA	NA	Phototrophy
Gradients3	Pelagomonas calceolata	Pelagophyte	2019-04-15	537	38.97	-158	7	3	NA	NA	Phototrophy
Gradients3	Pelagomonas calceolata	Pelagophyte	2019-04-15	537	38.97	-158	7	3	NA	NA	Phototrophy
Gradients3	Pelagomonas calceolata	Pelagophyte	2019-04-15	537	38.97	-158	7	3	NA	NA	Phototrophy
Gradients3	Pelagomonas calceolata	Pelagophyte	2019-04-20	612	37	-158	7	0.2	NA	NA	Phototrophy
Gradients3	Pelagomonas calceolata	Pelagophyte	2019-04-20	612	37	-158	7	0.2	NA	NA	Phototrophy
Gradients3	Pelagomonas calceolata	Pelagophyte	2019-04-20	612	37	-158	7	0.2	NA	NA	Phototrophy
Gradients3	Pelagomonas calceolata	Pelagophyte	2019-04-20	612	37	-158	7	3	NA	NA	Phototrophy
Gradients3	Pelagomonas calceolata	Pelagophyte	2019-04-20	612	37	-158	7	3	NA	NA	Phototrophy
Gradients3	Pelagomonas calceolata	Pelagophyte	2019-04-20	612	37	-158	7	3	NA	NA	Phototrophy
Gradients3	Pelagomonas calceolata	Pelagophyte	2019-04-22	556	33	-158	7	0.2	NA	NA	Phototrophy
Gradients3	Pelagomonas calceolata	Pelagophyte	2019-04-22	556	33	-158	7	0.2	NA	NA	Phototrophy
Gradients3	Pelagomonas calceolata	Pelagophyte	2019-04-24	557	40.88	-158	7	0.2	NA	NA	Phototrophy
Gradients3	Pelagomonas calceolata	Pelagophyte	2019-04-24	557	40.88	-158	7	0.2	NA	NA	Phototrophy
Gradients3	Pelagomonas calceolata	Pelagophyte	2019-04-24	557	40.88	-158	7	0.2	NA	NA	Phototrophy
Gradients3	Pelagomonas calceolata	Pelagophyte	2019-04-24	557	40.88	-158	7	3	NA	NA	Phototrophy
Gradients3	Pelagomonas calceolata	Pelagophyte	2019-04-24	557	40.88	-158	7	3	NA	NA	Phototrophy
Gradients3	Pelagomonas calceolata	Pelagophyte	2019-04-24	557	40.88	-158	7	3	NA	NA	Phototrophy
Gradients3	Pelagomonas calceolata	Pelagophyte	2019-04-25	601	40.1	-158	7	0.2	NA	NA	Phototrophy
Gradients3	Pelagomonas calceolata	Pelagophyte	2019-04-25	601	40.1	-158	7	0.2	NA	NA	Phototrophy
Gradients3	Pelagomonas calceolata	Pelagophyte	2019-04-25	601	40.1	-158	7	0.2	NA	NA	Phototrophy
Gradients3	Pelagomonas calceolata	Pelagophyte	2019-04-25	601	40.1	-158	7	3	NA	NA	Phototrophy
Gradients3	Pelagomonas calceolata	Pelagophyte	2019-04-25	601	40.1	-158	7	3	NA	NA	Phototrophy
Gradients3	Pelagomonas calceolata	Pelagophyte	2019-04-25	601	40.1	-158	7	3	NA	NA	Phototrophy
Gradients3	Pelagomonas calceolata	Pelagophyte	2019-04-26	555	35.83	-158	7	0.2	NA	NA	Phototrophy
Gradients3	Pelagomonas calceolata	Pelagophyte	2019-04-26	555	35.83	-158	7	0.2	NA	NA	Phototrophy
Gradients3	Pelagomonas calceolata	Pelagophyte	2019-04-26	555	35.83	-158	7	0.2	NA	NA	Phototrophy
Gradients3	Pelagomonas calceolata	Pelagophyte	2019-04-26	555	35.83	-158	7	3	NA	NA	Phototrophy
Gradients3	Prorocentrum minimum	Dinoflagellate	2019-04-13	547	32.3	-158	7	3	NA	NA	Heterotrophy
Gradients3	Prorocentrum minimum	Dinoflagellate	2019-04-13	547	32.3	-158	7	3	NA	NA	Heterotrophy
Gradients3	Prorocentrum minimum	Dinoflagellate	2019-04-13	547	32.3	-158	7	3	NA	NA	Heterotrophy
Gradients3	Prorocentrum minimum	Dinoflagellate	2019-04-14	553	35.97	-158	7	3	NA	NA	Phototrophy
Gradients3	Prorocentrum minimum	Dinoflagellate	2019-04-14	553	35.97	-158	7	3	NA	NA	Phototrophy
Gradients3	Prorocentrum minimum	Dinoflagellate	2019-04-14	553	35.97	-158	7	3	NA	NA	Phototrophy
Gradients3	Prorocentrum minimum	Dinoflagellate	2019-04-20	612	37	-158	7	3	NA	NA	Heterotrophy
Gradients3	Prorocentrum minimum	Dinoflagellate	2019-04-22	556	33	-158	7	3	NA	NA	Heterotrophy
Gradients3	Prorocentrum minimum	Dinoflagellate	2019-04-22	556	33	-158	7	3	NA	NA	Heterotrophy
Gradients3	Prorocentrum minimum	Dinoflagellate	2019-04-25	601	40.1	-158	7	3	NA	NA	Heterotrophy
Gradients3	Prorocentrum minimum	Dinoflagellate	2019-04-25	601	40.1	-158	7	3	NA	NA	Heterotrophy
Gradients3	Prorocentrum minimum	Dinoflagellate	2019-04-26	555	35.83	-158	7	3	NA	NA	Phototrophy
Gradients3	Prorocentrum minimum	Dinoflagellate	2019-04-26	555	35.83	-158	7	3	NA	NA	Phototrophy
Gradients3	Prorocentrum minimum	Dinoflagellate	2019-04-26	555	35.83	-158	7	3	NA	NA	Phototrophy
Gradients3	Triparma pacifica	Bolidophyte	2019-04-14	553	35.97	-158	7	0.2	NA	NA	Phototrophy
Gradients3	Triparma pacifica	Bolidophyte	2019-04-14	553	35.97	-158	7	0.2	NA	NA	Phototrophy
Gradients3	Triparma pacifica	Bolidophyte	2019-04-20	612	37	-158	7	0.2	NA	NA	Phototrophy
Gradients3	Triparma pacifica	Bolidophyte	2019-04-20	612	37	-158	7	0.2	NA	NA	Phototrophy
Gradients3	Triparma pacifica	Bolidophyte	2019-04-20	612	37	-158	7	0.2	NA	NA	Phototrophy
Gradients3	Triparma pacifica	Bolidophyte	2019-04-24	557	40.88	-158	7	0.2	NA	NA	Phototrophy
Gradients3	Triparma pacifica	Bolidophyte	2019-04-24	557	40.88	-158	7	0.2	NA	NA	Phototrophy
Gradients3	Triparma pacifica	Bolidophyte	2019-04-24	557	40.88	-158	7	0.2	NA	NA	Phototrophy
Gradients3	Triparma pacifica	Bolidophyte	2019-04-24	557	40.88	-158	7	3	NA	NA	Phototrophy
Gradients3	Triparma pacifica	Bolidophyte	2019-04-24	557	40.88	-158	7	3	NA	NA	Phototrophy
Gradients3	Triparma pacifica	Bolidophyte	2019-04-24	557	40.88	-158	7	3	NA	NA	Phototrophy
Gradients3	Triparma pacifica	Bolidophyte	2019-04-25	601	40.1	-158	7	0.2	NA	NA	Phototrophy
Gradients3	Triparma pacifica	Bolidophyte	2019-04-25	601	40.1	-158	7	0.2	NA	NA	Phototrophy
Gradients3	Triparma pacifica	Bolidophyte	2019-04-25	601	40.1	-158	7	3	NA	NA	Phototrophy
Gradients3	Triparma pacifica	Bolidophyte	2019-04-25	601	40.1	-158	7	3	NA	NA	Phototrophy
Gradients3	Triparma pacifica	Bolidophyte	2019-04-25	601	40.1	-158	7	3	NA	NA	Phototrophy
Gradients3	Triparma pacifica	Bolidophyte	2019-04-26	555	35.83	-158	7	0.2	NA	NA	Phototrophy
Gradients3	Triparma pacifica	Bolidophyte	2019-04-26	555	35.83	-158	7	0.2	NA	NA	Phototrophy
Gradients3	Triparma pacifica	Bolidophyte	2019-04-26	555	35.83	-158	7	0.2	NA	NA	Phototrophy
Gradients3	Tripos fusus	Dinoflagellate	2019-04-11	545	25.88	-158	7	3	NA	NA	Heterotrophy
Gradients3	Tripos fusus	Dinoflagellate	2019-04-11	545	25.88	-158	7	3	NA	NA	Heterotrophy
Gradients3	Tripos fusus	Dinoflagellate	2019-04-12	550	29.47	-158	7	3	NA	NA	Mixotrophy
Gradients3	Tripos fusus	Dinoflagellate	2019-04-12	550	29.47	-158	7	3	NA	NA	Mixotrophy
Gradients3	Tripos fusus	Dinoflagellate	2019-04-13	547	32.3	-158	7	3	NA	NA	Mixotrophy
Gradients3	Tripos fusus	Dinoflagellate	2019-04-13	547	32.3	-158	7	3	NA	NA	Mixotrophy
Gradients3	Tripos fusus	Dinoflagellate	2019-04-13	547	32.3	-158	7	3	NA	NA	Phototrophy
Gradients3	Tripos fusus	Dinoflagellate	2019-04-15	537	38.97	-158	7	3	NA	NA	Mixotrophy
Gradients3	Tripos fusus	Dinoflagellate	2019-04-15	537	38.97	-158	7	3	NA	NA	Mixotrophy
Gradients3	Tripos fusus	Dinoflagellate	2019-04-15	537	38.97	-158	7	3	NA	NA	Mixotrophy
Gradients3	Tripos fusus	Dinoflagellate	2019-04-22	556	33	-158	7	3	NA	NA	Mixotrophy
Gradients3	Tripos fusus	Dinoflagellate	2019-04-22	556	33	-158	7	3	NA	NA	Mixotrophy
Gradients3	Tripos fusus	Dinoflagellate	2019-04-22	556	33	-158	7	3	NA	NA	Mixotrophy
Gradients3	Tripos fusus	Dinoflagellate	2019-04-24	557	40.88	-158	7	3	NA	NA	Mixotrophy
Gradients3	Tripos fusus	Dinoflagellate	2019-04-25	601	40.1	-158	7	3	NA	NA	Mixotrophy
Gradients3	Tripos fusus	Dinoflagellate	2019-04-25	601	40.1	-158	7	3	NA	NA	Mixotrophy
Gradients3	Tripos fusus	Dinoflagellate	2019-04-25	601	40.1	-158	7	3	NA	NA	Mixotrophy
Gradients3	Tripos fusus	Dinoflagellate	2019-04-26	555	35.83	-158	7	3	NA	NA	Phototrophy
Gradients3	Tripos fusus	Dinoflagellate	2019-04-27	553	31.43	-158	7	3	NA	NA	Mixotrophy
Gradients3	Tripos fusus	Dinoflagellate	2019-04-27	553	31.43	-158	7	3	NA	NA	Mixotrophy
Gradients3	Tripos fusus	Dinoflagellate	2019-04-27	553	31.43	-158	7	3	NA	NA	Mixotrophy
Gradients3 depth	Bathycoccus prasinos	Chlorophyte	2019-04-16	800	41.67	-158.05	75	0.2	NA	NA	Phototrophy
Gradients3 depth	Bathycoccus prasinos	Chlorophyte	2019-04-16	800	41.67	-158.05	75	0.2	NA	NA	Phototrophy
Gradients3 depth	Bathycoccus prasinos	Chlorophyte	2019-04-16	803	41.67	-158.05	50	0.2	NA	NA	Phototrophy
Gradients3 depth	Bathycoccus prasinos	Chlorophyte	2019-04-16	803	41.67	-158.05	50	0.2	NA	NA	Phototrophy
Gradients3 depth	Bathycoccus prasinos	Chlorophyte	2019-04-16	811	41.67	-158.05	15	0.2	NA	NA	Phototrophy
Gradients3 depth	Bathycoccus prasinos	Chlorophyte	2019-04-16	811	41.67	-158.05	15	0.2	NA	NA	Phototrophy
Gradients3 depth	Bathycoccus prasinos	Chlorophyte	2019-04-20	756	37	-158	125	0.2	NA	NA	Phototrophy
Gradients3 depth	Bathycoccus prasinos	Chlorophyte	2019-04-20	756	37	-158	125	0.2	NA	NA	Phototrophy
Gradients3 depth	Bathycoccus prasinos	Chlorophyte	2019-04-20	800	37	-158	55	0.2	NA	NA	Phototrophy
Gradients3 depth	Bathycoccus prasinos	Chlorophyte	2019-04-20	800	37	-158	55	0.2	NA	NA	Phototrophy
Gradients3 depth	Bathycoccus prasinos	Chlorophyte	2019-04-20	805	37	-158	15	0.2	NA	NA	Phototrophy
Gradients3 depth	Bathycoccus prasinos	Chlorophyte	2019-04-20	805	37	-158	15	0.2	NA	NA	Phototrophy
Gradients3 depth	Bathycoccus prasinos	Chlorophyte	2019-04-22	636	32.92	-158	130	0.2	NA	NA	Phototrophy
Gradients3 depth	Bathycoccus prasinos	Chlorophyte	2019-04-22	640	32.92	-158	75	0.2	NA	NA	Phototrophy
Gradients3 depth	Bathycoccus prasinos	Chlorophyte	2019-04-22	640	32.92	-158	75	0.2	NA	NA	Phototrophy
Gradients3 depth	Bathycoccus prasinos	Chlorophyte	2019-04-22	644	32.92	-158	15	0.2	NA	NA	Phototrophy
Gradients3 depth	Bathycoccus prasinos	Chlorophyte	2019-04-24	1439	42.33	-158	75	0.2	NA	NA	Phototrophy
Gradients3 depth	Bathycoccus prasinos	Chlorophyte	2019-04-24	1439	42.33	-158	75	0.2	NA	NA	Phototrophy
Gradients3 depth	Bathycoccus prasinos	Chlorophyte	2019-04-24	1442	42.33	-158	41	0.2	NA	NA	Phototrophy
Gradients3 depth	Bathycoccus prasinos	Chlorophyte	2019-04-24	1442	42.33	-158	41	0.2	NA	NA	Phototrophy
Gradients3 depth	Bathycoccus prasinos	Chlorophyte	2019-04-24	1447	42.33	-158	15	0.2	NA	NA	Phototrophy
Gradients3 depth	Bathycoccus prasinos	Chlorophyte	2019-04-24	1447	42.33	-158	15	0.2	NA	NA	Phototrophy
Gradients3 depth	Calcidiscus leptoporus	Haptophyte	2019-04-16	800	41.67	-158.05	75	0.2	NA	NA	Phototrophy
Gradients3 depth	Calcidiscus leptoporus	Haptophyte	2019-04-16	800	41.67	-158.05	75	0.2	NA	NA	Phototrophy
Gradients3 depth	Calcidiscus leptoporus	Haptophyte	2019-04-16	803	41.67	-158.05	50	0.2	NA	NA	Phototrophy
Gradients3 depth	Calcidiscus leptoporus	Haptophyte	2019-04-16	803	41.67	-158.05	50	0.2	NA	NA	Phototrophy
Gradients3 depth	Calcidiscus leptoporus	Haptophyte	2019-04-16	811	41.67	-158.05	15	0.2	NA	NA	Phototrophy
Gradients3 depth	Calcidiscus leptoporus	Haptophyte	2019-04-16	811	41.67	-158.05	15	0.2	NA	NA	Phototrophy
Gradients3 depth	Calcidiscus leptoporus	Haptophyte	2019-04-24	1439	42.33	-158	75	0.2	NA	NA	Phototrophy
Gradients3 depth	Calcidiscus leptoporus	Haptophyte	2019-04-24	1442	42.33	-158	41	0.2	NA	NA	Phototrophy
Gradients3 depth	Calcidiscus leptoporus	Haptophyte	2019-04-24	1442	42.33	-158	41	0.2	NA	NA	Phototrophy
Gradients3 depth	Calcidiscus leptoporus	Haptophyte	2019-04-24	1447	42.33	-158	15	0.2	NA	NA	Phototrophy
Gradients3 depth	Calcidiscus leptoporus	Haptophyte	2019-04-24	1447	42.33	-158	15	0.2	NA	NA	Phototrophy
Gradients3 depth	Karenia brevis	Dinoflagellate	2019-04-16	800	41.67	-158.05	75	0.2	NA	NA	Heterotrophy
Gradients3 depth	Karenia brevis	Dinoflagellate	2019-04-16	800	41.67	-158.05	75	0.2	NA	NA	Heterotrophy
Gradients3 depth	Karenia brevis	Dinoflagellate	2019-04-16	803	41.67	-158.05	50	0.2	NA	NA	Heterotrophy
Gradients3 depth	Karenia brevis	Dinoflagellate	2019-04-16	803	41.67	-158.05	50	0.2	NA	NA	Heterotrophy
Gradients3 depth	Karenia brevis	Dinoflagellate	2019-04-16	811	41.67	-158.05	15	0.2	NA	NA	Heterotrophy
Gradients3 depth	Karenia brevis	Dinoflagellate	2019-04-16	811	41.67	-158.05	15	0.2	NA	NA	Heterotrophy
Gradients3 depth	Karenia brevis	Dinoflagellate	2019-04-20	756	37	-158	125	0.2	NA	NA	Heterotrophy
Gradients3 depth	Karenia brevis	Dinoflagellate	2019-04-20	800	37	-158	55	0.2	NA	NA	Heterotrophy
Gradients3 depth	Karenia brevis	Dinoflagellate	2019-04-20	800	37	-158	55	0.2	NA	NA	Heterotrophy
Gradients3 depth	Karenia brevis	Dinoflagellate	2019-04-20	805	37	-158	15	0.2	NA	NA	Heterotrophy
Gradients3 depth	Karenia brevis	Dinoflagellate	2019-04-22	640	32.92	-158	75	0.2	NA	NA	Heterotrophy
Gradients3 depth	Karenia brevis	Dinoflagellate	2019-04-22	644	32.92	-158	15	0.2	NA	NA	Heterotrophy
Gradients3 depth	Karenia brevis	Dinoflagellate	2019-04-24	1439	42.33	-158	75	0.2	NA	NA	Heterotrophy
Gradients3 depth	Karenia brevis	Dinoflagellate	2019-04-24	1439	42.33	-158	75	0.2	NA	NA	Heterotrophy
Gradients3 depth	Karenia brevis	Dinoflagellate	2019-04-24	1442	42.33	-158	41	0.2	NA	NA	Heterotrophy
Gradients3 depth	Karlodinium veneficum	Dinoflagellate	2019-04-16	800	41.67	-158.05	75	0.2	NA	NA	Heterotrophy
Gradients3 depth	Karlodinium veneficum	Dinoflagellate	2019-04-16	800	41.67	-158.05	75	0.2	NA	NA	Heterotrophy
Gradients3 depth	Karlodinium veneficum	Dinoflagellate	2019-04-16	803	41.67	-158.05	50	0.2	NA	NA	Heterotrophy
Gradients3 depth	Karlodinium veneficum	Dinoflagellate	2019-04-16	803	41.67	-158.05	50	0.2	NA	NA	Heterotrophy
Gradients3 depth	Karlodinium veneficum	Dinoflagellate	2019-04-16	811	41.67	-158.05	15	0.2	NA	NA	Heterotrophy
Gradients3 depth	Karlodinium veneficum	Dinoflagellate	2019-04-16	811	41.67	-158.05	15	0.2	NA	NA	Heterotrophy
Gradients3 depth	Karlodinium veneficum	Dinoflagellate	2019-04-20	756	37	-158	125	0.2	NA	NA	Heterotrophy
Gradients3 depth	Karlodinium veneficum	Dinoflagellate	2019-04-20	756	37	-158	125	0.2	NA	NA	Heterotrophy
Gradients3 depth	Karlodinium veneficum	Dinoflagellate	2019-04-20	800	37	-158	55	0.2	NA	NA	Heterotrophy
Gradients3 depth	Karlodinium veneficum	Dinoflagellate	2019-04-20	800	37	-158	55	0.2	NA	NA	Heterotrophy
Gradients3 depth	Karlodinium veneficum	Dinoflagellate	2019-04-20	805	37	-158	15	0.2	NA	NA	Heterotrophy
Gradients3 depth	Karlodinium veneficum	Dinoflagellate	2019-04-20	805	37	-158	15	0.2	NA	NA	Heterotrophy
Gradients3 depth	Karlodinium veneficum	Dinoflagellate	2019-04-22	636	32.92	-158	130	0.2	NA	NA	Heterotrophy
Gradients3 depth	Karlodinium veneficum	Dinoflagellate	2019-04-22	640	32.92	-158	75	0.2	NA	NA	Heterotrophy
Gradients3 depth	Karlodinium veneficum	Dinoflagellate	2019-04-22	640	32.92	-158	75	0.2	NA	NA	Heterotrophy
Gradients3 depth	Karlodinium veneficum	Dinoflagellate	2019-04-22	644	32.92	-158	15	0.2	NA	NA	Heterotrophy
Gradients3 depth	Karlodinium veneficum	Dinoflagellate	2019-04-22	644	32.92	-158	15	0.2	NA	NA	Heterotrophy
Gradients3 depth	Karlodinium veneficum	Dinoflagellate	2019-04-24	1439	42.33	-158	75	0.2	NA	NA	Heterotrophy
Gradients3 depth	Karlodinium veneficum	Dinoflagellate	2019-04-24	1439	42.33	-158	75	0.2	NA	NA	Heterotrophy
Gradients3 depth	Karlodinium veneficum	Dinoflagellate	2019-04-24	1442	42.33	-158	41	0.2	NA	NA	Heterotrophy
Gradients3 depth	Karlodinium veneficum	Dinoflagellate	2019-04-24	1442	42.33	-158	41	0.2	NA	NA	Heterotrophy
Gradients3 depth	Karlodinium veneficum	Dinoflagellate	2019-04-24	1447	42.33	-158	15	0.2	NA	NA	Heterotrophy
Gradients3 depth	Karlodinium veneficum	Dinoflagellate	2019-04-24	1447	42.33	-158	15	0.2	NA	NA	Heterotrophy
Gradients3 depth	Oxytricha trifallax	Ciliate	2019-04-16	800	41.67	-158.05	75	0.2	NA	NA	Heterotrophy
Gradients3 depth	Oxytricha trifallax	Ciliate	2019-04-16	800	41.67	-158.05	75	0.2	NA	NA	Heterotrophy
Gradients3 depth	Oxytricha trifallax	Ciliate	2019-04-16	803	41.67	-158.05	50	0.2	NA	NA	Heterotrophy
Gradients3 depth	Oxytricha trifallax	Ciliate	2019-04-16	803	41.67	-158.05	50	0.2	NA	NA	Heterotrophy
Gradients3 depth	Oxytricha trifallax	Ciliate	2019-04-16	811	41.67	-158.05	15	0.2	NA	NA	Heterotrophy
Gradients3 depth	Oxytricha trifallax	Ciliate	2019-04-16	811	41.67	-158.05	15	0.2	NA	NA	Heterotrophy
Gradients3 depth	Oxytricha trifallax	Ciliate	2019-04-20	800	37	-158	55	0.2	NA	NA	Heterotrophy
Gradients3 depth	Oxytricha trifallax	Ciliate	2019-04-20	800	37	-158	55	0.2	NA	NA	Heterotrophy
Gradients3 depth	Oxytricha trifallax	Ciliate	2019-04-20	805	37	-158	15	0.2	NA	NA	Heterotrophy
Gradients3 depth	Oxytricha trifallax	Ciliate	2019-04-20	805	37	-158	15	0.2	NA	NA	Heterotrophy
Gradients3 depth	Oxytricha trifallax	Ciliate	2019-04-22	640	32.92	-158	75	0.2	NA	NA	Heterotrophy
Gradients3 depth	Oxytricha trifallax	Ciliate	2019-04-24	1439	42.33	-158	75	0.2	NA	NA	Heterotrophy
Gradients3 depth	Oxytricha trifallax	Ciliate	2019-04-24	1439	42.33	-158	75	0.2	NA	NA	Heterotrophy
Gradients3 depth	Oxytricha trifallax	Ciliate	2019-04-24	1442	42.33	-158	41	0.2	NA	NA	Heterotrophy
Gradients3 depth	Oxytricha trifallax	Ciliate	2019-04-24	1442	42.33	-158	41	0.2	NA	NA	Heterotrophy
Gradients3 depth	Oxytricha trifallax	Ciliate	2019-04-24	1447	42.33	-158	15	0.2	NA	NA	Heterotrophy
Gradients3 depth	Oxytricha trifallax	Ciliate	2019-04-24	1447	42.33	-158	15	0.2	NA	NA	Heterotrophy
Gradients3 depth	Pelagodinium beii	Dinoflagellate	2019-04-16	811	41.67	-158.05	15	0.2	NA	NA	Heterotrophy
Gradients3 depth	Pelagodinium beii	Dinoflagellate	2019-04-16	811	41.67	-158.05	15	0.2	NA	NA	Heterotrophy
Gradients3 depth	Pelagodinium beii	Dinoflagellate	2019-04-24	1442	42.33	-158	41	0.2	NA	NA	Heterotrophy
Gradients3 depth	Pelagodinium beii	Dinoflagellate	2019-04-24	1442	42.33	-158	41	0.2	NA	NA	Heterotrophy
Gradients3 depth	Pelagomonas calceolata	Pelagophyte	2019-04-16	800	41.67	-158.05	75	0.2	NA	NA	Phototrophy
Gradients3 depth	Pelagomonas calceolata	Pelagophyte	2019-04-16	800	41.67	-158.05	75	0.2	NA	NA	Phototrophy
Gradients3 depth	Pelagomonas calceolata	Pelagophyte	2019-04-16	803	41.67	-158.05	50	0.2	NA	NA	Phototrophy
Gradients3 depth	Pelagomonas calceolata	Pelagophyte	2019-04-16	803	41.67	-158.05	50	0.2	NA	NA	Phototrophy
Gradients3 depth	Pelagomonas calceolata	Pelagophyte	2019-04-16	811	41.67	-158.05	15	0.2	NA	NA	Phototrophy
Gradients3 depth	Pelagomonas calceolata	Pelagophyte	2019-04-16	811	41.67	-158.05	15	0.2	NA	NA	Phototrophy
Gradients3 depth	Pelagomonas calceolata	Pelagophyte	2019-04-20	756	37	-158	125	0.2	NA	NA	Phototrophy
Gradients3 depth	Pelagomonas calceolata	Pelagophyte	2019-04-20	756	37	-158	125	0.2	NA	NA	Phototrophy
Gradients3 depth	Pelagomonas calceolata	Pelagophyte	2019-04-20	800	37	-158	55	0.2	NA	NA	Phototrophy
Gradients3 depth	Pelagomonas calceolata	Pelagophyte	2019-04-20	800	37	-158	55	0.2	NA	NA	Phototrophy
Gradients3 depth	Pelagomonas calceolata	Pelagophyte	2019-04-20	805	37	-158	15	0.2	NA	NA	Phototrophy
Gradients3 depth	Pelagomonas calceolata	Pelagophyte	2019-04-20	805	37	-158	15	0.2	NA	NA	Phototrophy
Gradients3 depth	Pelagomonas calceolata	Pelagophyte	2019-04-22	636	32.92	-158	130	0.2	NA	NA	Phototrophy
Gradients3 depth	Pelagomonas calceolata	Pelagophyte	2019-04-22	640	32.92	-158	75	0.2	NA	NA	Phototrophy
Gradients3 depth	Pelagomonas calceolata	Pelagophyte	2019-04-22	640	32.92	-158	75	0.2	NA	NA	Phototrophy
Gradients3 depth	Pelagomonas calceolata	Pelagophyte	2019-04-22	644	32.92	-158	15	0.2	NA	NA	Phototrophy
Gradients3 depth	Pelagomonas calceolata	Pelagophyte	2019-04-24	1439	42.33	-158	75	0.2	NA	NA	Phototrophy
Gradients3 depth	Pelagomonas calceolata	Pelagophyte	2019-04-24	1439	42.33	-158	75	0.2	NA	NA	Phototrophy
Gradients3 depth	Pelagomonas calceolata	Pelagophyte	2019-04-24	1442	42.33	-158	41	0.2	NA	NA	Phototrophy
Gradients3 depth	Pelagomonas calceolata	Pelagophyte	2019-04-24	1442	42.33	-158	41	0.2	NA	NA	Phototrophy
Gradients3 depth	Pelagomonas calceolata	Pelagophyte	2019-04-24	1447	42.33	-158	15	0.2	NA	NA	Phototrophy
Gradients3 depth	Pelagomonas calceolata	Pelagophyte	2019-04-24	1447	42.33	-158	15	0.2	NA	NA	Phototrophy
Gradients3 depth	Prorocentrum minimum	Dinoflagellate	2019-04-16	811	41.67	-158.05	15	0.2	NA	NA	Phototrophy
Gradients3 depth	Prorocentrum minimum	Dinoflagellate	2019-04-16	811	41.67	-158.05	15	0.2	NA	NA	Phototrophy
Gradients3 depth	Prorocentrum minimum	Dinoflagellate	2019-04-24	1447	42.33	-158	15	0.2	NA	NA	Phototrophy
Gradients3 depth	Prorocentrum minimum	Dinoflagellate	2019-04-24	1447	42.33	-158	15	0.2	NA	NA	Phototrophy
Gradients3 depth	Stramenopiles sp. TOSAG23-2	MAST-4	2019-04-22	640	32.92	-158	75	0.2	NA	NA	Heterotrophy
Gradients3 depth	Triparma pacifica	Bolidophyte	2019-04-16	800	41.67	-158.05	75	0.2	NA	NA	Phototrophy
Gradients3 depth	Triparma pacifica	Bolidophyte	2019-04-16	800	41.67	-158.05	75	0.2	NA	NA	Phototrophy
Gradients3 depth	Triparma pacifica	Bolidophyte	2019-04-16	803	41.67	-158.05	50	0.2	NA	NA	Phototrophy
Gradients3 depth	Triparma pacifica	Bolidophyte	2019-04-16	803	41.67	-158.05	50	0.2	NA	NA	Phototrophy
Gradients3 depth	Triparma pacifica	Bolidophyte	2019-04-16	811	41.67	-158.05	15	0.2	NA	NA	Phototrophy
Gradients3 depth	Triparma pacifica	Bolidophyte	2019-04-16	811	41.67	-158.05	15	0.2	NA	NA	Phototrophy
Gradients3 depth	Triparma pacifica	Bolidophyte	2019-04-20	805	37	-158	15	0.2	NA	NA	Phototrophy
Gradients3 depth	Triparma pacifica	Bolidophyte	2019-04-20	805	37	-158	15	0.2	NA	NA	Phototrophy
Gradients3 depth	Triparma pacifica	Bolidophyte	2019-04-24	1439	42.33	-158	75	0.2	NA	NA	Phototrophy
Gradients3 depth	Triparma pacifica	Bolidophyte	2019-04-24	1439	42.33	-158	75	0.2	NA	NA	Phototrophy
Gradients3 depth	Triparma pacifica	Bolidophyte	2019-04-24	1442	42.33	-158	41	0.2	NA	NA	Phototrophy
Gradients3 depth	Triparma pacifica	Bolidophyte	2019-04-24	1442	42.33	-158	41	0.2	NA	NA	Phototrophy
Gradients3 depth	Triparma pacifica	Bolidophyte	2019-04-24	1447	42.33	-158	15	0.2	NA	NA	Phototrophy
Gradients3 depth	Triparma pacifica	Bolidophyte	2019-04-24	1447	42.33	-158	15	0.2	NA	NA	Phototrophy
Gradients3 depth	Tripos fusus	Dinoflagellate	2019-04-16	800	41.67	-158.05	75	0.2	NA	NA	Heterotrophy
Gradients3 depth	Tripos fusus	Dinoflagellate	2019-04-16	800	41.67	-158.05	75	0.2	NA	NA	Heterotrophy
Gradients3 depth	Tripos fusus	Dinoflagellate	2019-04-16	811	41.67	-158.05	15	0.2	NA	NA	Phototrophy
Gradients3 depth	Tripos fusus	Dinoflagellate	2019-04-16	811	41.67	-158.05	15	0.2	NA	NA	Phototrophy
Gradients3 depth	Tripos fusus	Dinoflagellate	2019-04-20	805	37	-158	15	0.2	NA	NA	Heterotrophy
Gradients3 depth	Tripos fusus	Dinoflagellate	2019-04-20	805	37	-158	15	0.2	NA	NA	Heterotrophy
Gradients3 depth	Tripos fusus	Dinoflagellate	2019-04-22	640	32.92	-158	75	0.2	NA	NA	Phototrophy
Gradients3 depth	Tripos fusus	Dinoflagellate	2019-04-22	644	32.92	-158	15	0.2	NA	NA	Phototrophy
Gradients3 depth	Tripos fusus	Dinoflagellate	2019-04-22	644	32.92	-158	15	0.2	NA	NA	Phototrophy
Gradients3 diel	Bathycoccus prasinos	Chlorophyte	2019-04-16	316	41.67	-158.03	15	0.2	NA	NA	Phototrophy
Gradients3 diel	Bathycoccus prasinos	Chlorophyte	2019-04-16	316	41.67	-158.03	15	0.2	NA	NA	Phototrophy
Gradients3 diel	Bathycoccus prasinos	Chlorophyte	2019-04-16	316	41.67	-158.03	15	0.2	NA	NA	Phototrophy
Gradients3 diel	Bathycoccus prasinos	Chlorophyte	2019-04-16	610	41.67	-158.05	15	0.2	NA	NA	Phototrophy
Gradients3 diel	Bathycoccus prasinos	Chlorophyte	2019-04-16	610	41.67	-158.05	15	0.2	NA	NA	Phototrophy
Gradients3 diel	Bathycoccus prasinos	Chlorophyte	2019-04-16	936	41.67	-158.05	15	0.2	NA	NA	Phototrophy
Gradients3 diel	Bathycoccus prasinos	Chlorophyte	2019-04-16	936	41.67	-158.05	15	0.2	NA	NA	Phototrophy
Gradients3 diel	Bathycoccus prasinos	Chlorophyte	2019-04-16	1339	41.67	-158.05	15	0.2	NA	NA	Phototrophy
Gradients3 diel	Bathycoccus prasinos	Chlorophyte	2019-04-16	1339	41.67	-158.05	15	0.2	NA	NA	Phototrophy
Gradients3 diel	Bathycoccus prasinos	Chlorophyte	2019-04-16	1742	41.67	-158.03	15	0.2	NA	NA	Phototrophy
Gradients3 diel	Bathycoccus prasinos	Chlorophyte	2019-04-16	1742	41.67	-158.03	15	0.2	NA	NA	Phototrophy
Gradients3 diel	Bathycoccus prasinos	Chlorophyte	2019-04-16	1742	41.67	-158.03	15	0.2	NA	NA	Phototrophy
Gradients3 diel	Bathycoccus prasinos	Chlorophyte	2019-04-16	2307	41.63	-157.92	15	0.2	NA	NA	Phototrophy
Gradients3 diel	Bathycoccus prasinos	Chlorophyte	2019-04-16	2307	41.63	-157.92	15	0.2	NA	NA	Phototrophy
Gradients3 diel	Bathycoccus prasinos	Chlorophyte	2019-04-17	258	41.62	-157.92	15	0.2	NA	NA	Phototrophy
Gradients3 diel	Bathycoccus prasinos	Chlorophyte	2019-04-17	258	41.62	-157.92	15	0.2	NA	NA	Phototrophy
Gradients3 diel	Bathycoccus prasinos	Chlorophyte	2019-04-17	258	41.62	-157.92	15	0.2	NA	NA	Phototrophy
Gradients3 diel	Bathycoccus prasinos	Chlorophyte	2019-04-17	558	41.62	-157.92	15	0.2	NA	NA	Phototrophy
Gradients3 diel	Bathycoccus prasinos	Chlorophyte	2019-04-17	558	41.62	-157.92	15	0.2	NA	NA	Phototrophy
Gradients3 diel	Bathycoccus prasinos	Chlorophyte	2019-04-17	950	41.65	-157.93	15	0.2	NA	NA	Phototrophy
Gradients3 diel	Bathycoccus prasinos	Chlorophyte	2019-04-17	950	41.65	-157.93	15	0.2	NA	NA	Phototrophy
Gradients3 diel	Bathycoccus prasinos	Chlorophyte	2019-04-17	950	41.65	-157.93	15	0.2	NA	NA	Phototrophy
Gradients3 diel	Bathycoccus prasinos	Chlorophyte	2019-04-17	1337	41.65	-157.93	15	0.2	NA	NA	Phototrophy
Gradients3 diel	Bathycoccus prasinos	Chlorophyte	2019-04-17	1337	41.65	-157.93	15	0.2	NA	NA	Phototrophy
Gradients3 diel	Bathycoccus prasinos	Chlorophyte	2019-04-17	1337	41.65	-157.93	15	0.2	NA	NA	Phototrophy
Gradients3 diel	Bathycoccus prasinos	Chlorophyte	2019-04-17	1725	41.6	-157.9	15	0.2	NA	NA	Phototrophy
Gradients3 diel	Bathycoccus prasinos	Chlorophyte	2019-04-17	1725	41.6	-157.9	15	0.2	NA	NA	Phototrophy
Gradients3 diel	Bathycoccus prasinos	Chlorophyte	2019-04-17	2120	41.63	-157.9	15	0.2	NA	NA	Phototrophy
Gradients3 diel	Bathycoccus prasinos	Chlorophyte	2019-04-17	2120	41.63	-157.9	15	0.2	NA	NA	Phototrophy
Gradients3 diel	Bathycoccus prasinos	Chlorophyte	2019-04-18	127	41.58	-157.92	15	0.2	NA	NA	Phototrophy
Gradients3 diel	Bathycoccus prasinos	Chlorophyte	2019-04-18	127	41.58	-157.92	15	0.2	NA	NA	Phototrophy
Gradients3 diel	Bathycoccus prasinos	Chlorophyte	2019-04-18	522	41.58	-157.9	15	0.2	NA	NA	Phototrophy
Gradients3 diel	Bathycoccus prasinos	Chlorophyte	2019-04-18	522	41.58	-157.9	15	0.2	NA	NA	Phototrophy
Gradients3 diel	Bathycoccus prasinos	Chlorophyte	2019-04-18	522	41.58	-157.9	15	0.2	NA	NA	Phototrophy
Gradients3 diel	Bathycoccus prasinos	Chlorophyte	2019-04-18	814	41.6	-157.88	15	0.2	NA	NA	Phototrophy
Gradients3 diel	Bathycoccus prasinos	Chlorophyte	2019-04-18	814	41.6	-157.88	15	0.2	NA	NA	Phototrophy
Gradients3 diel	Bathycoccus prasinos	Chlorophyte	2019-04-18	814	41.6	-157.88	15	0.2	NA	NA	Phototrophy
Gradients3 diel	Bathycoccus prasinos	Chlorophyte	2019-04-18	1206	41.58	-157.87	15	0.2	NA	NA	Phototrophy
Gradients3 diel	Bathycoccus prasinos	Chlorophyte	2019-04-18	1206	41.58	-157.87	15	0.2	NA	NA	Phototrophy
Gradients3 diel	Bathycoccus prasinos	Chlorophyte	2019-04-18	1206	41.58	-157.87	15	0.2	NA	NA	Phototrophy
Gradients3 diel	Karlodinium veneficum	Dinoflagellate	2019-04-16	316	41.67	-158.03	15	0.2	NA	NA	Mixotrophy
Gradients3 diel	Karlodinium veneficum	Dinoflagellate	2019-04-16	316	41.67	-158.03	15	0.2	NA	NA	Mixotrophy
Gradients3 diel	Karlodinium veneficum	Dinoflagellate	2019-04-16	316	41.67	-158.03	15	0.2	NA	NA	Heterotrophy
Gradients3 diel	Karlodinium veneficum	Dinoflagellate	2019-04-16	610	41.67	-158.05	15	0.2	NA	NA	Mixotrophy
Gradients3 diel	Karlodinium veneficum	Dinoflagellate	2019-04-16	610	41.67	-158.05	15	0.2	NA	NA	Heterotrophy
Gradients3 diel	Karlodinium veneficum	Dinoflagellate	2019-04-16	936	41.67	-158.05	15	0.2	NA	NA	Heterotrophy
Gradients3 diel	Karlodinium veneficum	Dinoflagellate	2019-04-16	936	41.67	-158.05	15	0.2	NA	NA	Heterotrophy
Gradients3 diel	Karlodinium veneficum	Dinoflagellate	2019-04-16	1339	41.67	-158.05	15	0.2	NA	NA	Heterotrophy
Gradients3 diel	Karlodinium veneficum	Dinoflagellate	2019-04-16	1339	41.67	-158.05	15	0.2	NA	NA	Heterotrophy
Gradients3 diel	Karlodinium veneficum	Dinoflagellate	2019-04-16	1742	41.67	-158.03	15	0.2	NA	NA	Heterotrophy
Gradients3 diel	Karlodinium veneficum	Dinoflagellate	2019-04-16	1742	41.67	-158.03	15	0.2	NA	NA	Heterotrophy
Gradients3 diel	Karlodinium veneficum	Dinoflagellate	2019-04-16	1742	41.67	-158.03	15	0.2	NA	NA	Heterotrophy
Gradients3 diel	Karlodinium veneficum	Dinoflagellate	2019-04-16	2307	41.63	-157.92	15	0.2	NA	NA	Heterotrophy
Gradients3 diel	Karlodinium veneficum	Dinoflagellate	2019-04-16	2307	41.63	-157.92	15	0.2	NA	NA	Heterotrophy
Gradients3 diel	Karlodinium veneficum	Dinoflagellate	2019-04-17	258	41.62	-157.92	15	0.2	NA	NA	Mixotrophy
Gradients3 diel	Karlodinium veneficum	Dinoflagellate	2019-04-17	258	41.62	-157.92	15	0.2	NA	NA	Heterotrophy
Gradients3 diel	Karlodinium veneficum	Dinoflagellate	2019-04-17	258	41.62	-157.92	15	0.2	NA	NA	Heterotrophy
Gradients3 diel	Karlodinium veneficum	Dinoflagellate	2019-04-17	558	41.62	-157.92	15	0.2	NA	NA	Heterotrophy
Gradients3 diel	Karlodinium veneficum	Dinoflagellate	2019-04-17	558	41.62	-157.92	15	0.2	NA	NA	Heterotrophy
Gradients3 diel	Karlodinium veneficum	Dinoflagellate	2019-04-17	950	41.65	-157.93	15	0.2	NA	NA	Heterotrophy
Gradients3 diel	Karlodinium veneficum	Dinoflagellate	2019-04-17	950	41.65	-157.93	15	0.2	NA	NA	Heterotrophy
Gradients3 diel	Karlodinium veneficum	Dinoflagellate	2019-04-17	950	41.65	-157.93	15	0.2	NA	NA	Heterotrophy
Gradients3 diel	Karlodinium veneficum	Dinoflagellate	2019-04-17	1337	41.65	-157.93	15	0.2	NA	NA	Mixotrophy
Gradients3 diel	Karlodinium veneficum	Dinoflagellate	2019-04-17	1337	41.65	-157.93	15	0.2	NA	NA	Heterotrophy
Gradients3 diel	Karlodinium veneficum	Dinoflagellate	2019-04-17	1337	41.65	-157.93	15	0.2	NA	NA	Heterotrophy
Gradients3 diel	Karlodinium veneficum	Dinoflagellate	2019-04-17	1725	41.6	-157.9	15	0.2	NA	NA	Heterotrophy
Gradients3 diel	Karlodinium veneficum	Dinoflagellate	2019-04-17	1725	41.6	-157.9	15	0.2	NA	NA	Heterotrophy
Gradients3 diel	Karlodinium veneficum	Dinoflagellate	2019-04-17	2120	41.63	-157.9	15	0.2	NA	NA	Mixotrophy
Gradients3 diel	Karlodinium veneficum	Dinoflagellate	2019-04-17	2120	41.63	-157.9	15	0.2	NA	NA	Mixotrophy
Gradients3 diel	Karlodinium veneficum	Dinoflagellate	2019-04-18	127	41.58	-157.92	15	0.2	NA	NA	Mixotrophy
Gradients3 diel	Karlodinium veneficum	Dinoflagellate	2019-04-18	127	41.58	-157.92	15	0.2	NA	NA	Heterotrophy
Gradients3 diel	Karlodinium veneficum	Dinoflagellate	2019-04-18	522	41.58	-157.9	15	0.2	NA	NA	Mixotrophy
Gradients3 diel	Karlodinium veneficum	Dinoflagellate	2019-04-18	522	41.58	-157.9	15	0.2	NA	NA	Heterotrophy
Gradients3 diel	Karlodinium veneficum	Dinoflagellate	2019-04-18	522	41.58	-157.9	15	0.2	NA	NA	Heterotrophy
Gradients3 diel	Karlodinium veneficum	Dinoflagellate	2019-04-18	814	41.6	-157.88	15	0.2	NA	NA	Heterotrophy
Gradients3 diel	Karlodinium veneficum	Dinoflagellate	2019-04-18	814	41.6	-157.88	15	0.2	NA	NA	Heterotrophy
Gradients3 diel	Karlodinium veneficum	Dinoflagellate	2019-04-18	814	41.6	-157.88	15	0.2	NA	NA	Heterotrophy
Gradients3 diel	Karlodinium veneficum	Dinoflagellate	2019-04-18	1206	41.58	-157.87	15	0.2	NA	NA	Heterotrophy
Gradients3 diel	Karlodinium veneficum	Dinoflagellate	2019-04-18	1206	41.58	-157.87	15	0.2	NA	NA	Heterotrophy
Gradients3 diel	Karlodinium veneficum	Dinoflagellate	2019-04-18	1206	41.58	-157.87	15	0.2	NA	NA	Heterotrophy
Gradients3 diel	Oxytricha trifallax	Ciliate	2019-04-16	316	41.67	-158.03	15	0.2	NA	NA	Heterotrophy
Gradients3 diel	Oxytricha trifallax	Ciliate	2019-04-16	316	41.67	-158.03	15	0.2	NA	NA	Heterotrophy
Gradients3 diel	Oxytricha trifallax	Ciliate	2019-04-16	610	41.67	-158.05	15	0.2	NA	NA	Heterotrophy
Gradients3 diel	Oxytricha trifallax	Ciliate	2019-04-16	610	41.67	-158.05	15	0.2	NA	NA	Heterotrophy
Gradients3 diel	Oxytricha trifallax	Ciliate	2019-04-16	936	41.67	-158.05	15	0.2	NA	NA	Heterotrophy
Gradients3 diel	Oxytricha trifallax	Ciliate	2019-04-16	1339	41.67	-158.05	15	0.2	NA	NA	Heterotrophy
Gradients3 diel	Oxytricha trifallax	Ciliate	2019-04-16	1339	41.67	-158.05	15	0.2	NA	NA	Heterotrophy
Gradients3 diel	Oxytricha trifallax	Ciliate	2019-04-16	1742	41.67	-158.03	15	0.2	NA	NA	Heterotrophy
Gradients3 diel	Oxytricha trifallax	Ciliate	2019-04-16	1742	41.67	-158.03	15	0.2	NA	NA	Heterotrophy
Gradients3 diel	Oxytricha trifallax	Ciliate	2019-04-16	2307	41.63	-157.92	15	0.2	NA	NA	Heterotrophy
Gradients3 diel	Oxytricha trifallax	Ciliate	2019-04-16	2307	41.63	-157.92	15	0.2	NA	NA	Heterotrophy
Gradients3 diel	Oxytricha trifallax	Ciliate	2019-04-17	258	41.62	-157.92	15	0.2	NA	NA	Heterotrophy
Gradients3 diel	Oxytricha trifallax	Ciliate	2019-04-17	258	41.62	-157.92	15	0.2	NA	NA	Heterotrophy
Gradients3 diel	Oxytricha trifallax	Ciliate	2019-04-17	258	41.62	-157.92	15	0.2	NA	NA	Heterotrophy
Gradients3 diel	Oxytricha trifallax	Ciliate	2019-04-17	558	41.62	-157.92	15	0.2	NA	NA	Heterotrophy
Gradients3 diel	Oxytricha trifallax	Ciliate	2019-04-17	950	41.65	-157.93	15	0.2	NA	NA	Heterotrophy
Gradients3 diel	Oxytricha trifallax	Ciliate	2019-04-17	950	41.65	-157.93	15	0.2	NA	NA	Heterotrophy
Gradients3 diel	Oxytricha trifallax	Ciliate	2019-04-17	1337	41.65	-157.93	15	0.2	NA	NA	Heterotrophy
Gradients3 diel	Oxytricha trifallax	Ciliate	2019-04-17	2120	41.63	-157.9	15	0.2	NA	NA	Heterotrophy
Gradients3 diel	Oxytricha trifallax	Ciliate	2019-04-17	2120	41.63	-157.9	15	0.2	NA	NA	Heterotrophy
Gradients3 diel	Oxytricha trifallax	Ciliate	2019-04-18	127	41.58	-157.92	15	0.2	NA	NA	Heterotrophy
Gradients3 diel	Oxytricha trifallax	Ciliate	2019-04-18	127	41.58	-157.92	15	0.2	NA	NA	Heterotrophy
Gradients3 diel	Oxytricha trifallax	Ciliate	2019-04-18	522	41.58	-157.9	15	0.2	NA	NA	Heterotrophy
Gradients3 diel	Oxytricha trifallax	Ciliate	2019-04-18	522	41.58	-157.9	15	0.2	NA	NA	Heterotrophy
Gradients3 diel	Oxytricha trifallax	Ciliate	2019-04-18	814	41.6	-157.88	15	0.2	NA	NA	Heterotrophy
Gradients3 diel	Oxytricha trifallax	Ciliate	2019-04-18	814	41.6	-157.88	15	0.2	NA	NA	Heterotrophy
Gradients3 diel	Oxytricha trifallax	Ciliate	2019-04-18	1206	41.58	-157.87	15	0.2	NA	NA	Heterotrophy
Gradients3 diel	Triparma pacifica	Bolidophyte	2019-04-16	316	41.67	-158.03	15	0.2	NA	NA	Phototrophy
Gradients3 diel	Triparma pacifica	Bolidophyte	2019-04-16	316	41.67	-158.03	15	0.2	NA	NA	Phototrophy
Gradients3 diel	Triparma pacifica	Bolidophyte	2019-04-16	316	41.67	-158.03	15	0.2	NA	NA	Phototrophy
Gradients3 diel	Triparma pacifica	Bolidophyte	2019-04-16	610	41.67	-158.05	15	0.2	NA	NA	Phototrophy
Gradients3 diel	Triparma pacifica	Bolidophyte	2019-04-16	610	41.67	-158.05	15	0.2	NA	NA	Phototrophy
Gradients3 diel	Triparma pacifica	Bolidophyte	2019-04-16	936	41.67	-158.05	15	0.2	NA	NA	Phototrophy
Gradients3 diel	Triparma pacifica	Bolidophyte	2019-04-16	936	41.67	-158.05	15	0.2	NA	NA	Phototrophy
Gradients3 diel	Triparma pacifica	Bolidophyte	2019-04-16	1339	41.67	-158.05	15	0.2	NA	NA	Phototrophy
Gradients3 diel	Triparma pacifica	Bolidophyte	2019-04-16	1339	41.67	-158.05	15	0.2	NA	NA	Phototrophy
Gradients3 diel	Triparma pacifica	Bolidophyte	2019-04-16	1742	41.67	-158.03	15	0.2	NA	NA	Phototrophy
Gradients3 diel	Triparma pacifica	Bolidophyte	2019-04-16	1742	41.67	-158.03	15	0.2	NA	NA	Phototrophy
Gradients3 diel	Triparma pacifica	Bolidophyte	2019-04-16	1742	41.67	-158.03	15	0.2	NA	NA	Phototrophy
Gradients3 diel	Triparma pacifica	Bolidophyte	2019-04-16	2307	41.63	-157.92	15	0.2	NA	NA	Phototrophy
Gradients3 diel	Triparma pacifica	Bolidophyte	2019-04-16	2307	41.63	-157.92	15	0.2	NA	NA	Phototrophy
Gradients3 diel	Triparma pacifica	Bolidophyte	2019-04-17	258	41.62	-157.92	15	0.2	NA	NA	Phototrophy
Gradients3 diel	Triparma pacifica	Bolidophyte	2019-04-17	258	41.62	-157.92	15	0.2	NA	NA	Phototrophy
Gradients3 diel	Triparma pacifica	Bolidophyte	2019-04-17	258	41.62	-157.92	15	0.2	NA	NA	Phototrophy
Gradients3 diel	Triparma pacifica	Bolidophyte	2019-04-17	558	41.62	-157.92	15	0.2	NA	NA	Phototrophy
Gradients3 diel	Triparma pacifica	Bolidophyte	2019-04-17	558	41.62	-157.92	15	0.2	NA	NA	Phototrophy
Gradients3 diel	Triparma pacifica	Bolidophyte	2019-04-17	950	41.65	-157.93	15	0.2	NA	NA	Phototrophy
Gradients3 diel	Triparma pacifica	Bolidophyte	2019-04-17	950	41.65	-157.93	15	0.2	NA	NA	Phototrophy
Gradients3 diel	Triparma pacifica	Bolidophyte	2019-04-17	950	41.65	-157.93	15	0.2	NA	NA	Phototrophy
Gradients3 diel	Triparma pacifica	Bolidophyte	2019-04-17	1337	41.65	-157.93	15	0.2	NA	NA	Phototrophy
Gradients3 diel	Triparma pacifica	Bolidophyte	2019-04-17	1337	41.65	-157.93	15	0.2	NA	NA	Phototrophy
Gradients3 diel	Triparma pacifica	Bolidophyte	2019-04-17	1337	41.65	-157.93	15	0.2	NA	NA	Phototrophy
Gradients3 diel	Triparma pacifica	Bolidophyte	2019-04-17	1725	41.6	-157.9	15	0.2	NA	NA	Phototrophy
Gradients3 diel	Triparma pacifica	Bolidophyte	2019-04-17	1725	41.6	-157.9	15	0.2	NA	NA	Phototrophy
Gradients3 diel	Triparma pacifica	Bolidophyte	2019-04-17	2120	41.63	-157.9	15	0.2	NA	NA	Phototrophy
Gradients3 diel	Triparma pacifica	Bolidophyte	2019-04-17	2120	41.63	-157.9	15	0.2	NA	NA	Phototrophy
Gradients3 diel	Triparma pacifica	Bolidophyte	2019-04-18	127	41.58	-157.92	15	0.2	NA	NA	Phototrophy
Gradients3 diel	Triparma pacifica	Bolidophyte	2019-04-18	127	41.58	-157.92	15	0.2	NA	NA	Phototrophy
Gradients3 diel	Triparma pacifica	Bolidophyte	2019-04-18	522	41.58	-157.9	15	0.2	NA	NA	Phototrophy
Gradients3 diel	Triparma pacifica	Bolidophyte	2019-04-18	522	41.58	-157.9	15	0.2	NA	NA	Phototrophy
Gradients3 diel	Triparma pacifica	Bolidophyte	2019-04-18	522	41.58	-157.9	15	0.2	NA	NA	Phototrophy
Gradients3 diel	Triparma pacifica	Bolidophyte	2019-04-18	814	41.6	-157.88	15	0.2	NA	NA	Phototrophy
Gradients3 diel	Triparma pacifica	Bolidophyte	2019-04-18	814	41.6	-157.88	15	0.2	NA	NA	Phototrophy
Gradients3 diel	Triparma pacifica	Bolidophyte	2019-04-18	814	41.6	-157.88	15	0.2	NA	NA	Phototrophy
Gradients3 diel	Triparma pacifica	Bolidophyte	2019-04-18	1206	41.58	-157.87	15	0.2	NA	NA	Phototrophy
Gradients3 diel	Triparma pacifica	Bolidophyte	2019-04-18	1206	41.58	-157.87	15	0.2	NA	NA	Phototrophy
Gradients3 diel	Triparma pacifica	Bolidophyte	2019-04-18	1206	41.58	-157.87	15	0.2	NA	NA	Phototrophy
