# Supplementary material for: Latitude- and depth-driven divergence in protist trophic strategies revealed by a machine learning model
Source: Front Microbiol. 2025 Sep 1;16:1602162. doi: 10.3389/fmicb.2025.1602162 (PMC12434009; doi:10.3389/fmicb.2025.1602162)
Supplement: Supplementary file 14 [file Table_13.xlsx]

## Sheet: speciesInCruiseSupplementaryTab
Cruise	Species bin	Taxonomic group	Number of trophic predictions
ALOHA diel	Karlodinium veneficum	Dinoflagellate	43
ALOHA diel	Prorocentrum minimum	Dinoflagellate	39
ALOHA diel	Azadinium spinosum	Dinoflagellate	38
ALOHA diel	Karenia brevis	Dinoflagellate	34
ALOHA diel	Scrippsiella trochoidea	Dinoflagellate	7
ALOHA diel	Prymnesium polylepis	Haptophyte	1
Gradients1	Pelagomonas calceolata	Pelagophyte	36
Gradients1	Karlodinium veneficum	Dinoflagellate	29
Gradients1	Chrysochromulina sp. KB-HA01	Haptophyte	28
Gradients1	Oxytricha trifallax	Ciliate	26
Gradients1	Pelagodinium beii	Dinoflagellate	18
Gradients1	Prorocentrum minimum	Dinoflagellate	18
Gradients1	Bathycoccus prasinos	Chlorophyte	17
Gradients1	Karenia brevis	Dinoflagellate	17
Gradients1	Triparma pacifica	Bolidophyte	16
Gradients1	Aureococcus anophagefferens	Pelagophyte	12
Gradients1	Azadinium spinosum	Dinoflagellate	12
Gradients1	Emiliania huxleyi	Haptophyte	12
Gradients1	Triparma sp. 1657	Bolidophyte	12
Gradients1	Scrippsiella trochoidea	Dinoflagellate	9
Gradients1	Ostreococcus sp. 'lucimarinus'	Chlorophyte	7
Gradients1	Phaeocystis globosa	Haptophyte	7
Gradients1	Phaeocystis cordata	Haptophyte	5
Gradients1	Brandtodinium nutricula	Dinoflagellate	4
Gradients1	Tripos fusus	Dinoflagellate	4
Gradients1	Phaeocystis antarctica	Haptophyte	3
Gradients1	Prymnesium polylepis	Haptophyte	2
Gradients2	Karlodinium veneficum	Dinoflagellate	41
Gradients2	Oxytricha trifallax	Ciliate	38
Gradients2	Pelagomonas calceolata	Pelagophyte	29
Gradients2	Karenia brevis	Dinoflagellate	27
Gradients2	Pelagodinium beii	Dinoflagellate	27
Gradients2	Azadinium spinosum	Dinoflagellate	16
Gradients2	Bathycoccus prasinos	Chlorophyte	16
Gradients2	Prasinoderma singulare	Chlorophyte	14
Gradients2	Prorocentrum minimum	Dinoflagellate	14
Gradients2	Aureococcus anophagefferens	Pelagophyte	9
Gradients2	Dictyocha speculum	Dictyochophyte	9
Gradients2	Emiliania huxleyi	Haptophyte	9
Gradients2	Dinophysis acuminata	Dinoflagellate	8
Gradients2	Triparma pacifica	Bolidophyte	5
Gradients2	Gymnodinium catenatum GC744	Dinoflagellate	4
Gradients2	Tripos fusus	Dinoflagellate	4
Gradients2	Chloroparvula japonica	Chlorophyte	3
Gradients2	Chrysochromulina sp. KB-HA01	Haptophyte	2
Gradients2	Phaeocystis antarctica	Haptophyte	2
Gradients2 incubations	Karlodinium veneficum	Dinoflagellate	54
Gradients2 incubations	Oxytricha trifallax	Ciliate	42
Gradients2 incubations	Pelagomonas calceolata	Pelagophyte	30
Gradients2 incubations	Pelagodinium beii	Dinoflagellate	27
Gradients2 incubations	Dictyocha speculum	Dictyochophyte	22
Gradients2 incubations	Bathycoccus prasinos	Chlorophyte	16
Gradients2 incubations	Aureococcus anophagefferens	Pelagophyte	10
Gradients2 incubations	Prasinoderma singulare	Chlorophyte	8
Gradients2 incubations	Prorocentrum minimum	Dinoflagellate	8
Gradients2 incubations	Azadinium spinosum	Dinoflagellate	5
Gradients2 incubations	Emiliania huxleyi	Haptophyte	4
Gradients2 incubations	Karenia brevis	Dinoflagellate	3
Gradients2 incubations	Triparma pacifica	Bolidophyte	3
Gradients3	Pelagomonas calceolata	Pelagophyte	38
Gradients3	Oxytricha trifallax	Ciliate	34
Gradients3	Karlodinium veneficum	Dinoflagellate	32
Gradients3	Bathycoccus prasinos	Chlorophyte	24
Gradients3	Tripos fusus	Dinoflagellate	21
Gradients3	Triparma pacifica	Bolidophyte	19
Gradients3	Aureococcus anophagefferens	Pelagophyte	17
Gradients3	Prorocentrum minimum	Dinoflagellate	14
Gradients3	Dictyocha speculum	Dictyochophyte	5
Gradients3	Karenia brevis	Dinoflagellate	4
Gradients3 depth	Karlodinium veneficum	Dinoflagellate	23
Gradients3 depth	Bathycoccus prasinos	Chlorophyte	22
Gradients3 depth	Pelagomonas calceolata	Pelagophyte	22
Gradients3 depth	Oxytricha trifallax	Ciliate	17
Gradients3 depth	Karenia brevis	Dinoflagellate	15
Gradients3 depth	Triparma pacifica	Bolidophyte	14
Gradients3 depth	Calcidiscus leptoporus	Haptophyte	11
Gradients3 depth	Tripos fusus	Dinoflagellate	9
Gradients3 depth	Pelagodinium beii	Dinoflagellate	4
Gradients3 depth	Prorocentrum minimum	Dinoflagellate	4
Gradients3 depth	Stramenopiles sp. TOSAG23-2	MAST-4	1
Gradients3 diel	Bathycoccus prasinos	Chlorophyte	40
Gradients3 diel	Karlodinium veneficum	Dinoflagellate	40
Gradients3 diel	Triparma pacifica	Bolidophyte	40
Gradients3 diel	Oxytricha trifallax	Ciliate	27
