# Supplementary material for: Latitude- and depth-driven divergence in protist trophic strategies revealed by a machine learning model
Source: Front Microbiol. 2025 Sep 1;16:1602162. doi: 10.3389/fmicb.2025.1602162 (PMC12434009; doi:10.3389/fmicb.2025.1602162)
Supplement: Supplementary file 15 [file Table_14.xlsx]

## Sheet: supplementaryTable14
Cruise	Species bin	Taxonomic group	Latitude (°N)	Depth (m)	Time since start of diel experiment (hr:min)	Incubation treatment	Incubation time (hr)	Filter (~µm)	Replicate	Transcripts per L	Transcripts per L with dinoflagellate correction (dinoflagellate transcripts divided by 6.4)
ALOHA diel	Aureococcus anophagefferens	Pelagophyte	22.75	15	600	NA	NA	0.2	A	3.32316e+07	3.32316e+07
ALOHA diel	Aureococcus anophagefferens	Pelagophyte	22.75	15	600	NA	NA	0.2	C	4.02965e+07	4.02965e+07
ALOHA diel	Aureococcus anophagefferens	Pelagophyte	22.75	15	1000	NA	NA	0.2	A	1.95086e+07	1.95086e+07
ALOHA diel	Aureococcus anophagefferens	Pelagophyte	22.75	15	1000	NA	NA	0.2	B	3.87873e+07	3.87873e+07
ALOHA diel	Aureococcus anophagefferens	Pelagophyte	22.75	15	1400	NA	NA	0.2	B	3.17471e+07	3.17471e+07
ALOHA diel	Aureococcus anophagefferens	Pelagophyte	22.75	15	1400	NA	NA	0.2	C	2.77021e+07	2.77021e+07
ALOHA diel	Aureococcus anophagefferens	Pelagophyte	22.75	15	1800	NA	NA	0.2	A	2.73204e+07	2.73204e+07
ALOHA diel	Aureococcus anophagefferens	Pelagophyte	22.75	15	1800	NA	NA	0.2	C	3.65977e+07	3.65977e+07
ALOHA diel	Aureococcus anophagefferens	Pelagophyte	22.75	15	2200	NA	NA	0.2	B	2.94657e+07	2.94657e+07
ALOHA diel	Aureococcus anophagefferens	Pelagophyte	22.75	15	2200	NA	NA	0.2	C	3.36903e+07	3.36903e+07
ALOHA diel	Aureococcus anophagefferens	Pelagophyte	22.75	15	2600	NA	NA	0.2	B	2.57248e+07	2.57248e+07
ALOHA diel	Aureococcus anophagefferens	Pelagophyte	22.75	15	2600	NA	NA	0.2	C	4.12013e+07	4.12013e+07
ALOHA diel	Aureococcus anophagefferens	Pelagophyte	22.75	15	3000	NA	NA	0.2	A	4.13459e+07	4.13459e+07
ALOHA diel	Aureococcus anophagefferens	Pelagophyte	22.75	15	3000	NA	NA	0.2	B	2.54076e+07	2.54076e+07
ALOHA diel	Aureococcus anophagefferens	Pelagophyte	22.75	15	3400	NA	NA	0.2	A	4.07995e+07	4.07995e+07
ALOHA diel	Aureococcus anophagefferens	Pelagophyte	22.75	15	3400	NA	NA	0.2	B	3.44922e+07	3.44922e+07
ALOHA diel	Aureococcus anophagefferens	Pelagophyte	22.75	15	3800	NA	NA	0.2	A	3.82995e+07	3.82995e+07
ALOHA diel	Aureococcus anophagefferens	Pelagophyte	22.75	15	3800	NA	NA	0.2	C	4.03499e+07	4.03499e+07
ALOHA diel	Aureococcus anophagefferens	Pelagophyte	22.75	15	4200	NA	NA	0.2	A	3.87775e+07	3.87775e+07
ALOHA diel	Aureococcus anophagefferens	Pelagophyte	22.75	15	4200	NA	NA	0.2	C	3.14981e+07	3.14981e+07
ALOHA diel	Aureococcus anophagefferens	Pelagophyte	22.75	15	4600	NA	NA	0.2	B	2.97918e+07	2.97918e+07
ALOHA diel	Aureococcus anophagefferens	Pelagophyte	22.75	15	4600	NA	NA	0.2	C	3.982e+07	3.982e+07
ALOHA diel	Aureococcus anophagefferens	Pelagophyte	22.75	15	5000	NA	NA	0.2	B	3.64184e+07	3.64184e+07
ALOHA diel	Aureococcus anophagefferens	Pelagophyte	22.75	15	5000	NA	NA	0.2	C	4.21041e+07	4.21041e+07
ALOHA diel	Aureococcus anophagefferens	Pelagophyte	22.75	15	5400	NA	NA	0.2	A	3.69634e+07	3.69634e+07
ALOHA diel	Aureococcus anophagefferens	Pelagophyte	22.75	15	5400	NA	NA	0.2	C	3.15016e+07	3.15016e+07
ALOHA diel	Aureococcus anophagefferens	Pelagophyte	22.75	15	5800	NA	NA	0.2	B	3.16909e+07	3.16909e+07
ALOHA diel	Aureococcus anophagefferens	Pelagophyte	22.75	15	5800	NA	NA	0.2	C	2.72127e+07	2.72127e+07
ALOHA diel	Aureococcus anophagefferens	Pelagophyte	22.75	15	6200	NA	NA	0.2	A	3.88972e+07	3.88972e+07
ALOHA diel	Aureococcus anophagefferens	Pelagophyte	22.75	15	6200	NA	NA	0.2	B	2.96157e+07	2.96157e+07
ALOHA diel	Aureococcus anophagefferens	Pelagophyte	22.75	15	6600	NA	NA	0.2	A	4.03717e+07	4.03717e+07
ALOHA diel	Aureococcus anophagefferens	Pelagophyte	22.75	15	6600	NA	NA	0.2	C	4.02786e+07	4.02786e+07
ALOHA diel	Aureococcus anophagefferens	Pelagophyte	22.75	15	7000	NA	NA	0.2	B	1.13733e+07	1.13733e+07
ALOHA diel	Aureococcus anophagefferens	Pelagophyte	22.75	15	7000	NA	NA	0.2	C	2.41722e+07	2.41722e+07
ALOHA diel	Aureococcus anophagefferens	Pelagophyte	22.75	15	7400	NA	NA	0.2	A	3.42965e+07	3.42965e+07
ALOHA diel	Aureococcus anophagefferens	Pelagophyte	22.75	15	7400	NA	NA	0.2	C	2.75999e+07	2.75999e+07
ALOHA diel	Aureococcus anophagefferens	Pelagophyte	22.75	15	7800	NA	NA	0.2	A	3.06846e+07	3.06846e+07
ALOHA diel	Aureococcus anophagefferens	Pelagophyte	22.75	15	7800	NA	NA	0.2	C	3.63936e+07	3.63936e+07
ALOHA diel	Aureococcus anophagefferens	Pelagophyte	22.75	15	8200	NA	NA	0.2	A	1.72872e+07	1.72872e+07
ALOHA diel	Aureococcus anophagefferens	Pelagophyte	22.75	15	8200	NA	NA	0.2	C	1.31203e+07	1.31203e+07
ALOHA diel	Aureococcus anophagefferens	Pelagophyte	22.75	15	8600	NA	NA	0.2	B	2.77365e+07	2.77365e+07
ALOHA diel	Aureococcus anophagefferens	Pelagophyte	22.75	15	8600	NA	NA	0.2	C	3.75622e+07	3.75622e+07
ALOHA diel	Aureococcus anophagefferens	Pelagophyte	22.75	15	9000	NA	NA	0.2	A	3.69198e+07	3.69198e+07
ALOHA diel	Aureococcus anophagefferens	Pelagophyte	22.75	15	9000	NA	NA	0.2	C	3.69135e+07	3.69135e+07
ALOHA diel	Aureococcus anophagefferens	Pelagophyte	22.75	15	9400	NA	NA	0.2	B	2.27512e+07	2.27512e+07
ALOHA diel	Aureococcus anophagefferens	Pelagophyte	22.75	15	9400	NA	NA	0.2	C	3.46502e+07	3.46502e+07
ALOHA diel	Aureococcus anophagefferens	Pelagophyte	22.75	15	9800	NA	NA	0.2	A	3.44419e+07	3.44419e+07
ALOHA diel	Aureococcus anophagefferens	Pelagophyte	22.75	15	9800	NA	NA	0.2	C	3.56606e+07	3.56606e+07
ALOHA diel	Azadinium spinosum	Dinoflagellate	22.75	15	600	NA	NA	0.2	A	3.47757e+08	5.4337e+07
ALOHA diel	Azadinium spinosum	Dinoflagellate	22.75	15	600	NA	NA	0.2	C	475019526	7.42218e+07
ALOHA diel	Azadinium spinosum	Dinoflagellate	22.75	15	1000	NA	NA	0.2	A	1.87015e+08	2.92211e+07
ALOHA diel	Azadinium spinosum	Dinoflagellate	22.75	15	1000	NA	NA	0.2	B	3.74017e+08	5.84402e+07
ALOHA diel	Azadinium spinosum	Dinoflagellate	22.75	15	1400	NA	NA	0.2	B	3.67418e+08	5.7409e+07
ALOHA diel	Azadinium spinosum	Dinoflagellate	22.75	15	1400	NA	NA	0.2	C	3.52304e+08	5.50475e+07
ALOHA diel	Azadinium spinosum	Dinoflagellate	22.75	15	1800	NA	NA	0.2	A	2.70606e+08	4.22822e+07
ALOHA diel	Azadinium spinosum	Dinoflagellate	22.75	15	1800	NA	NA	0.2	C	3.83196e+08	5.98744e+07
ALOHA diel	Azadinium spinosum	Dinoflagellate	22.75	15	2200	NA	NA	0.2	B	2.48139e+08	3.87718e+07
ALOHA diel	Azadinium spinosum	Dinoflagellate	22.75	15	2200	NA	NA	0.2	C	3.15768e+08	4.93388e+07
ALOHA diel	Azadinium spinosum	Dinoflagellate	22.75	15	2600	NA	NA	0.2	B	231039475	3.60999e+07
ALOHA diel	Azadinium spinosum	Dinoflagellate	22.75	15	2600	NA	NA	0.2	C	3.22534e+08	5.0396e+07
ALOHA diel	Azadinium spinosum	Dinoflagellate	22.75	15	3000	NA	NA	0.2	A	4.31468e+08	6.74168e+07
ALOHA diel	Azadinium spinosum	Dinoflagellate	22.75	15	3000	NA	NA	0.2	B	2.60779e+08	4.07467e+07
ALOHA diel	Azadinium spinosum	Dinoflagellate	22.75	15	3400	NA	NA	0.2	A	5.22762e+08	8.16815e+07
ALOHA diel	Azadinium spinosum	Dinoflagellate	22.75	15	3400	NA	NA	0.2	B	4.50489e+08	7.03889e+07
ALOHA diel	Azadinium spinosum	Dinoflagellate	22.75	15	3800	NA	NA	0.2	A	2.34882e+08	3.67004e+07
ALOHA diel	Azadinium spinosum	Dinoflagellate	22.75	15	3800	NA	NA	0.2	C	402639839	6.29125e+07
ALOHA diel	Azadinium spinosum	Dinoflagellate	22.75	15	4200	NA	NA	0.2	A	4.8954e+08	7.64906e+07
ALOHA diel	Azadinium spinosum	Dinoflagellate	22.75	15	4200	NA	NA	0.2	C	3.57169e+08	5.58076e+07
ALOHA diel	Azadinium spinosum	Dinoflagellate	22.75	15	4600	NA	NA	0.2	B	3.05058e+08	4.76654e+07
ALOHA diel	Azadinium spinosum	Dinoflagellate	22.75	15	4600	NA	NA	0.2	C	3.88115e+08	6.0643e+07
ALOHA diel	Azadinium spinosum	Dinoflagellate	22.75	15	5000	NA	NA	0.2	B	4.06138e+08	6.34591e+07
ALOHA diel	Azadinium spinosum	Dinoflagellate	22.75	15	5000	NA	NA	0.2	C	479006667	7.48448e+07
ALOHA diel	Azadinium spinosum	Dinoflagellate	22.75	15	5400	NA	NA	0.2	A	4.52928e+08	7.077e+07
ALOHA diel	Azadinium spinosum	Dinoflagellate	22.75	15	5400	NA	NA	0.2	C	2.97728e+08	4.65201e+07
ALOHA diel	Azadinium spinosum	Dinoflagellate	22.75	15	5800	NA	NA	0.2	B	4.31514e+08	6.74241e+07
ALOHA diel	Azadinium spinosum	Dinoflagellate	22.75	15	5800	NA	NA	0.2	C	2.87169e+08	4.48702e+07
ALOHA diel	Azadinium spinosum	Dinoflagellate	22.75	15	6200	NA	NA	0.2	A	4.26299e+08	6.66092e+07
ALOHA diel	Azadinium spinosum	Dinoflagellate	22.75	15	6200	NA	NA	0.2	B	3.22029e+08	5.03171e+07
ALOHA diel	Azadinium spinosum	Dinoflagellate	22.75	15	6600	NA	NA	0.2	A	5.29188e+08	8.26856e+07
ALOHA diel	Azadinium spinosum	Dinoflagellate	22.75	15	6600	NA	NA	0.2	C	4.30651e+08	6.72893e+07
ALOHA diel	Azadinium spinosum	Dinoflagellate	22.75	15	7000	NA	NA	0.2	B	9.97817e+07	1.55909e+07
ALOHA diel	Azadinium spinosum	Dinoflagellate	22.75	15	7000	NA	NA	0.2	C	286968819	4.48389e+07
ALOHA diel	Azadinium spinosum	Dinoflagellate	22.75	15	7400	NA	NA	0.2	A	4.69768e+08	7.34012e+07
ALOHA diel	Azadinium spinosum	Dinoflagellate	22.75	15	7400	NA	NA	0.2	C	2.85396e+08	4.45932e+07
ALOHA diel	Azadinium spinosum	Dinoflagellate	22.75	15	7800	NA	NA	0.2	A	2.55629e+08	3.99421e+07
ALOHA diel	Azadinium spinosum	Dinoflagellate	22.75	15	7800	NA	NA	0.2	C	3.80196e+08	5.94057e+07
ALOHA diel	Azadinium spinosum	Dinoflagellate	22.75	15	8200	NA	NA	0.2	A	1.8266e+08	2.85406e+07
ALOHA diel	Azadinium spinosum	Dinoflagellate	22.75	15	8200	NA	NA	0.2	C	1.75765e+08	2.74633e+07
ALOHA diel	Azadinium spinosum	Dinoflagellate	22.75	15	8600	NA	NA	0.2	B	274835576	4.29431e+07
ALOHA diel	Azadinium spinosum	Dinoflagellate	22.75	15	8600	NA	NA	0.2	C	4.74435e+08	7.41304e+07
ALOHA diel	Azadinium spinosum	Dinoflagellate	22.75	15	9000	NA	NA	0.2	A	3.57199e+08	5.58124e+07
ALOHA diel	Azadinium spinosum	Dinoflagellate	22.75	15	9000	NA	NA	0.2	C	5.06936e+08	7.92087e+07
ALOHA diel	Azadinium spinosum	Dinoflagellate	22.75	15	9400	NA	NA	0.2	B	3.10147e+08	4.84605e+07
ALOHA diel	Azadinium spinosum	Dinoflagellate	22.75	15	9400	NA	NA	0.2	C	3.93361e+08	6.14626e+07
ALOHA diel	Azadinium spinosum	Dinoflagellate	22.75	15	9800	NA	NA	0.2	A	4.68178e+08	7.31528e+07
ALOHA diel	Azadinium spinosum	Dinoflagellate	22.75	15	9800	NA	NA	0.2	C	4.82912e+08	7.5455e+07
ALOHA diel	Bathycoccus prasinos	Chlorophyte	22.75	15	600	NA	NA	0.2	A	321391	321391
ALOHA diel	Bathycoccus prasinos	Chlorophyte	22.75	15	600	NA	NA	0.2	C	489224	489224
ALOHA diel	Bathycoccus prasinos	Chlorophyte	22.75	15	1000	NA	NA	0.2	A	366254	366254
ALOHA diel	Bathycoccus prasinos	Chlorophyte	22.75	15	1000	NA	NA	0.2	B	335768	335768
ALOHA diel	Bathycoccus prasinos	Chlorophyte	22.75	15	1400	NA	NA	0.2	B	380426	380426
ALOHA diel	Bathycoccus prasinos	Chlorophyte	22.75	15	1400	NA	NA	0.2	C	235433	235433
ALOHA diel	Bathycoccus prasinos	Chlorophyte	22.75	15	1800	NA	NA	0.2	A	238535	238535
ALOHA diel	Bathycoccus prasinos	Chlorophyte	22.75	15	1800	NA	NA	0.2	C	273970	273970
ALOHA diel	Bathycoccus prasinos	Chlorophyte	22.75	15	2200	NA	NA	0.2	B	227994	227994
ALOHA diel	Bathycoccus prasinos	Chlorophyte	22.75	15	2200	NA	NA	0.2	C	424118	424118
ALOHA diel	Bathycoccus prasinos	Chlorophyte	22.75	15	2600	NA	NA	0.2	B	268272	268272
ALOHA diel	Bathycoccus prasinos	Chlorophyte	22.75	15	2600	NA	NA	0.2	C	465020	465020
ALOHA diel	Bathycoccus prasinos	Chlorophyte	22.75	15	3000	NA	NA	0.2	A	447908	447908
ALOHA diel	Bathycoccus prasinos	Chlorophyte	22.75	15	3000	NA	NA	0.2	B	405109	405109
ALOHA diel	Bathycoccus prasinos	Chlorophyte	22.75	15	3400	NA	NA	0.2	A	337944	337944
ALOHA diel	Bathycoccus prasinos	Chlorophyte	22.75	15	3400	NA	NA	0.2	B	411083	411083
ALOHA diel	Bathycoccus prasinos	Chlorophyte	22.75	15	3800	NA	NA	0.2	A	368622	368622
ALOHA diel	Bathycoccus prasinos	Chlorophyte	22.75	15	3800	NA	NA	0.2	C	433189	433189
ALOHA diel	Bathycoccus prasinos	Chlorophyte	22.75	15	4200	NA	NA	0.2	A	430978	430978
ALOHA diel	Bathycoccus prasinos	Chlorophyte	22.75	15	4200	NA	NA	0.2	C	306581	306581
ALOHA diel	Bathycoccus prasinos	Chlorophyte	22.75	15	4600	NA	NA	0.2	B	266168	266168
ALOHA diel	Bathycoccus prasinos	Chlorophyte	22.75	15	4600	NA	NA	0.2	C	374111	374111
ALOHA diel	Bathycoccus prasinos	Chlorophyte	22.75	15	5000	NA	NA	0.2	B	410655	410655
ALOHA diel	Bathycoccus prasinos	Chlorophyte	22.75	15	5000	NA	NA	0.2	C	497824	497824
ALOHA diel	Bathycoccus prasinos	Chlorophyte	22.75	15	5400	NA	NA	0.2	A	305748	305748
ALOHA diel	Bathycoccus prasinos	Chlorophyte	22.75	15	5400	NA	NA	0.2	C	347607	347607
ALOHA diel	Bathycoccus prasinos	Chlorophyte	22.75	15	5800	NA	NA	0.2	B	271013	271013
ALOHA diel	Bathycoccus prasinos	Chlorophyte	22.75	15	5800	NA	NA	0.2	C	227046	227046
ALOHA diel	Bathycoccus prasinos	Chlorophyte	22.75	15	6200	NA	NA	0.2	A	404269	404269
ALOHA diel	Bathycoccus prasinos	Chlorophyte	22.75	15	6200	NA	NA	0.2	B	336496	336496
ALOHA diel	Bathycoccus prasinos	Chlorophyte	22.75	15	6600	NA	NA	0.2	A	444108	444108
ALOHA diel	Bathycoccus prasinos	Chlorophyte	22.75	15	6600	NA	NA	0.2	C	304107	304107
ALOHA diel	Bathycoccus prasinos	Chlorophyte	22.75	15	7000	NA	NA	0.2	B	145728	145728
ALOHA diel	Bathycoccus prasinos	Chlorophyte	22.75	15	7000	NA	NA	0.2	C	302348	302348
ALOHA diel	Bathycoccus prasinos	Chlorophyte	22.75	15	7400	NA	NA	0.2	A	314646	314646
ALOHA diel	Bathycoccus prasinos	Chlorophyte	22.75	15	7400	NA	NA	0.2	C	180497	180497
ALOHA diel	Bathycoccus prasinos	Chlorophyte	22.75	15	7800	NA	NA	0.2	A	194481	194481
ALOHA diel	Bathycoccus prasinos	Chlorophyte	22.75	15	7800	NA	NA	0.2	C	377749	377749
ALOHA diel	Bathycoccus prasinos	Chlorophyte	22.75	15	8200	NA	NA	0.2	A	211607	211607
ALOHA diel	Bathycoccus prasinos	Chlorophyte	22.75	15	8200	NA	NA	0.2	C	246684	246684
ALOHA diel	Bathycoccus prasinos	Chlorophyte	22.75	15	8600	NA	NA	0.2	B	285405	285405
ALOHA diel	Bathycoccus prasinos	Chlorophyte	22.75	15	8600	NA	NA	0.2	C	284047	284047
ALOHA diel	Bathycoccus prasinos	Chlorophyte	22.75	15	9000	NA	NA	0.2	A	248576	248576
ALOHA diel	Bathycoccus prasinos	Chlorophyte	22.75	15	9000	NA	NA	0.2	C	349678	349678
ALOHA diel	Bathycoccus prasinos	Chlorophyte	22.75	15	9400	NA	NA	0.2	B	137896	137896
ALOHA diel	Bathycoccus prasinos	Chlorophyte	22.75	15	9400	NA	NA	0.2	C	180719	180719
ALOHA diel	Bathycoccus prasinos	Chlorophyte	22.75	15	9800	NA	NA	0.2	A	435640	435640
ALOHA diel	Bathycoccus prasinos	Chlorophyte	22.75	15	9800	NA	NA	0.2	C	345895	345895
ALOHA diel	Brandtodinium nutricula	Dinoflagellate	22.75	15	600	NA	NA	0.2	A	5.38363e+07	8.41192e+06
ALOHA diel	Brandtodinium nutricula	Dinoflagellate	22.75	15	600	NA	NA	0.2	C	7.23627e+07	1.13067e+07
ALOHA diel	Brandtodinium nutricula	Dinoflagellate	22.75	15	1000	NA	NA	0.2	A	3.45273e+07	5.39489e+06
ALOHA diel	Brandtodinium nutricula	Dinoflagellate	22.75	15	1000	NA	NA	0.2	B	5.72337e+07	8.94276e+06
ALOHA diel	Brandtodinium nutricula	Dinoflagellate	22.75	15	1400	NA	NA	0.2	B	5.55457e+07	8.67901e+06
ALOHA diel	Brandtodinium nutricula	Dinoflagellate	22.75	15	1400	NA	NA	0.2	C	5.42945e+07	8.48352e+06
ALOHA diel	Brandtodinium nutricula	Dinoflagellate	22.75	15	1800	NA	NA	0.2	A	4.30461e+07	6.72596e+06
ALOHA diel	Brandtodinium nutricula	Dinoflagellate	22.75	15	1800	NA	NA	0.2	C	5.52664e+07	8.63538e+06
ALOHA diel	Brandtodinium nutricula	Dinoflagellate	22.75	15	2200	NA	NA	0.2	B	4.83623e+07	7.5566e+06
ALOHA diel	Brandtodinium nutricula	Dinoflagellate	22.75	15	2200	NA	NA	0.2	C	5.45597e+07	8.52495e+06
ALOHA diel	Brandtodinium nutricula	Dinoflagellate	22.75	15	2600	NA	NA	0.2	B	4.46555e+07	6.97743e+06
ALOHA diel	Brandtodinium nutricula	Dinoflagellate	22.75	15	2600	NA	NA	0.2	C	5.85101e+07	9.14221e+06
ALOHA diel	Brandtodinium nutricula	Dinoflagellate	22.75	15	3000	NA	NA	0.2	A	7.22873e+07	1.12949e+07
ALOHA diel	Brandtodinium nutricula	Dinoflagellate	22.75	15	3000	NA	NA	0.2	B	4.62972e+07	7.23394e+06
ALOHA diel	Brandtodinium nutricula	Dinoflagellate	22.75	15	3400	NA	NA	0.2	A	7.76407e+07	1.21314e+07
ALOHA diel	Brandtodinium nutricula	Dinoflagellate	22.75	15	3400	NA	NA	0.2	B	6.14721e+07	9.60501e+06
ALOHA diel	Brandtodinium nutricula	Dinoflagellate	22.75	15	3800	NA	NA	0.2	A	5.73783e+07	8.96536e+06
ALOHA diel	Brandtodinium nutricula	Dinoflagellate	22.75	15	3800	NA	NA	0.2	C	7.81527e+07	1.22114e+07
ALOHA diel	Brandtodinium nutricula	Dinoflagellate	22.75	15	4200	NA	NA	0.2	A	8.20393e+07	1.28186e+07
ALOHA diel	Brandtodinium nutricula	Dinoflagellate	22.75	15	4200	NA	NA	0.2	C	6.06915e+07	9.48304e+06
ALOHA diel	Brandtodinium nutricula	Dinoflagellate	22.75	15	4600	NA	NA	0.2	B	6.64804e+07	1.03876e+07
ALOHA diel	Brandtodinium nutricula	Dinoflagellate	22.75	15	4600	NA	NA	0.2	C	7.21372e+07	1.12714e+07
ALOHA diel	Brandtodinium nutricula	Dinoflagellate	22.75	15	5000	NA	NA	0.2	B	7.59411e+07	1.18658e+07
ALOHA diel	Brandtodinium nutricula	Dinoflagellate	22.75	15	5000	NA	NA	0.2	C	8.05481e+07	1.25856e+07
ALOHA diel	Brandtodinium nutricula	Dinoflagellate	22.75	15	5400	NA	NA	0.2	A	7.12875e+07	1.11387e+07
ALOHA diel	Brandtodinium nutricula	Dinoflagellate	22.75	15	5400	NA	NA	0.2	C	4.56781e+07	7.1372e+06
ALOHA diel	Brandtodinium nutricula	Dinoflagellate	22.75	15	5800	NA	NA	0.2	B	7.29462e+07	1.13978e+07
ALOHA diel	Brandtodinium nutricula	Dinoflagellate	22.75	15	5800	NA	NA	0.2	C	5.24633e+07	8.1974e+06
ALOHA diel	Brandtodinium nutricula	Dinoflagellate	22.75	15	6200	NA	NA	0.2	A	7.56303e+07	1.18172e+07
ALOHA diel	Brandtodinium nutricula	Dinoflagellate	22.75	15	6200	NA	NA	0.2	B	5.55612e+07	8.68143e+06
ALOHA diel	Brandtodinium nutricula	Dinoflagellate	22.75	15	6600	NA	NA	0.2	A	7.25403e+07	1.13344e+07
ALOHA diel	Brandtodinium nutricula	Dinoflagellate	22.75	15	6600	NA	NA	0.2	C	6.61192e+07	1.03311e+07
ALOHA diel	Brandtodinium nutricula	Dinoflagellate	22.75	15	7000	NA	NA	0.2	B	2.07052e+07	3.23519e+06
ALOHA diel	Brandtodinium nutricula	Dinoflagellate	22.75	15	7000	NA	NA	0.2	C	4.94619e+07	7.72842e+06
ALOHA diel	Brandtodinium nutricula	Dinoflagellate	22.75	15	7400	NA	NA	0.2	A	5.58358e+07	8.72435e+06
ALOHA diel	Brandtodinium nutricula	Dinoflagellate	22.75	15	7400	NA	NA	0.2	C	3.85963e+07	6.03067e+06
ALOHA diel	Brandtodinium nutricula	Dinoflagellate	22.75	15	7800	NA	NA	0.2	A	4.95849e+07	7.74765e+06
ALOHA diel	Brandtodinium nutricula	Dinoflagellate	22.75	15	7800	NA	NA	0.2	C	6.85579e+07	1.07122e+07
ALOHA diel	Brandtodinium nutricula	Dinoflagellate	22.75	15	8200	NA	NA	0.2	A	3.52067e+07	5.50105e+06
ALOHA diel	Brandtodinium nutricula	Dinoflagellate	22.75	15	8200	NA	NA	0.2	C	3.24048e+07	5.06325e+06
ALOHA diel	Brandtodinium nutricula	Dinoflagellate	22.75	15	8600	NA	NA	0.2	B	5.63219e+07	8.8003e+06
ALOHA diel	Brandtodinium nutricula	Dinoflagellate	22.75	15	8600	NA	NA	0.2	C	80199150	1.25311e+07
ALOHA diel	Brandtodinium nutricula	Dinoflagellate	22.75	15	9000	NA	NA	0.2	A	5.77262e+07	9.01972e+06
ALOHA diel	Brandtodinium nutricula	Dinoflagellate	22.75	15	9000	NA	NA	0.2	C	6.87808e+07	1.0747e+07
ALOHA diel	Brandtodinium nutricula	Dinoflagellate	22.75	15	9400	NA	NA	0.2	B	4.88253e+07	7.62896e+06
ALOHA diel	Brandtodinium nutricula	Dinoflagellate	22.75	15	9400	NA	NA	0.2	C	6.60788e+07	1.03248e+07
ALOHA diel	Brandtodinium nutricula	Dinoflagellate	22.75	15	9800	NA	NA	0.2	A	8.10113e+07	1.2658e+07
ALOHA diel	Brandtodinium nutricula	Dinoflagellate	22.75	15	9800	NA	NA	0.2	C	8.2821e+07	1.29408e+07
ALOHA diel	Calcidiscus leptoporus	Haptophyte	22.75	15	600	NA	NA	0.2	A	2.7371e+07	2.7371e+07
ALOHA diel	Calcidiscus leptoporus	Haptophyte	22.75	15	600	NA	NA	0.2	C	3.24009e+07	3.24009e+07
ALOHA diel	Calcidiscus leptoporus	Haptophyte	22.75	15	1000	NA	NA	0.2	A	1.28037e+07	1.28037e+07
ALOHA diel	Calcidiscus leptoporus	Haptophyte	22.75	15	1000	NA	NA	0.2	B	2.61359e+07	2.61359e+07
ALOHA diel	Calcidiscus leptoporus	Haptophyte	22.75	15	1400	NA	NA	0.2	B	2.33329e+07	2.33329e+07
ALOHA diel	Calcidiscus leptoporus	Haptophyte	22.75	15	1400	NA	NA	0.2	C	2.01114e+07	2.01114e+07
ALOHA diel	Calcidiscus leptoporus	Haptophyte	22.75	15	1800	NA	NA	0.2	A	1.74707e+07	1.74707e+07
ALOHA diel	Calcidiscus leptoporus	Haptophyte	22.75	15	1800	NA	NA	0.2	C	2.38503e+07	2.38503e+07
ALOHA diel	Calcidiscus leptoporus	Haptophyte	22.75	15	2200	NA	NA	0.2	B	1.89308e+07	1.89308e+07
ALOHA diel	Calcidiscus leptoporus	Haptophyte	22.75	15	2200	NA	NA	0.2	C	2.19045e+07	2.19045e+07
ALOHA diel	Calcidiscus leptoporus	Haptophyte	22.75	15	2600	NA	NA	0.2	B	1.56979e+07	1.56979e+07
ALOHA diel	Calcidiscus leptoporus	Haptophyte	22.75	15	2600	NA	NA	0.2	C	2.62284e+07	2.62284e+07
ALOHA diel	Calcidiscus leptoporus	Haptophyte	22.75	15	3000	NA	NA	0.2	A	2.96267e+07	2.96267e+07
ALOHA diel	Calcidiscus leptoporus	Haptophyte	22.75	15	3000	NA	NA	0.2	B	1.81488e+07	1.81488e+07
ALOHA diel	Calcidiscus leptoporus	Haptophyte	22.75	15	3400	NA	NA	0.2	A	3.36795e+07	3.36795e+07
ALOHA diel	Calcidiscus leptoporus	Haptophyte	22.75	15	3400	NA	NA	0.2	B	2.64404e+07	2.64404e+07
ALOHA diel	Calcidiscus leptoporus	Haptophyte	22.75	15	3800	NA	NA	0.2	A	3.03071e+07	3.03071e+07
ALOHA diel	Calcidiscus leptoporus	Haptophyte	22.75	15	3800	NA	NA	0.2	C	3.21717e+07	3.21717e+07
ALOHA diel	Calcidiscus leptoporus	Haptophyte	22.75	15	4200	NA	NA	0.2	A	2.77654e+07	2.77654e+07
ALOHA diel	Calcidiscus leptoporus	Haptophyte	22.75	15	4200	NA	NA	0.2	C	20878603	20878603
ALOHA diel	Calcidiscus leptoporus	Haptophyte	22.75	15	4600	NA	NA	0.2	B	1.98883e+07	1.98883e+07
ALOHA diel	Calcidiscus leptoporus	Haptophyte	22.75	15	4600	NA	NA	0.2	C	2.62075e+07	2.62075e+07
ALOHA diel	Calcidiscus leptoporus	Haptophyte	22.75	15	5000	NA	NA	0.2	B	2.68671e+07	2.68671e+07
ALOHA diel	Calcidiscus leptoporus	Haptophyte	22.75	15	5000	NA	NA	0.2	C	3.05836e+07	3.05836e+07
ALOHA diel	Calcidiscus leptoporus	Haptophyte	22.75	15	5400	NA	NA	0.2	A	2.74025e+07	2.74025e+07
ALOHA diel	Calcidiscus leptoporus	Haptophyte	22.75	15	5400	NA	NA	0.2	C	2.57469e+07	2.57469e+07
ALOHA diel	Calcidiscus leptoporus	Haptophyte	22.75	15	5800	NA	NA	0.2	B	2.3694e+07	2.3694e+07
ALOHA diel	Calcidiscus leptoporus	Haptophyte	22.75	15	5800	NA	NA	0.2	C	1.90063e+07	1.90063e+07
ALOHA diel	Calcidiscus leptoporus	Haptophyte	22.75	15	6200	NA	NA	0.2	A	3.34256e+07	3.34256e+07
ALOHA diel	Calcidiscus leptoporus	Haptophyte	22.75	15	6200	NA	NA	0.2	B	2.417e+07	2.417e+07
ALOHA diel	Calcidiscus leptoporus	Haptophyte	22.75	15	6600	NA	NA	0.2	A	3.03623e+07	3.03623e+07
ALOHA diel	Calcidiscus leptoporus	Haptophyte	22.75	15	6600	NA	NA	0.2	C	2.96337e+07	2.96337e+07
ALOHA diel	Calcidiscus leptoporus	Haptophyte	22.75	15	7000	NA	NA	0.2	B	8.57467e+06	8.57467e+06
ALOHA diel	Calcidiscus leptoporus	Haptophyte	22.75	15	7000	NA	NA	0.2	C	1.82774e+07	1.82774e+07
ALOHA diel	Calcidiscus leptoporus	Haptophyte	22.75	15	7400	NA	NA	0.2	A	2.72057e+07	2.72057e+07
ALOHA diel	Calcidiscus leptoporus	Haptophyte	22.75	15	7400	NA	NA	0.2	C	2.04513e+07	2.04513e+07
ALOHA diel	Calcidiscus leptoporus	Haptophyte	22.75	15	7800	NA	NA	0.2	A	2.27027e+07	2.27027e+07
ALOHA diel	Calcidiscus leptoporus	Haptophyte	22.75	15	7800	NA	NA	0.2	C	2.71039e+07	2.71039e+07
ALOHA diel	Calcidiscus leptoporus	Haptophyte	22.75	15	8200	NA	NA	0.2	A	1.3449e+07	1.3449e+07
ALOHA diel	Calcidiscus leptoporus	Haptophyte	22.75	15	8200	NA	NA	0.2	C	1.10595e+07	1.10595e+07
ALOHA diel	Calcidiscus leptoporus	Haptophyte	22.75	15	8600	NA	NA	0.2	B	2.04876e+07	2.04876e+07
ALOHA diel	Calcidiscus leptoporus	Haptophyte	22.75	15	8600	NA	NA	0.2	C	2.91746e+07	2.91746e+07
ALOHA diel	Calcidiscus leptoporus	Haptophyte	22.75	15	9000	NA	NA	0.2	A	2.79138e+07	2.79138e+07
ALOHA diel	Calcidiscus leptoporus	Haptophyte	22.75	15	9000	NA	NA	0.2	C	2.70632e+07	2.70632e+07
ALOHA diel	Calcidiscus leptoporus	Haptophyte	22.75	15	9400	NA	NA	0.2	B	1.78413e+07	1.78413e+07
ALOHA diel	Calcidiscus leptoporus	Haptophyte	22.75	15	9400	NA	NA	0.2	C	2.43454e+07	2.43454e+07
ALOHA diel	Calcidiscus leptoporus	Haptophyte	22.75	15	9800	NA	NA	0.2	A	2.83945e+07	2.83945e+07
ALOHA diel	Calcidiscus leptoporus	Haptophyte	22.75	15	9800	NA	NA	0.2	C	2.71343e+07	2.71343e+07
ALOHA diel	Chloroparvula japonica	Chlorophyte	22.75	15	600	NA	NA	0.2	A	4.24873e+06	4.24873e+06
ALOHA diel	Chloroparvula japonica	Chlorophyte	22.75	15	600	NA	NA	0.2	C	4.76015e+06	4.76015e+06
ALOHA diel	Chloroparvula japonica	Chlorophyte	22.75	15	1000	NA	NA	0.2	A	5.66377e+06	5.66377e+06
ALOHA diel	Chloroparvula japonica	Chlorophyte	22.75	15	1000	NA	NA	0.2	B	5.80617e+06	5.80617e+06
ALOHA diel	Chloroparvula japonica	Chlorophyte	22.75	15	1400	NA	NA	0.2	B	5.55671e+06	5.55671e+06
ALOHA diel	Chloroparvula japonica	Chlorophyte	22.75	15	1400	NA	NA	0.2	C	7.56761e+06	7.56761e+06
ALOHA diel	Chloroparvula japonica	Chlorophyte	22.75	15	1800	NA	NA	0.2	A	6.13569e+06	6.13569e+06
ALOHA diel	Chloroparvula japonica	Chlorophyte	22.75	15	1800	NA	NA	0.2	C	6.63849e+06	6.63849e+06
ALOHA diel	Chloroparvula japonica	Chlorophyte	22.75	15	2200	NA	NA	0.2	B	6.03796e+06	6.03796e+06
ALOHA diel	Chloroparvula japonica	Chlorophyte	22.75	15	2200	NA	NA	0.2	C	5.47868e+06	5.47868e+06
ALOHA diel	Chloroparvula japonica	Chlorophyte	22.75	15	2600	NA	NA	0.2	B	4.68846e+06	4.68846e+06
ALOHA diel	Chloroparvula japonica	Chlorophyte	22.75	15	2600	NA	NA	0.2	C	4.99548e+06	4.99548e+06
ALOHA diel	Chloroparvula japonica	Chlorophyte	22.75	15	3000	NA	NA	0.2	A	3.61599e+06	3.61599e+06
ALOHA diel	Chloroparvula japonica	Chlorophyte	22.75	15	3000	NA	NA	0.2	B	2.56512e+06	2.56512e+06
ALOHA diel	Chloroparvula japonica	Chlorophyte	22.75	15	3400	NA	NA	0.2	A	6.46237e+06	6.46237e+06
ALOHA diel	Chloroparvula japonica	Chlorophyte	22.75	15	3400	NA	NA	0.2	B	4.67518e+06	4.67518e+06
ALOHA diel	Chloroparvula japonica	Chlorophyte	22.75	15	3800	NA	NA	0.2	A	6.6209e+06	6.6209e+06
ALOHA diel	Chloroparvula japonica	Chlorophyte	22.75	15	3800	NA	NA	0.2	C	7.54527e+06	7.54527e+06
ALOHA diel	Chloroparvula japonica	Chlorophyte	22.75	15	4200	NA	NA	0.2	A	8.29014e+06	8.29014e+06
ALOHA diel	Chloroparvula japonica	Chlorophyte	22.75	15	4200	NA	NA	0.2	C	5.42383e+06	5.42383e+06
ALOHA diel	Chloroparvula japonica	Chlorophyte	22.75	15	4600	NA	NA	0.2	B	5.261e+06	5.261e+06
ALOHA diel	Chloroparvula japonica	Chlorophyte	22.75	15	4600	NA	NA	0.2	C	6.26664e+06	6.26664e+06
ALOHA diel	Chloroparvula japonica	Chlorophyte	22.75	15	5000	NA	NA	0.2	B	4.37187e+06	4.37187e+06
ALOHA diel	Chloroparvula japonica	Chlorophyte	22.75	15	5000	NA	NA	0.2	C	5.22614e+06	5.22614e+06
ALOHA diel	Chloroparvula japonica	Chlorophyte	22.75	15	5400	NA	NA	0.2	A	4.03402e+06	4.03402e+06
ALOHA diel	Chloroparvula japonica	Chlorophyte	22.75	15	5400	NA	NA	0.2	C	3.2184e+06	3.2184e+06
ALOHA diel	Chloroparvula japonica	Chlorophyte	22.75	15	5800	NA	NA	0.2	B	6.02673e+06	6.02673e+06
ALOHA diel	Chloroparvula japonica	Chlorophyte	22.75	15	5800	NA	NA	0.2	C	6.3002e+06	6.3002e+06
ALOHA diel	Chloroparvula japonica	Chlorophyte	22.75	15	6200	NA	NA	0.2	A	7.72728e+06	7.72728e+06
ALOHA diel	Chloroparvula japonica	Chlorophyte	22.75	15	6200	NA	NA	0.2	B	7.18724e+06	7.18724e+06
ALOHA diel	Chloroparvula japonica	Chlorophyte	22.75	15	6600	NA	NA	0.2	A	8.00312e+06	8.00312e+06
ALOHA diel	Chloroparvula japonica	Chlorophyte	22.75	15	6600	NA	NA	0.2	C	7.73913e+06	7.73913e+06
ALOHA diel	Chloroparvula japonica	Chlorophyte	22.75	15	7000	NA	NA	0.2	B	3.56234e+06	3.56234e+06
ALOHA diel	Chloroparvula japonica	Chlorophyte	22.75	15	7000	NA	NA	0.2	C	4.73321e+06	4.73321e+06
ALOHA diel	Chloroparvula japonica	Chlorophyte	22.75	15	7400	NA	NA	0.2	A	6.23165e+06	6.23165e+06
ALOHA diel	Chloroparvula japonica	Chlorophyte	22.75	15	7400	NA	NA	0.2	C	4.06993e+06	4.06993e+06
ALOHA diel	Chloroparvula japonica	Chlorophyte	22.75	15	7800	NA	NA	0.2	A	2.84717e+06	2.84717e+06
ALOHA diel	Chloroparvula japonica	Chlorophyte	22.75	15	7800	NA	NA	0.2	C	8.6281e+06	8.6281e+06
ALOHA diel	Chloroparvula japonica	Chlorophyte	22.75	15	8200	NA	NA	0.2	A	5.79572e+06	5.79572e+06
ALOHA diel	Chloroparvula japonica	Chlorophyte	22.75	15	8200	NA	NA	0.2	C	4.59067e+06	4.59067e+06
ALOHA diel	Chloroparvula japonica	Chlorophyte	22.75	15	8600	NA	NA	0.2	B	4.84731e+06	4.84731e+06
ALOHA diel	Chloroparvula japonica	Chlorophyte	22.75	15	8600	NA	NA	0.2	C	8.01197e+06	8.01197e+06
ALOHA diel	Chloroparvula japonica	Chlorophyte	22.75	15	9000	NA	NA	0.2	A	6.61532e+06	6.61532e+06
ALOHA diel	Chloroparvula japonica	Chlorophyte	22.75	15	9000	NA	NA	0.2	C	5.71688e+06	5.71688e+06
ALOHA diel	Chloroparvula japonica	Chlorophyte	22.75	15	9400	NA	NA	0.2	B	3.3384e+06	3.3384e+06
ALOHA diel	Chloroparvula japonica	Chlorophyte	22.75	15	9400	NA	NA	0.2	C	6.56419e+06	6.56419e+06
ALOHA diel	Chloroparvula japonica	Chlorophyte	22.75	15	9800	NA	NA	0.2	A	5.57034e+06	5.57034e+06
ALOHA diel	Chloroparvula japonica	Chlorophyte	22.75	15	9800	NA	NA	0.2	C	5.75642e+06	5.75642e+06
ALOHA diel	Chrysochromulina sp. KB-HA01	Haptophyte	22.75	15	600	NA	NA	0.2	A	1.09848e+08	1.09848e+08
ALOHA diel	Chrysochromulina sp. KB-HA01	Haptophyte	22.75	15	600	NA	NA	0.2	C	1.26224e+08	1.26224e+08
ALOHA diel	Chrysochromulina sp. KB-HA01	Haptophyte	22.75	15	1000	NA	NA	0.2	A	6.25764e+07	6.25764e+07
ALOHA diel	Chrysochromulina sp. KB-HA01	Haptophyte	22.75	15	1000	NA	NA	0.2	B	1.22944e+08	1.22944e+08
ALOHA diel	Chrysochromulina sp. KB-HA01	Haptophyte	22.75	15	1400	NA	NA	0.2	B	1.08546e+08	1.08546e+08
ALOHA diel	Chrysochromulina sp. KB-HA01	Haptophyte	22.75	15	1400	NA	NA	0.2	C	9.53919e+07	9.53919e+07
ALOHA diel	Chrysochromulina sp. KB-HA01	Haptophyte	22.75	15	1800	NA	NA	0.2	A	8.94944e+07	8.94944e+07
ALOHA diel	Chrysochromulina sp. KB-HA01	Haptophyte	22.75	15	1800	NA	NA	0.2	C	127302707	127302707
ALOHA diel	Chrysochromulina sp. KB-HA01	Haptophyte	22.75	15	2200	NA	NA	0.2	B	9.97099e+07	9.97099e+07
ALOHA diel	Chrysochromulina sp. KB-HA01	Haptophyte	22.75	15	2200	NA	NA	0.2	C	1.16321e+08	1.16321e+08
ALOHA diel	Chrysochromulina sp. KB-HA01	Haptophyte	22.75	15	2600	NA	NA	0.2	B	8.65403e+07	8.65403e+07
ALOHA diel	Chrysochromulina sp. KB-HA01	Haptophyte	22.75	15	2600	NA	NA	0.2	C	1.36241e+08	1.36241e+08
ALOHA diel	Chrysochromulina sp. KB-HA01	Haptophyte	22.75	15	3000	NA	NA	0.2	A	1.49865e+08	1.49865e+08
ALOHA diel	Chrysochromulina sp. KB-HA01	Haptophyte	22.75	15	3000	NA	NA	0.2	B	8.63251e+07	8.63251e+07
ALOHA diel	Chrysochromulina sp. KB-HA01	Haptophyte	22.75	15	3400	NA	NA	0.2	A	1.37791e+08	1.37791e+08
ALOHA diel	Chrysochromulina sp. KB-HA01	Haptophyte	22.75	15	3400	NA	NA	0.2	B	1.06346e+08	1.06346e+08
ALOHA diel	Chrysochromulina sp. KB-HA01	Haptophyte	22.75	15	3800	NA	NA	0.2	A	1.63509e+08	1.63509e+08
ALOHA diel	Chrysochromulina sp. KB-HA01	Haptophyte	22.75	15	3800	NA	NA	0.2	C	1.71978e+08	1.71978e+08
ALOHA diel	Chrysochromulina sp. KB-HA01	Haptophyte	22.75	15	4200	NA	NA	0.2	A	1.46678e+08	1.46678e+08
ALOHA diel	Chrysochromulina sp. KB-HA01	Haptophyte	22.75	15	4200	NA	NA	0.2	C	1.11838e+08	1.11838e+08
ALOHA diel	Chrysochromulina sp. KB-HA01	Haptophyte	22.75	15	4600	NA	NA	0.2	B	1.09688e+08	1.09688e+08
ALOHA diel	Chrysochromulina sp. KB-HA01	Haptophyte	22.75	15	4600	NA	NA	0.2	C	147919833	147919833
ALOHA diel	Chrysochromulina sp. KB-HA01	Haptophyte	22.75	15	5000	NA	NA	0.2	B	1.25592e+08	1.25592e+08
ALOHA diel	Chrysochromulina sp. KB-HA01	Haptophyte	22.75	15	5000	NA	NA	0.2	C	1.57987e+08	1.57987e+08
ALOHA diel	Chrysochromulina sp. KB-HA01	Haptophyte	22.75	15	5400	NA	NA	0.2	A	135127603	135127603
ALOHA diel	Chrysochromulina sp. KB-HA01	Haptophyte	22.75	15	5400	NA	NA	0.2	C	1.35799e+08	1.35799e+08
ALOHA diel	Chrysochromulina sp. KB-HA01	Haptophyte	22.75	15	5800	NA	NA	0.2	B	1.05183e+08	1.05183e+08
ALOHA diel	Chrysochromulina sp. KB-HA01	Haptophyte	22.75	15	5800	NA	NA	0.2	C	8.77049e+07	8.77049e+07
ALOHA diel	Chrysochromulina sp. KB-HA01	Haptophyte	22.75	15	6200	NA	NA	0.2	A	1.62331e+08	1.62331e+08
ALOHA diel	Chrysochromulina sp. KB-HA01	Haptophyte	22.75	15	6200	NA	NA	0.2	B	1.17511e+08	1.17511e+08
ALOHA diel	Chrysochromulina sp. KB-HA01	Haptophyte	22.75	15	6600	NA	NA	0.2	A	1.66285e+08	1.66285e+08
ALOHA diel	Chrysochromulina sp. KB-HA01	Haptophyte	22.75	15	6600	NA	NA	0.2	C	1.80916e+08	1.80916e+08
ALOHA diel	Chrysochromulina sp. KB-HA01	Haptophyte	22.75	15	7000	NA	NA	0.2	B	5.00992e+07	5.00992e+07
ALOHA diel	Chrysochromulina sp. KB-HA01	Haptophyte	22.75	15	7000	NA	NA	0.2	C	9.31653e+07	9.31653e+07
ALOHA diel	Chrysochromulina sp. KB-HA01	Haptophyte	22.75	15	7400	NA	NA	0.2	A	1.28674e+08	1.28674e+08
ALOHA diel	Chrysochromulina sp. KB-HA01	Haptophyte	22.75	15	7400	NA	NA	0.2	C	9.92416e+07	9.92416e+07
ALOHA diel	Chrysochromulina sp. KB-HA01	Haptophyte	22.75	15	7800	NA	NA	0.2	A	1.28618e+08	1.28618e+08
ALOHA diel	Chrysochromulina sp. KB-HA01	Haptophyte	22.75	15	7800	NA	NA	0.2	C	1.43723e+08	1.43723e+08
ALOHA diel	Chrysochromulina sp. KB-HA01	Haptophyte	22.75	15	8200	NA	NA	0.2	A	8.52401e+07	8.52401e+07
ALOHA diel	Chrysochromulina sp. KB-HA01	Haptophyte	22.75	15	8200	NA	NA	0.2	C	4.79861e+07	4.79861e+07
ALOHA diel	Chrysochromulina sp. KB-HA01	Haptophyte	22.75	15	8600	NA	NA	0.2	B	1.0918e+08	1.0918e+08
ALOHA diel	Chrysochromulina sp. KB-HA01	Haptophyte	22.75	15	8600	NA	NA	0.2	C	1.52528e+08	1.52528e+08
ALOHA diel	Chrysochromulina sp. KB-HA01	Haptophyte	22.75	15	9000	NA	NA	0.2	A	1.55274e+08	1.55274e+08
ALOHA diel	Chrysochromulina sp. KB-HA01	Haptophyte	22.75	15	9000	NA	NA	0.2	C	1.37463e+08	1.37463e+08
ALOHA diel	Chrysochromulina sp. KB-HA01	Haptophyte	22.75	15	9400	NA	NA	0.2	B	93248340	93248340
ALOHA diel	Chrysochromulina sp. KB-HA01	Haptophyte	22.75	15	9400	NA	NA	0.2	C	1.26439e+08	1.26439e+08
ALOHA diel	Chrysochromulina sp. KB-HA01	Haptophyte	22.75	15	9800	NA	NA	0.2	A	1.43022e+08	1.43022e+08
ALOHA diel	Chrysochromulina sp. KB-HA01	Haptophyte	22.75	15	9800	NA	NA	0.2	C	143135534	143135534
ALOHA diel	Dictyocha speculum	Dictyochophyte	22.75	15	600	NA	NA	0.2	A	6.16856e+07	6.16856e+07
ALOHA diel	Dictyocha speculum	Dictyochophyte	22.75	15	600	NA	NA	0.2	C	7.63539e+07	7.63539e+07
ALOHA diel	Dictyocha speculum	Dictyochophyte	22.75	15	1000	NA	NA	0.2	A	4.95683e+07	4.95683e+07
ALOHA diel	Dictyocha speculum	Dictyochophyte	22.75	15	1000	NA	NA	0.2	B	6.98728e+07	6.98728e+07
ALOHA diel	Dictyocha speculum	Dictyochophyte	22.75	15	1400	NA	NA	0.2	B	4.15928e+07	4.15928e+07
ALOHA diel	Dictyocha speculum	Dictyochophyte	22.75	15	1400	NA	NA	0.2	C	4.45364e+07	4.45364e+07
ALOHA diel	Dictyocha speculum	Dictyochophyte	22.75	15	1800	NA	NA	0.2	A	2.9324e+07	2.9324e+07
ALOHA diel	Dictyocha speculum	Dictyochophyte	22.75	15	1800	NA	NA	0.2	C	3.10513e+07	3.10513e+07
ALOHA diel	Dictyocha speculum	Dictyochophyte	22.75	15	2200	NA	NA	0.2	B	3.90908e+07	3.90908e+07
ALOHA diel	Dictyocha speculum	Dictyochophyte	22.75	15	2200	NA	NA	0.2	C	3.94281e+07	3.94281e+07
ALOHA diel	Dictyocha speculum	Dictyochophyte	22.75	15	2600	NA	NA	0.2	B	3.71531e+07	3.71531e+07
ALOHA diel	Dictyocha speculum	Dictyochophyte	22.75	15	2600	NA	NA	0.2	C	5.66389e+07	5.66389e+07
ALOHA diel	Dictyocha speculum	Dictyochophyte	22.75	15	3000	NA	NA	0.2	A	5.86746e+07	5.86746e+07
ALOHA diel	Dictyocha speculum	Dictyochophyte	22.75	15	3000	NA	NA	0.2	B	4.65844e+07	4.65844e+07
ALOHA diel	Dictyocha speculum	Dictyochophyte	22.75	15	3400	NA	NA	0.2	A	7.47446e+07	7.47446e+07
ALOHA diel	Dictyocha speculum	Dictyochophyte	22.75	15	3400	NA	NA	0.2	B	6.68184e+07	6.68184e+07
ALOHA diel	Dictyocha speculum	Dictyochophyte	22.75	15	3800	NA	NA	0.2	A	7.77886e+07	7.77886e+07
ALOHA diel	Dictyocha speculum	Dictyochophyte	22.75	15	3800	NA	NA	0.2	C	8.17245e+07	8.17245e+07
ALOHA diel	Dictyocha speculum	Dictyochophyte	22.75	15	4200	NA	NA	0.2	A	5.47881e+07	5.47881e+07
ALOHA diel	Dictyocha speculum	Dictyochophyte	22.75	15	4200	NA	NA	0.2	C	4.46471e+07	4.46471e+07
ALOHA diel	Dictyocha speculum	Dictyochophyte	22.75	15	4600	NA	NA	0.2	B	4.07286e+07	4.07286e+07
ALOHA diel	Dictyocha speculum	Dictyochophyte	22.75	15	4600	NA	NA	0.2	C	5.12468e+07	5.12468e+07
ALOHA diel	Dictyocha speculum	Dictyochophyte	22.75	15	5000	NA	NA	0.2	B	5.45433e+07	5.45433e+07
ALOHA diel	Dictyocha speculum	Dictyochophyte	22.75	15	5000	NA	NA	0.2	C	6.39429e+07	6.39429e+07
ALOHA diel	Dictyocha speculum	Dictyochophyte	22.75	15	5400	NA	NA	0.2	A	6.50912e+07	6.50912e+07
ALOHA diel	Dictyocha speculum	Dictyochophyte	22.75	15	5400	NA	NA	0.2	C	4.79639e+07	4.79639e+07
ALOHA diel	Dictyocha speculum	Dictyochophyte	22.75	15	5800	NA	NA	0.2	B	8.23148e+07	8.23148e+07
ALOHA diel	Dictyocha speculum	Dictyochophyte	22.75	15	5800	NA	NA	0.2	C	5.35898e+07	5.35898e+07
ALOHA diel	Dictyocha speculum	Dictyochophyte	22.75	15	6200	NA	NA	0.2	A	7.05425e+07	7.05425e+07
ALOHA diel	Dictyocha speculum	Dictyochophyte	22.75	15	6200	NA	NA	0.2	B	5.05895e+07	5.05895e+07
ALOHA diel	Dictyocha speculum	Dictyochophyte	22.75	15	6600	NA	NA	0.2	A	4.79087e+07	4.79087e+07
ALOHA diel	Dictyocha speculum	Dictyochophyte	22.75	15	6600	NA	NA	0.2	C	42071358	42071358
ALOHA diel	Dictyocha speculum	Dictyochophyte	22.75	15	7000	NA	NA	0.2	B	2.43494e+07	2.43494e+07
ALOHA diel	Dictyocha speculum	Dictyochophyte	22.75	15	7000	NA	NA	0.2	C	3.27735e+07	3.27735e+07
ALOHA diel	Dictyocha speculum	Dictyochophyte	22.75	15	7400	NA	NA	0.2	A	2.29191e+07	2.29191e+07
ALOHA diel	Dictyocha speculum	Dictyochophyte	22.75	15	7400	NA	NA	0.2	C	2.25419e+07	2.25419e+07
ALOHA diel	Dictyocha speculum	Dictyochophyte	22.75	15	7800	NA	NA	0.2	A	5.46113e+07	5.46113e+07
ALOHA diel	Dictyocha speculum	Dictyochophyte	22.75	15	7800	NA	NA	0.2	C	6.40043e+07	6.40043e+07
ALOHA diel	Dictyocha speculum	Dictyochophyte	22.75	15	8200	NA	NA	0.2	A	5.81215e+07	5.81215e+07
ALOHA diel	Dictyocha speculum	Dictyochophyte	22.75	15	8200	NA	NA	0.2	C	4.70617e+07	4.70617e+07
ALOHA diel	Dictyocha speculum	Dictyochophyte	22.75	15	8600	NA	NA	0.2	B	5.45817e+07	5.45817e+07
ALOHA diel	Dictyocha speculum	Dictyochophyte	22.75	15	8600	NA	NA	0.2	C	5.83683e+07	5.83683e+07
ALOHA diel	Dictyocha speculum	Dictyochophyte	22.75	15	9000	NA	NA	0.2	A	2.61399e+07	2.61399e+07
ALOHA diel	Dictyocha speculum	Dictyochophyte	22.75	15	9000	NA	NA	0.2	C	3.07246e+07	3.07246e+07
ALOHA diel	Dictyocha speculum	Dictyochophyte	22.75	15	9400	NA	NA	0.2	B	2.71097e+07	2.71097e+07
ALOHA diel	Dictyocha speculum	Dictyochophyte	22.75	15	9400	NA	NA	0.2	C	4.62506e+07	4.62506e+07
ALOHA diel	Dictyocha speculum	Dictyochophyte	22.75	15	9800	NA	NA	0.2	A	4.40475e+07	4.40475e+07
ALOHA diel	Dictyocha speculum	Dictyochophyte	22.75	15	9800	NA	NA	0.2	C	4.4083e+07	4.4083e+07
ALOHA diel	Dinophysis acuminata	Dinoflagellate	22.75	15	600	NA	NA	0.2	A	1.09595e+08	1.71242e+07
ALOHA diel	Dinophysis acuminata	Dinoflagellate	22.75	15	600	NA	NA	0.2	C	1.3006e+08	2.03218e+07
ALOHA diel	Dinophysis acuminata	Dinoflagellate	22.75	15	1000	NA	NA	0.2	A	6.44714e+07	1.00737e+07
ALOHA diel	Dinophysis acuminata	Dinoflagellate	22.75	15	1000	NA	NA	0.2	B	1.17578e+08	1.83716e+07
ALOHA diel	Dinophysis acuminata	Dinoflagellate	22.75	15	1400	NA	NA	0.2	B	1.07297e+08	1.67651e+07
ALOHA diel	Dinophysis acuminata	Dinoflagellate	22.75	15	1400	NA	NA	0.2	C	110729839	1.73015e+07
ALOHA diel	Dinophysis acuminata	Dinoflagellate	22.75	15	1800	NA	NA	0.2	A	8.88807e+07	1.38876e+07
ALOHA diel	Dinophysis acuminata	Dinoflagellate	22.75	15	1800	NA	NA	0.2	C	1.0646e+08	1.66344e+07
ALOHA diel	Dinophysis acuminata	Dinoflagellate	22.75	15	2200	NA	NA	0.2	B	9.79961e+07	1.53119e+07
ALOHA diel	Dinophysis acuminata	Dinoflagellate	22.75	15	2200	NA	NA	0.2	C	1.04455e+08	1.63211e+07
ALOHA diel	Dinophysis acuminata	Dinoflagellate	22.75	15	2600	NA	NA	0.2	B	8.52768e+07	1.33245e+07
ALOHA diel	Dinophysis acuminata	Dinoflagellate	22.75	15	2600	NA	NA	0.2	C	1.15153e+08	1.79927e+07
ALOHA diel	Dinophysis acuminata	Dinoflagellate	22.75	15	3000	NA	NA	0.2	A	1.36878e+08	2.13873e+07
ALOHA diel	Dinophysis acuminata	Dinoflagellate	22.75	15	3000	NA	NA	0.2	B	9.57118e+07	1.4955e+07
ALOHA diel	Dinophysis acuminata	Dinoflagellate	22.75	15	3400	NA	NA	0.2	A	1.35872e+08	2.123e+07
ALOHA diel	Dinophysis acuminata	Dinoflagellate	22.75	15	3400	NA	NA	0.2	B	126723760	1.98006e+07
ALOHA diel	Dinophysis acuminata	Dinoflagellate	22.75	15	3800	NA	NA	0.2	A	1.02695e+08	1.60462e+07
ALOHA diel	Dinophysis acuminata	Dinoflagellate	22.75	15	3800	NA	NA	0.2	C	1.37688e+08	2.15137e+07
ALOHA diel	Dinophysis acuminata	Dinoflagellate	22.75	15	4200	NA	NA	0.2	A	1.53048e+08	2.39138e+07
ALOHA diel	Dinophysis acuminata	Dinoflagellate	22.75	15	4200	NA	NA	0.2	C	1.21631e+08	1.90049e+07
ALOHA diel	Dinophysis acuminata	Dinoflagellate	22.75	15	4600	NA	NA	0.2	B	1.1179e+08	1.74672e+07
ALOHA diel	Dinophysis acuminata	Dinoflagellate	22.75	15	4600	NA	NA	0.2	C	1.36706e+08	2.13604e+07
ALOHA diel	Dinophysis acuminata	Dinoflagellate	22.75	15	5000	NA	NA	0.2	B	1.46964e+08	2.29632e+07
ALOHA diel	Dinophysis acuminata	Dinoflagellate	22.75	15	5000	NA	NA	0.2	C	1.49922e+08	2.34252e+07
ALOHA diel	Dinophysis acuminata	Dinoflagellate	22.75	15	5400	NA	NA	0.2	A	1.31613e+08	2.05645e+07
ALOHA diel	Dinophysis acuminata	Dinoflagellate	22.75	15	5400	NA	NA	0.2	C	8.21988e+07	1.28436e+07
ALOHA diel	Dinophysis acuminata	Dinoflagellate	22.75	15	5800	NA	NA	0.2	B	1.26244e+08	1.97257e+07
ALOHA diel	Dinophysis acuminata	Dinoflagellate	22.75	15	5800	NA	NA	0.2	C	9.19163e+07	1.43619e+07
ALOHA diel	Dinophysis acuminata	Dinoflagellate	22.75	15	6200	NA	NA	0.2	A	1.45517e+08	2.2737e+07
ALOHA diel	Dinophysis acuminata	Dinoflagellate	22.75	15	6200	NA	NA	0.2	B	112862670	1.76348e+07
ALOHA diel	Dinophysis acuminata	Dinoflagellate	22.75	15	6600	NA	NA	0.2	A	1.40073e+08	2.18865e+07
ALOHA diel	Dinophysis acuminata	Dinoflagellate	22.75	15	6600	NA	NA	0.2	C	1.18549e+08	1.85233e+07
ALOHA diel	Dinophysis acuminata	Dinoflagellate	22.75	15	7000	NA	NA	0.2	B	4.96213e+07	7.75332e+06
ALOHA diel	Dinophysis acuminata	Dinoflagellate	22.75	15	7000	NA	NA	0.2	C	9.11141e+07	1.42366e+07
ALOHA diel	Dinophysis acuminata	Dinoflagellate	22.75	15	7400	NA	NA	0.2	A	1.07164e+08	1.67444e+07
ALOHA diel	Dinophysis acuminata	Dinoflagellate	22.75	15	7400	NA	NA	0.2	C	7.30359e+07	1.14119e+07
ALOHA diel	Dinophysis acuminata	Dinoflagellate	22.75	15	7800	NA	NA	0.2	A	8.61786e+07	1.34654e+07
ALOHA diel	Dinophysis acuminata	Dinoflagellate	22.75	15	7800	NA	NA	0.2	C	1.15319e+08	1.80186e+07
ALOHA diel	Dinophysis acuminata	Dinoflagellate	22.75	15	8200	NA	NA	0.2	A	7.22065e+07	1.12823e+07
ALOHA diel	Dinophysis acuminata	Dinoflagellate	22.75	15	8200	NA	NA	0.2	C	6.40782e+07	1.00122e+07
ALOHA diel	Dinophysis acuminata	Dinoflagellate	22.75	15	8600	NA	NA	0.2	B	1.03501e+08	1.61721e+07
ALOHA diel	Dinophysis acuminata	Dinoflagellate	22.75	15	8600	NA	NA	0.2	C	1.40332e+08	2.19268e+07
ALOHA diel	Dinophysis acuminata	Dinoflagellate	22.75	15	9000	NA	NA	0.2	A	9.6702e+07	1.51097e+07
ALOHA diel	Dinophysis acuminata	Dinoflagellate	22.75	15	9000	NA	NA	0.2	C	1.26144e+08	1.971e+07
ALOHA diel	Dinophysis acuminata	Dinoflagellate	22.75	15	9400	NA	NA	0.2	B	9.5129e+07	1.48639e+07
ALOHA diel	Dinophysis acuminata	Dinoflagellate	22.75	15	9400	NA	NA	0.2	C	1.30337e+08	2.03652e+07
ALOHA diel	Dinophysis acuminata	Dinoflagellate	22.75	15	9800	NA	NA	0.2	A	1.45364e+08	2.27131e+07
ALOHA diel	Dinophysis acuminata	Dinoflagellate	22.75	15	9800	NA	NA	0.2	C	1.49036e+08	2.32869e+07
ALOHA diel	Emiliania huxleyi	Haptophyte	22.75	15	600	NA	NA	0.2	A	4.0207e+07	4.0207e+07
ALOHA diel	Emiliania huxleyi	Haptophyte	22.75	15	600	NA	NA	0.2	C	4.83006e+07	4.83006e+07
ALOHA diel	Emiliania huxleyi	Haptophyte	22.75	15	1000	NA	NA	0.2	A	2.25505e+07	2.25505e+07
ALOHA diel	Emiliania huxleyi	Haptophyte	22.75	15	1000	NA	NA	0.2	B	4.09821e+07	4.09821e+07
ALOHA diel	Emiliania huxleyi	Haptophyte	22.75	15	1400	NA	NA	0.2	B	3.85546e+07	3.85546e+07
ALOHA diel	Emiliania huxleyi	Haptophyte	22.75	15	1400	NA	NA	0.2	C	3.5459e+07	3.5459e+07
ALOHA diel	Emiliania huxleyi	Haptophyte	22.75	15	1800	NA	NA	0.2	A	3.17666e+07	3.17666e+07
ALOHA diel	Emiliania huxleyi	Haptophyte	22.75	15	1800	NA	NA	0.2	C	4.36852e+07	4.36852e+07
ALOHA diel	Emiliania huxleyi	Haptophyte	22.75	15	2200	NA	NA	0.2	B	4.6166e+07	4.6166e+07
ALOHA diel	Emiliania huxleyi	Haptophyte	22.75	15	2200	NA	NA	0.2	C	3.58997e+07	3.58997e+07
ALOHA diel	Emiliania huxleyi	Haptophyte	22.75	15	2600	NA	NA	0.2	B	2.65831e+07	2.65831e+07
ALOHA diel	Emiliania huxleyi	Haptophyte	22.75	15	2600	NA	NA	0.2	C	4.79786e+07	4.79786e+07
ALOHA diel	Emiliania huxleyi	Haptophyte	22.75	15	3000	NA	NA	0.2	A	4.91733e+07	4.91733e+07
ALOHA diel	Emiliania huxleyi	Haptophyte	22.75	15	3000	NA	NA	0.2	B	2.83997e+07	2.83997e+07
ALOHA diel	Emiliania huxleyi	Haptophyte	22.75	15	3400	NA	NA	0.2	A	5.1338e+07	5.1338e+07
ALOHA diel	Emiliania huxleyi	Haptophyte	22.75	15	3400	NA	NA	0.2	B	4.23627e+07	4.23627e+07
ALOHA diel	Emiliania huxleyi	Haptophyte	22.75	15	3800	NA	NA	0.2	A	5.17802e+07	5.17802e+07
ALOHA diel	Emiliania huxleyi	Haptophyte	22.75	15	3800	NA	NA	0.2	C	5.30115e+07	5.30115e+07
ALOHA diel	Emiliania huxleyi	Haptophyte	22.75	15	4200	NA	NA	0.2	A	6.68644e+07	6.68644e+07
ALOHA diel	Emiliania huxleyi	Haptophyte	22.75	15	4200	NA	NA	0.2	C	3.37216e+07	3.37216e+07
ALOHA diel	Emiliania huxleyi	Haptophyte	22.75	15	4600	NA	NA	0.2	B	3.19965e+07	3.19965e+07
ALOHA diel	Emiliania huxleyi	Haptophyte	22.75	15	4600	NA	NA	0.2	C	4.72763e+07	4.72763e+07
ALOHA diel	Emiliania huxleyi	Haptophyte	22.75	15	5000	NA	NA	0.2	B	4.60289e+07	4.60289e+07
ALOHA diel	Emiliania huxleyi	Haptophyte	22.75	15	5000	NA	NA	0.2	C	4.91207e+07	4.91207e+07
ALOHA diel	Emiliania huxleyi	Haptophyte	22.75	15	5400	NA	NA	0.2	A	4.30975e+07	4.30975e+07
ALOHA diel	Emiliania huxleyi	Haptophyte	22.75	15	5400	NA	NA	0.2	C	3.74151e+07	3.74151e+07
ALOHA diel	Emiliania huxleyi	Haptophyte	22.75	15	5800	NA	NA	0.2	B	3.89169e+07	3.89169e+07
ALOHA diel	Emiliania huxleyi	Haptophyte	22.75	15	5800	NA	NA	0.2	C	3.06532e+07	3.06532e+07
ALOHA diel	Emiliania huxleyi	Haptophyte	22.75	15	6200	NA	NA	0.2	A	5.56612e+07	5.56612e+07
ALOHA diel	Emiliania huxleyi	Haptophyte	22.75	15	6200	NA	NA	0.2	B	3.93335e+07	3.93335e+07
ALOHA diel	Emiliania huxleyi	Haptophyte	22.75	15	6600	NA	NA	0.2	A	5.99782e+07	5.99782e+07
ALOHA diel	Emiliania huxleyi	Haptophyte	22.75	15	6600	NA	NA	0.2	C	5.158e+07	5.158e+07
ALOHA diel	Emiliania huxleyi	Haptophyte	22.75	15	7000	NA	NA	0.2	B	1.43662e+07	1.43662e+07
ALOHA diel	Emiliania huxleyi	Haptophyte	22.75	15	7000	NA	NA	0.2	C	3.43435e+07	3.43435e+07
ALOHA diel	Emiliania huxleyi	Haptophyte	22.75	15	7400	NA	NA	0.2	A	3.86233e+07	3.86233e+07
ALOHA diel	Emiliania huxleyi	Haptophyte	22.75	15	7400	NA	NA	0.2	C	3.121e+07	3.121e+07
ALOHA diel	Emiliania huxleyi	Haptophyte	22.75	15	7800	NA	NA	0.2	A	3.65512e+07	3.65512e+07
ALOHA diel	Emiliania huxleyi	Haptophyte	22.75	15	7800	NA	NA	0.2	C	4.39005e+07	4.39005e+07
ALOHA diel	Emiliania huxleyi	Haptophyte	22.75	15	8200	NA	NA	0.2	A	2.24725e+07	2.24725e+07
ALOHA diel	Emiliania huxleyi	Haptophyte	22.75	15	8200	NA	NA	0.2	C	2.04572e+07	2.04572e+07
ALOHA diel	Emiliania huxleyi	Haptophyte	22.75	15	8600	NA	NA	0.2	B	3.51955e+07	3.51955e+07
ALOHA diel	Emiliania huxleyi	Haptophyte	22.75	15	8600	NA	NA	0.2	C	5.02793e+07	5.02793e+07
ALOHA diel	Emiliania huxleyi	Haptophyte	22.75	15	9000	NA	NA	0.2	A	4.65069e+07	4.65069e+07
ALOHA diel	Emiliania huxleyi	Haptophyte	22.75	15	9000	NA	NA	0.2	C	4.46324e+07	4.46324e+07
ALOHA diel	Emiliania huxleyi	Haptophyte	22.75	15	9400	NA	NA	0.2	B	2.96468e+07	2.96468e+07
ALOHA diel	Emiliania huxleyi	Haptophyte	22.75	15	9400	NA	NA	0.2	C	5.23572e+07	5.23572e+07
ALOHA diel	Emiliania huxleyi	Haptophyte	22.75	15	9800	NA	NA	0.2	A	5.02581e+07	5.02581e+07
ALOHA diel	Emiliania huxleyi	Haptophyte	22.75	15	9800	NA	NA	0.2	C	4.87718e+07	4.87718e+07
ALOHA diel	Gymnodinium catenatum GC744	Dinoflagellate	22.75	15	600	NA	NA	0.2	A	2.19315e+08	3.4268e+07
ALOHA diel	Gymnodinium catenatum GC744	Dinoflagellate	22.75	15	600	NA	NA	0.2	C	3.33322e+08	5.20816e+07
ALOHA diel	Gymnodinium catenatum GC744	Dinoflagellate	22.75	15	1000	NA	NA	0.2	A	1.50571e+08	2.35267e+07
ALOHA diel	Gymnodinium catenatum GC744	Dinoflagellate	22.75	15	1000	NA	NA	0.2	B	2.63639e+08	4.11936e+07
ALOHA diel	Gymnodinium catenatum GC744	Dinoflagellate	22.75	15	1400	NA	NA	0.2	B	2.40291e+08	3.75455e+07
ALOHA diel	Gymnodinium catenatum GC744	Dinoflagellate	22.75	15	1400	NA	NA	0.2	C	2.4276e+08	3.79313e+07
ALOHA diel	Gymnodinium catenatum GC744	Dinoflagellate	22.75	15	1800	NA	NA	0.2	A	2.00243e+08	3.1288e+07
ALOHA diel	Gymnodinium catenatum GC744	Dinoflagellate	22.75	15	1800	NA	NA	0.2	C	2.34172e+08	3.65894e+07
ALOHA diel	Gymnodinium catenatum GC744	Dinoflagellate	22.75	15	2200	NA	NA	0.2	B	1.99331e+08	3.11455e+07
ALOHA diel	Gymnodinium catenatum GC744	Dinoflagellate	22.75	15	2200	NA	NA	0.2	C	2.27586e+08	3.55604e+07
ALOHA diel	Gymnodinium catenatum GC744	Dinoflagellate	22.75	15	2600	NA	NA	0.2	B	1.83817e+08	2.87214e+07
ALOHA diel	Gymnodinium catenatum GC744	Dinoflagellate	22.75	15	2600	NA	NA	0.2	C	2.49582e+08	3.89972e+07
ALOHA diel	Gymnodinium catenatum GC744	Dinoflagellate	22.75	15	3000	NA	NA	0.2	A	279228884	4.36295e+07
ALOHA diel	Gymnodinium catenatum GC744	Dinoflagellate	22.75	15	3000	NA	NA	0.2	B	1.98796e+08	3.10619e+07
ALOHA diel	Gymnodinium catenatum GC744	Dinoflagellate	22.75	15	3400	NA	NA	0.2	A	3.01247e+08	4.70698e+07
ALOHA diel	Gymnodinium catenatum GC744	Dinoflagellate	22.75	15	3400	NA	NA	0.2	B	2.66007e+08	4.15635e+07
ALOHA diel	Gymnodinium catenatum GC744	Dinoflagellate	22.75	15	3800	NA	NA	0.2	A	269983101	4.21849e+07
ALOHA diel	Gymnodinium catenatum GC744	Dinoflagellate	22.75	15	3800	NA	NA	0.2	C	3.70551e+08	5.78985e+07
ALOHA diel	Gymnodinium catenatum GC744	Dinoflagellate	22.75	15	4200	NA	NA	0.2	A	3.36363e+08	5.25567e+07
ALOHA diel	Gymnodinium catenatum GC744	Dinoflagellate	22.75	15	4200	NA	NA	0.2	C	2.48322e+08	3.88003e+07
ALOHA diel	Gymnodinium catenatum GC744	Dinoflagellate	22.75	15	4600	NA	NA	0.2	B	232941604	3.63971e+07
ALOHA diel	Gymnodinium catenatum GC744	Dinoflagellate	22.75	15	4600	NA	NA	0.2	C	292500916	4.57033e+07
ALOHA diel	Gymnodinium catenatum GC744	Dinoflagellate	22.75	15	5000	NA	NA	0.2	B	3.23193e+08	5.04989e+07
ALOHA diel	Gymnodinium catenatum GC744	Dinoflagellate	22.75	15	5000	NA	NA	0.2	C	3.62331e+08	5.66142e+07
ALOHA diel	Gymnodinium catenatum GC744	Dinoflagellate	22.75	15	5400	NA	NA	0.2	A	3.12646e+08	4.88509e+07
ALOHA diel	Gymnodinium catenatum GC744	Dinoflagellate	22.75	15	5400	NA	NA	0.2	C	1.88502e+08	2.94535e+07
ALOHA diel	Gymnodinium catenatum GC744	Dinoflagellate	22.75	15	5800	NA	NA	0.2	B	308149410	4.81483e+07
ALOHA diel	Gymnodinium catenatum GC744	Dinoflagellate	22.75	15	5800	NA	NA	0.2	C	203610681	3.18142e+07
ALOHA diel	Gymnodinium catenatum GC744	Dinoflagellate	22.75	15	6200	NA	NA	0.2	A	3.47714e+08	5.43303e+07
ALOHA diel	Gymnodinium catenatum GC744	Dinoflagellate	22.75	15	6200	NA	NA	0.2	B	2.33088e+08	3.642e+07
ALOHA diel	Gymnodinium catenatum GC744	Dinoflagellate	22.75	15	6600	NA	NA	0.2	A	317016452	4.95338e+07
ALOHA diel	Gymnodinium catenatum GC744	Dinoflagellate	22.75	15	6600	NA	NA	0.2	C	2.52319e+08	3.94249e+07
ALOHA diel	Gymnodinium catenatum GC744	Dinoflagellate	22.75	15	7000	NA	NA	0.2	B	9.10808e+07	1.42314e+07
ALOHA diel	Gymnodinium catenatum GC744	Dinoflagellate	22.75	15	7000	NA	NA	0.2	C	1.97181e+08	3.08096e+07
ALOHA diel	Gymnodinium catenatum GC744	Dinoflagellate	22.75	15	7400	NA	NA	0.2	A	2.26306e+08	3.53604e+07
ALOHA diel	Gymnodinium catenatum GC744	Dinoflagellate	22.75	15	7400	NA	NA	0.2	C	1.57933e+08	2.4677e+07
ALOHA diel	Gymnodinium catenatum GC744	Dinoflagellate	22.75	15	7800	NA	NA	0.2	A	191097854	2.9859e+07
ALOHA diel	Gymnodinium catenatum GC744	Dinoflagellate	22.75	15	7800	NA	NA	0.2	C	2.64614e+08	4.13459e+07
ALOHA diel	Gymnodinium catenatum GC744	Dinoflagellate	22.75	15	8200	NA	NA	0.2	A	1.51911e+08	2.37361e+07
ALOHA diel	Gymnodinium catenatum GC744	Dinoflagellate	22.75	15	8200	NA	NA	0.2	C	1.20955e+08	1.88992e+07
ALOHA diel	Gymnodinium catenatum GC744	Dinoflagellate	22.75	15	8600	NA	NA	0.2	B	2.016e+08	3.15e+07
ALOHA diel	Gymnodinium catenatum GC744	Dinoflagellate	22.75	15	8600	NA	NA	0.2	C	2.96348e+08	4.63043e+07
ALOHA diel	Gymnodinium catenatum GC744	Dinoflagellate	22.75	15	9000	NA	NA	0.2	A	2.17921e+08	3.40501e+07
ALOHA diel	Gymnodinium catenatum GC744	Dinoflagellate	22.75	15	9000	NA	NA	0.2	C	2.85781e+08	4.46533e+07
ALOHA diel	Gymnodinium catenatum GC744	Dinoflagellate	22.75	15	9400	NA	NA	0.2	B	1.90096e+08	2.97025e+07
ALOHA diel	Gymnodinium catenatum GC744	Dinoflagellate	22.75	15	9400	NA	NA	0.2	C	2.75871e+08	4.31048e+07
ALOHA diel	Gymnodinium catenatum GC744	Dinoflagellate	22.75	15	9800	NA	NA	0.2	A	3.33641e+08	5.21313e+07
ALOHA diel	Gymnodinium catenatum GC744	Dinoflagellate	22.75	15	9800	NA	NA	0.2	C	3.31331e+08	5.17704e+07
ALOHA diel	Karenia brevis	Dinoflagellate	22.75	15	600	NA	NA	0.2	A	4.18936e+08	6.54587e+07
ALOHA diel	Karenia brevis	Dinoflagellate	22.75	15	600	NA	NA	0.2	C	6.27658e+08	9.80716e+07
ALOHA diel	Karenia brevis	Dinoflagellate	22.75	15	1000	NA	NA	0.2	A	2.47175e+08	3.86211e+07
ALOHA diel	Karenia brevis	Dinoflagellate	22.75	15	1000	NA	NA	0.2	B	467074362	7.29804e+07
ALOHA diel	Karenia brevis	Dinoflagellate	22.75	15	1400	NA	NA	0.2	B	4.50737e+08	7.04277e+07
ALOHA diel	Karenia brevis	Dinoflagellate	22.75	15	1400	NA	NA	0.2	C	4.60591e+08	71967274
ALOHA diel	Karenia brevis	Dinoflagellate	22.75	15	1800	NA	NA	0.2	A	3.9385e+08	6.1539e+07
ALOHA diel	Karenia brevis	Dinoflagellate	22.75	15	1800	NA	NA	0.2	C	4.4047e+08	6.88234e+07
ALOHA diel	Karenia brevis	Dinoflagellate	22.75	15	2200	NA	NA	0.2	B	3.52663e+08	5.51035e+07
ALOHA diel	Karenia brevis	Dinoflagellate	22.75	15	2200	NA	NA	0.2	C	402227364	6.2848e+07
ALOHA diel	Karenia brevis	Dinoflagellate	22.75	15	2600	NA	NA	0.2	B	339770623	5.30892e+07
ALOHA diel	Karenia brevis	Dinoflagellate	22.75	15	2600	NA	NA	0.2	C	5.17639e+08	8.08811e+07
ALOHA diel	Karenia brevis	Dinoflagellate	22.75	15	3000	NA	NA	0.2	A	5.23859e+08	8.1853e+07
ALOHA diel	Karenia brevis	Dinoflagellate	22.75	15	3000	NA	NA	0.2	B	363065235	5.67289e+07
ALOHA diel	Karenia brevis	Dinoflagellate	22.75	15	3400	NA	NA	0.2	A	5.70149e+08	8.90858e+07
ALOHA diel	Karenia brevis	Dinoflagellate	22.75	15	3400	NA	NA	0.2	B	5.25366e+08	8.20884e+07
ALOHA diel	Karenia brevis	Dinoflagellate	22.75	15	3800	NA	NA	0.2	A	4.90736e+08	7.66775e+07
ALOHA diel	Karenia brevis	Dinoflagellate	22.75	15	3800	NA	NA	0.2	C	6.02724e+08	9.41756e+07
ALOHA diel	Karenia brevis	Dinoflagellate	22.75	15	4200	NA	NA	0.2	A	5.62826e+08	8.79416e+07
ALOHA diel	Karenia brevis	Dinoflagellate	22.75	15	4200	NA	NA	0.2	C	4.77997e+08	7.4687e+07
ALOHA diel	Karenia brevis	Dinoflagellate	22.75	15	4600	NA	NA	0.2	B	414828793	6.4817e+07
ALOHA diel	Karenia brevis	Dinoflagellate	22.75	15	4600	NA	NA	0.2	C	5.24911e+08	82017328
ALOHA diel	Karenia brevis	Dinoflagellate	22.75	15	5000	NA	NA	0.2	B	6.1309e+08	9.57953e+07
ALOHA diel	Karenia brevis	Dinoflagellate	22.75	15	5000	NA	NA	0.2	C	7.08301e+08	1.10672e+08
ALOHA diel	Karenia brevis	Dinoflagellate	22.75	15	5400	NA	NA	0.2	A	5.39585e+08	8.43101e+07
ALOHA diel	Karenia brevis	Dinoflagellate	22.75	15	5400	NA	NA	0.2	C	3.44869e+08	5.38858e+07
ALOHA diel	Karenia brevis	Dinoflagellate	22.75	15	5800	NA	NA	0.2	B	5.28055e+08	8.25087e+07
ALOHA diel	Karenia brevis	Dinoflagellate	22.75	15	5800	NA	NA	0.2	C	3.71393e+08	5.80301e+07
ALOHA diel	Karenia brevis	Dinoflagellate	22.75	15	6200	NA	NA	0.2	A	6.26756e+08	9.79306e+07
ALOHA diel	Karenia brevis	Dinoflagellate	22.75	15	6200	NA	NA	0.2	B	447924408	6.99882e+07
ALOHA diel	Karenia brevis	Dinoflagellate	22.75	15	6600	NA	NA	0.2	A	5.95969e+08	9.31201e+07
ALOHA diel	Karenia brevis	Dinoflagellate	22.75	15	6600	NA	NA	0.2	C	469887381	7.34199e+07
ALOHA diel	Karenia brevis	Dinoflagellate	22.75	15	7000	NA	NA	0.2	B	1.78336e+08	2.7865e+07
ALOHA diel	Karenia brevis	Dinoflagellate	22.75	15	7000	NA	NA	0.2	C	362322473	5.66129e+07
ALOHA diel	Karenia brevis	Dinoflagellate	22.75	15	7400	NA	NA	0.2	A	4.28686e+08	6.69821e+07
ALOHA diel	Karenia brevis	Dinoflagellate	22.75	15	7400	NA	NA	0.2	C	3.22536e+08	5.03962e+07
ALOHA diel	Karenia brevis	Dinoflagellate	22.75	15	7800	NA	NA	0.2	A	3.54684e+08	5.54193e+07
ALOHA diel	Karenia brevis	Dinoflagellate	22.75	15	7800	NA	NA	0.2	C	4.78016e+08	7.46901e+07
ALOHA diel	Karenia brevis	Dinoflagellate	22.75	15	8200	NA	NA	0.2	A	2.96009e+08	4.62515e+07
ALOHA diel	Karenia brevis	Dinoflagellate	22.75	15	8200	NA	NA	0.2	C	2.37638e+08	3.7131e+07
ALOHA diel	Karenia brevis	Dinoflagellate	22.75	15	8600	NA	NA	0.2	B	3.92145e+08	6.12726e+07
ALOHA diel	Karenia brevis	Dinoflagellate	22.75	15	8600	NA	NA	0.2	C	5.47563e+08	8.55567e+07
ALOHA diel	Karenia brevis	Dinoflagellate	22.75	15	9000	NA	NA	0.2	A	4.06145e+08	6.34601e+07
ALOHA diel	Karenia brevis	Dinoflagellate	22.75	15	9000	NA	NA	0.2	C	5.39269e+08	8.42608e+07
ALOHA diel	Karenia brevis	Dinoflagellate	22.75	15	9400	NA	NA	0.2	B	3.63712e+08	5.68301e+07
ALOHA diel	Karenia brevis	Dinoflagellate	22.75	15	9400	NA	NA	0.2	C	5.32616e+08	8.32213e+07
ALOHA diel	Karenia brevis	Dinoflagellate	22.75	15	9800	NA	NA	0.2	A	6.24868e+08	9.76357e+07
ALOHA diel	Karenia brevis	Dinoflagellate	22.75	15	9800	NA	NA	0.2	C	6.38501e+08	9.97658e+07
ALOHA diel	Karlodinium veneficum	Dinoflagellate	22.75	15	600	NA	NA	0.2	A	6.31195e+08	9.86243e+07
ALOHA diel	Karlodinium veneficum	Dinoflagellate	22.75	15	600	NA	NA	0.2	C	1062616760	1.66034e+08
ALOHA diel	Karlodinium veneficum	Dinoflagellate	22.75	15	1000	NA	NA	0.2	A	3.91154e+08	6.11178e+07
ALOHA diel	Karlodinium veneficum	Dinoflagellate	22.75	15	1000	NA	NA	0.2	B	8.48033e+08	1.32505e+08
ALOHA diel	Karlodinium veneficum	Dinoflagellate	22.75	15	1400	NA	NA	0.2	B	7.01451e+08	1.09602e+08
ALOHA diel	Karlodinium veneficum	Dinoflagellate	22.75	15	1400	NA	NA	0.2	C	7.62868e+08	1.19198e+08
ALOHA diel	Karlodinium veneficum	Dinoflagellate	22.75	15	1800	NA	NA	0.2	A	7.0371e+08	1.09955e+08
ALOHA diel	Karlodinium veneficum	Dinoflagellate	22.75	15	1800	NA	NA	0.2	C	7.4208e+08	1.1595e+08
ALOHA diel	Karlodinium veneficum	Dinoflagellate	22.75	15	2200	NA	NA	0.2	B	6.21696e+08	9.714e+07
ALOHA diel	Karlodinium veneficum	Dinoflagellate	22.75	15	2200	NA	NA	0.2	C	6.86365e+08	1.07244e+08
ALOHA diel	Karlodinium veneficum	Dinoflagellate	22.75	15	2600	NA	NA	0.2	B	552480934	8.63251e+07
ALOHA diel	Karlodinium veneficum	Dinoflagellate	22.75	15	2600	NA	NA	0.2	C	9.01086e+08	1.40795e+08
ALOHA diel	Karlodinium veneficum	Dinoflagellate	22.75	15	3000	NA	NA	0.2	A	8.02371e+08	1.2537e+08
ALOHA diel	Karlodinium veneficum	Dinoflagellate	22.75	15	3000	NA	NA	0.2	B	622873367	9.7324e+07
ALOHA diel	Karlodinium veneficum	Dinoflagellate	22.75	15	3400	NA	NA	0.2	A	911277234	1.42387e+08
ALOHA diel	Karlodinium veneficum	Dinoflagellate	22.75	15	3400	NA	NA	0.2	B	8.48996e+08	1.32656e+08
ALOHA diel	Karlodinium veneficum	Dinoflagellate	22.75	15	3800	NA	NA	0.2	A	8.66905e+08	1.35454e+08
ALOHA diel	Karlodinium veneficum	Dinoflagellate	22.75	15	3800	NA	NA	0.2	C	1079502616	1.68672e+08
ALOHA diel	Karlodinium veneficum	Dinoflagellate	22.75	15	4200	NA	NA	0.2	A	8.83896e+08	138108818
ALOHA diel	Karlodinium veneficum	Dinoflagellate	22.75	15	4200	NA	NA	0.2	C	7.86106e+08	1.22829e+08
ALOHA diel	Karlodinium veneficum	Dinoflagellate	22.75	15	4600	NA	NA	0.2	B	6.89538e+08	1.0774e+08
ALOHA diel	Karlodinium veneficum	Dinoflagellate	22.75	15	4600	NA	NA	0.2	C	9.2296e+08	1.44213e+08
ALOHA diel	Karlodinium veneficum	Dinoflagellate	22.75	15	5000	NA	NA	0.2	B	1039606957	1.62439e+08
ALOHA diel	Karlodinium veneficum	Dinoflagellate	22.75	15	5000	NA	NA	0.2	C	1223766615	1.91214e+08
ALOHA diel	Karlodinium veneficum	Dinoflagellate	22.75	15	5400	NA	NA	0.2	A	900990337	1.4078e+08
ALOHA diel	Karlodinium veneficum	Dinoflagellate	22.75	15	5400	NA	NA	0.2	C	5.35718e+08	8.37059e+07
ALOHA diel	Karlodinium veneficum	Dinoflagellate	22.75	15	5800	NA	NA	0.2	B	7.89158e+08	1.23306e+08
ALOHA diel	Karlodinium veneficum	Dinoflagellate	22.75	15	5800	NA	NA	0.2	C	5.4542e+08	8.52219e+07
ALOHA diel	Karlodinium veneficum	Dinoflagellate	22.75	15	6200	NA	NA	0.2	A	1014868792	1.58573e+08
ALOHA diel	Karlodinium veneficum	Dinoflagellate	22.75	15	6200	NA	NA	0.2	B	7.01749e+08	1.09648e+08
ALOHA diel	Karlodinium veneficum	Dinoflagellate	22.75	15	6600	NA	NA	0.2	A	9.89608e+08	1.54626e+08
ALOHA diel	Karlodinium veneficum	Dinoflagellate	22.75	15	6600	NA	NA	0.2	C	7.29717e+08	1.14018e+08
ALOHA diel	Karlodinium veneficum	Dinoflagellate	22.75	15	7000	NA	NA	0.2	B	2.89501e+08	4.52346e+07
ALOHA diel	Karlodinium veneficum	Dinoflagellate	22.75	15	7000	NA	NA	0.2	C	6.64958e+08	1.039e+08
ALOHA diel	Karlodinium veneficum	Dinoflagellate	22.75	15	7400	NA	NA	0.2	A	6.94273e+08	108480177
ALOHA diel	Karlodinium veneficum	Dinoflagellate	22.75	15	7400	NA	NA	0.2	C	5.13132e+08	8.0177e+07
ALOHA diel	Karlodinium veneficum	Dinoflagellate	22.75	15	7800	NA	NA	0.2	A	536344186	8.38038e+07
ALOHA diel	Karlodinium veneficum	Dinoflagellate	22.75	15	7800	NA	NA	0.2	C	7.26349e+08	1.13492e+08
ALOHA diel	Karlodinium veneficum	Dinoflagellate	22.75	15	8200	NA	NA	0.2	A	4.60843e+08	7.20067e+07
ALOHA diel	Karlodinium veneficum	Dinoflagellate	22.75	15	8200	NA	NA	0.2	C	3.38417e+08	5.28776e+07
ALOHA diel	Karlodinium veneficum	Dinoflagellate	22.75	15	8600	NA	NA	0.2	B	5.75498e+08	8.99215e+07
ALOHA diel	Karlodinium veneficum	Dinoflagellate	22.75	15	8600	NA	NA	0.2	C	8.27244e+08	1.29257e+08
ALOHA diel	Karlodinium veneficum	Dinoflagellate	22.75	15	9000	NA	NA	0.2	A	6.42483e+08	100387961
ALOHA diel	Karlodinium veneficum	Dinoflagellate	22.75	15	9000	NA	NA	0.2	C	9.09917e+08	1.42174e+08
ALOHA diel	Karlodinium veneficum	Dinoflagellate	22.75	15	9400	NA	NA	0.2	B	6.32282e+08	9.87941e+07
ALOHA diel	Karlodinium veneficum	Dinoflagellate	22.75	15	9400	NA	NA	0.2	C	883775710	1.3809e+08
ALOHA diel	Karlodinium veneficum	Dinoflagellate	22.75	15	9800	NA	NA	0.2	A	9.98087e+08	1.55951e+08
ALOHA diel	Karlodinium veneficum	Dinoflagellate	22.75	15	9800	NA	NA	0.2	C	1023878081	1.59981e+08
ALOHA diel	Ostreococcus sp. 'lucimarinus'	Chlorophyte	22.75	15	600	NA	NA	0.2	A	156012	156012
ALOHA diel	Ostreococcus sp. 'lucimarinus'	Chlorophyte	22.75	15	600	NA	NA	0.2	C	242734	242734
ALOHA diel	Ostreococcus sp. 'lucimarinus'	Chlorophyte	22.75	15	1000	NA	NA	0.2	A	151720	151720
ALOHA diel	Ostreococcus sp. 'lucimarinus'	Chlorophyte	22.75	15	1000	NA	NA	0.2	B	97019.6	97019.6
ALOHA diel	Ostreococcus sp. 'lucimarinus'	Chlorophyte	22.75	15	1400	NA	NA	0.2	B	101344	101344
ALOHA diel	Ostreococcus sp. 'lucimarinus'	Chlorophyte	22.75	15	1400	NA	NA	0.2	C	127569	127569
ALOHA diel	Ostreococcus sp. 'lucimarinus'	Chlorophyte	22.75	15	1800	NA	NA	0.2	A	154733	154733
ALOHA diel	Ostreococcus sp. 'lucimarinus'	Chlorophyte	22.75	15	1800	NA	NA	0.2	C	195116	195116
ALOHA diel	Ostreococcus sp. 'lucimarinus'	Chlorophyte	22.75	15	2200	NA	NA	0.2	B	147491	147491
ALOHA diel	Ostreococcus sp. 'lucimarinus'	Chlorophyte	22.75	15	2200	NA	NA	0.2	C	147126	147126
ALOHA diel	Ostreococcus sp. 'lucimarinus'	Chlorophyte	22.75	15	2600	NA	NA	0.2	B	69524	69524
ALOHA diel	Ostreococcus sp. 'lucimarinus'	Chlorophyte	22.75	15	2600	NA	NA	0.2	C	158465	158465
ALOHA diel	Ostreococcus sp. 'lucimarinus'	Chlorophyte	22.75	15	3000	NA	NA	0.2	A	242364	242364
ALOHA diel	Ostreococcus sp. 'lucimarinus'	Chlorophyte	22.75	15	3000	NA	NA	0.2	B	111103	111103
ALOHA diel	Ostreococcus sp. 'lucimarinus'	Chlorophyte	22.75	15	3400	NA	NA	0.2	A	132781	132781
ALOHA diel	Ostreococcus sp. 'lucimarinus'	Chlorophyte	22.75	15	3400	NA	NA	0.2	B	94228.4	94228.4
ALOHA diel	Ostreococcus sp. 'lucimarinus'	Chlorophyte	22.75	15	3800	NA	NA	0.2	A	133505	133505
ALOHA diel	Ostreococcus sp. 'lucimarinus'	Chlorophyte	22.75	15	3800	NA	NA	0.2	C	201682	201682
ALOHA diel	Ostreococcus sp. 'lucimarinus'	Chlorophyte	22.75	15	4200	NA	NA	0.2	A	165030	165030
ALOHA diel	Ostreococcus sp. 'lucimarinus'	Chlorophyte	22.75	15	4200	NA	NA	0.2	C	123226	123226
ALOHA diel	Ostreococcus sp. 'lucimarinus'	Chlorophyte	22.75	15	4600	NA	NA	0.2	B	178417	178417
ALOHA diel	Ostreococcus sp. 'lucimarinus'	Chlorophyte	22.75	15	4600	NA	NA	0.2	C	215202	215202
ALOHA diel	Ostreococcus sp. 'lucimarinus'	Chlorophyte	22.75	15	5000	NA	NA	0.2	B	211226	211226
ALOHA diel	Ostreococcus sp. 'lucimarinus'	Chlorophyte	22.75	15	5000	NA	NA	0.2	C	129210	129210
ALOHA diel	Ostreococcus sp. 'lucimarinus'	Chlorophyte	22.75	15	5400	NA	NA	0.2	A	301983	301983
ALOHA diel	Ostreococcus sp. 'lucimarinus'	Chlorophyte	22.75	15	5400	NA	NA	0.2	C	119053	119053
ALOHA diel	Ostreococcus sp. 'lucimarinus'	Chlorophyte	22.75	15	5800	NA	NA	0.2	B	53521	53521
ALOHA diel	Ostreococcus sp. 'lucimarinus'	Chlorophyte	22.75	15	5800	NA	NA	0.2	C	29630.4	29630.4
ALOHA diel	Ostreococcus sp. 'lucimarinus'	Chlorophyte	22.75	15	6200	NA	NA	0.2	A	80692.3	80692.3
ALOHA diel	Ostreococcus sp. 'lucimarinus'	Chlorophyte	22.75	15	6200	NA	NA	0.2	B	119296	119296
ALOHA diel	Ostreococcus sp. 'lucimarinus'	Chlorophyte	22.75	15	6600	NA	NA	0.2	A	148479	148479
ALOHA diel	Ostreococcus sp. 'lucimarinus'	Chlorophyte	22.75	15	6600	NA	NA	0.2	C	172253	172253
ALOHA diel	Ostreococcus sp. 'lucimarinus'	Chlorophyte	22.75	15	7000	NA	NA	0.2	B	40725.6	40725.6
ALOHA diel	Ostreococcus sp. 'lucimarinus'	Chlorophyte	22.75	15	7000	NA	NA	0.2	C	127795	127795
ALOHA diel	Ostreococcus sp. 'lucimarinus'	Chlorophyte	22.75	15	7400	NA	NA	0.2	A	111840	111840
ALOHA diel	Ostreococcus sp. 'lucimarinus'	Chlorophyte	22.75	15	7400	NA	NA	0.2	C	103000	103000
ALOHA diel	Ostreococcus sp. 'lucimarinus'	Chlorophyte	22.75	15	7800	NA	NA	0.2	A	117238	117238
ALOHA diel	Ostreococcus sp. 'lucimarinus'	Chlorophyte	22.75	15	7800	NA	NA	0.2	C	206382	206382
ALOHA diel	Ostreococcus sp. 'lucimarinus'	Chlorophyte	22.75	15	8200	NA	NA	0.2	A	154162	154162
ALOHA diel	Ostreococcus sp. 'lucimarinus'	Chlorophyte	22.75	15	8200	NA	NA	0.2	C	89797.6	89797.6
ALOHA diel	Ostreococcus sp. 'lucimarinus'	Chlorophyte	22.75	15	8600	NA	NA	0.2	B	177943	177943
ALOHA diel	Ostreococcus sp. 'lucimarinus'	Chlorophyte	22.75	15	8600	NA	NA	0.2	C	172419	172419
ALOHA diel	Ostreococcus sp. 'lucimarinus'	Chlorophyte	22.75	15	9000	NA	NA	0.2	A	116804	116804
ALOHA diel	Ostreococcus sp. 'lucimarinus'	Chlorophyte	22.75	15	9000	NA	NA	0.2	C	131329	131329
ALOHA diel	Ostreococcus sp. 'lucimarinus'	Chlorophyte	22.75	15	9400	NA	NA	0.2	B	95151.1	95151.1
ALOHA diel	Ostreococcus sp. 'lucimarinus'	Chlorophyte	22.75	15	9400	NA	NA	0.2	C	224048	224048
ALOHA diel	Ostreococcus sp. 'lucimarinus'	Chlorophyte	22.75	15	9800	NA	NA	0.2	A	153511	153511
ALOHA diel	Ostreococcus sp. 'lucimarinus'	Chlorophyte	22.75	15	9800	NA	NA	0.2	C	208791	208791
ALOHA diel	Oxytricha trifallax	Ciliate	22.75	15	600	NA	NA	0.2	A	1.06295e+08	1.06295e+08
ALOHA diel	Oxytricha trifallax	Ciliate	22.75	15	600	NA	NA	0.2	C	1.12789e+08	1.12789e+08
ALOHA diel	Oxytricha trifallax	Ciliate	22.75	15	1000	NA	NA	0.2	A	4.65258e+07	4.65258e+07
ALOHA diel	Oxytricha trifallax	Ciliate	22.75	15	1000	NA	NA	0.2	B	5.77832e+07	5.77832e+07
ALOHA diel	Oxytricha trifallax	Ciliate	22.75	15	1400	NA	NA	0.2	B	5.58165e+07	5.58165e+07
ALOHA diel	Oxytricha trifallax	Ciliate	22.75	15	1400	NA	NA	0.2	C	6.27359e+07	6.27359e+07
ALOHA diel	Oxytricha trifallax	Ciliate	22.75	15	1800	NA	NA	0.2	A	8.29496e+07	8.29496e+07
ALOHA diel	Oxytricha trifallax	Ciliate	22.75	15	1800	NA	NA	0.2	C	7.78031e+07	7.78031e+07
ALOHA diel	Oxytricha trifallax	Ciliate	22.75	15	2200	NA	NA	0.2	B	1.20424e+08	1.20424e+08
ALOHA diel	Oxytricha trifallax	Ciliate	22.75	15	2200	NA	NA	0.2	C	1.34981e+08	1.34981e+08
ALOHA diel	Oxytricha trifallax	Ciliate	22.75	15	2600	NA	NA	0.2	B	8.00707e+07	8.00707e+07
ALOHA diel	Oxytricha trifallax	Ciliate	22.75	15	2600	NA	NA	0.2	C	1.4581e+08	1.4581e+08
ALOHA diel	Oxytricha trifallax	Ciliate	22.75	15	3000	NA	NA	0.2	A	1.69046e+08	1.69046e+08
ALOHA diel	Oxytricha trifallax	Ciliate	22.75	15	3000	NA	NA	0.2	B	9.23862e+07	9.23862e+07
ALOHA diel	Oxytricha trifallax	Ciliate	22.75	15	3400	NA	NA	0.2	A	7.06487e+07	7.06487e+07
ALOHA diel	Oxytricha trifallax	Ciliate	22.75	15	3400	NA	NA	0.2	B	7.91479e+07	7.91479e+07
ALOHA diel	Oxytricha trifallax	Ciliate	22.75	15	3800	NA	NA	0.2	A	9.10052e+07	9.10052e+07
ALOHA diel	Oxytricha trifallax	Ciliate	22.75	15	3800	NA	NA	0.2	C	7.96916e+07	7.96916e+07
ALOHA diel	Oxytricha trifallax	Ciliate	22.75	15	4200	NA	NA	0.2	A	1.09628e+08	1.09628e+08
ALOHA diel	Oxytricha trifallax	Ciliate	22.75	15	4200	NA	NA	0.2	C	1.02379e+08	1.02379e+08
ALOHA diel	Oxytricha trifallax	Ciliate	22.75	15	4600	NA	NA	0.2	B	1.0561e+08	1.0561e+08
ALOHA diel	Oxytricha trifallax	Ciliate	22.75	15	4600	NA	NA	0.2	C	133145302	133145302
ALOHA diel	Oxytricha trifallax	Ciliate	22.75	15	5000	NA	NA	0.2	B	1.23471e+08	1.23471e+08
ALOHA diel	Oxytricha trifallax	Ciliate	22.75	15	5000	NA	NA	0.2	C	1.11312e+08	1.11312e+08
ALOHA diel	Oxytricha trifallax	Ciliate	22.75	15	5400	NA	NA	0.2	A	7.85009e+07	7.85009e+07
ALOHA diel	Oxytricha trifallax	Ciliate	22.75	15	5400	NA	NA	0.2	C	8.34567e+07	8.34567e+07
ALOHA diel	Oxytricha trifallax	Ciliate	22.75	15	5800	NA	NA	0.2	B	9.52075e+07	9.52075e+07
ALOHA diel	Oxytricha trifallax	Ciliate	22.75	15	5800	NA	NA	0.2	C	7.56263e+07	7.56263e+07
ALOHA diel	Oxytricha trifallax	Ciliate	22.75	15	6200	NA	NA	0.2	A	9.37653e+07	9.37653e+07
ALOHA diel	Oxytricha trifallax	Ciliate	22.75	15	6200	NA	NA	0.2	B	6.83001e+07	6.83001e+07
ALOHA diel	Oxytricha trifallax	Ciliate	22.75	15	6600	NA	NA	0.2	A	1.12935e+08	1.12935e+08
ALOHA diel	Oxytricha trifallax	Ciliate	22.75	15	6600	NA	NA	0.2	C	1.00947e+08	1.00947e+08
ALOHA diel	Oxytricha trifallax	Ciliate	22.75	15	7000	NA	NA	0.2	B	7.41842e+07	7.41842e+07
ALOHA diel	Oxytricha trifallax	Ciliate	22.75	15	7000	NA	NA	0.2	C	114065075	114065075
ALOHA diel	Oxytricha trifallax	Ciliate	22.75	15	7400	NA	NA	0.2	A	8.32008e+07	8.32008e+07
ALOHA diel	Oxytricha trifallax	Ciliate	22.75	15	7400	NA	NA	0.2	C	7.79035e+07	7.79035e+07
ALOHA diel	Oxytricha trifallax	Ciliate	22.75	15	7800	NA	NA	0.2	A	9.27112e+07	9.27112e+07
ALOHA diel	Oxytricha trifallax	Ciliate	22.75	15	7800	NA	NA	0.2	C	1.37917e+08	1.37917e+08
ALOHA diel	Oxytricha trifallax	Ciliate	22.75	15	8200	NA	NA	0.2	A	5.8814e+07	5.8814e+07
ALOHA diel	Oxytricha trifallax	Ciliate	22.75	15	8200	NA	NA	0.2	C	5.43824e+07	5.43824e+07
ALOHA diel	Oxytricha trifallax	Ciliate	22.75	15	8600	NA	NA	0.2	B	107461386	107461386
ALOHA diel	Oxytricha trifallax	Ciliate	22.75	15	8600	NA	NA	0.2	C	1.09326e+08	1.09326e+08
ALOHA diel	Oxytricha trifallax	Ciliate	22.75	15	9000	NA	NA	0.2	A	7.45271e+07	7.45271e+07
ALOHA diel	Oxytricha trifallax	Ciliate	22.75	15	9000	NA	NA	0.2	C	1.12127e+08	1.12127e+08
ALOHA diel	Oxytricha trifallax	Ciliate	22.75	15	9400	NA	NA	0.2	B	6.86583e+07	6.86583e+07
ALOHA diel	Oxytricha trifallax	Ciliate	22.75	15	9400	NA	NA	0.2	C	1.13273e+08	1.13273e+08
ALOHA diel	Oxytricha trifallax	Ciliate	22.75	15	9800	NA	NA	0.2	A	1.47172e+08	1.47172e+08
ALOHA diel	Oxytricha trifallax	Ciliate	22.75	15	9800	NA	NA	0.2	C	1.25632e+08	1.25632e+08
ALOHA diel	Pelagodinium beii	Dinoflagellate	22.75	15	600	NA	NA	0.2	A	152881155	2.38877e+07
ALOHA diel	Pelagodinium beii	Dinoflagellate	22.75	15	600	NA	NA	0.2	C	2.66542e+08	4.16472e+07
ALOHA diel	Pelagodinium beii	Dinoflagellate	22.75	15	1000	NA	NA	0.2	A	1.11212e+08	1.73769e+07
ALOHA diel	Pelagodinium beii	Dinoflagellate	22.75	15	1000	NA	NA	0.2	B	1.95179e+08	3.04967e+07
ALOHA diel	Pelagodinium beii	Dinoflagellate	22.75	15	1400	NA	NA	0.2	B	1.42299e+08	2.22342e+07
ALOHA diel	Pelagodinium beii	Dinoflagellate	22.75	15	1400	NA	NA	0.2	C	1.34093e+08	2.09521e+07
ALOHA diel	Pelagodinium beii	Dinoflagellate	22.75	15	1800	NA	NA	0.2	A	1.10146e+08	1.72103e+07
ALOHA diel	Pelagodinium beii	Dinoflagellate	22.75	15	1800	NA	NA	0.2	C	1.38107e+08	2.15791e+07
ALOHA diel	Pelagodinium beii	Dinoflagellate	22.75	15	2200	NA	NA	0.2	B	131174944	2.04961e+07
ALOHA diel	Pelagodinium beii	Dinoflagellate	22.75	15	2200	NA	NA	0.2	C	1.52699e+08	2.38593e+07
ALOHA diel	Pelagodinium beii	Dinoflagellate	22.75	15	2600	NA	NA	0.2	B	1.27601e+08	1.99376e+07
ALOHA diel	Pelagodinium beii	Dinoflagellate	22.75	15	2600	NA	NA	0.2	C	1.70667e+08	2.66667e+07
ALOHA diel	Pelagodinium beii	Dinoflagellate	22.75	15	3000	NA	NA	0.2	A	2.23675e+08	3.49492e+07
ALOHA diel	Pelagodinium beii	Dinoflagellate	22.75	15	3000	NA	NA	0.2	B	1.55265e+08	2.42601e+07
ALOHA diel	Pelagodinium beii	Dinoflagellate	22.75	15	3400	NA	NA	0.2	A	2.31378e+08	3.61528e+07
ALOHA diel	Pelagodinium beii	Dinoflagellate	22.75	15	3400	NA	NA	0.2	B	1.8384e+08	2.8725e+07
ALOHA diel	Pelagodinium beii	Dinoflagellate	22.75	15	3800	NA	NA	0.2	A	1.81838e+08	2.84122e+07
ALOHA diel	Pelagodinium beii	Dinoflagellate	22.75	15	3800	NA	NA	0.2	C	2.65276e+08	4.14494e+07
ALOHA diel	Pelagodinium beii	Dinoflagellate	22.75	15	4200	NA	NA	0.2	A	2.20654e+08	3.44772e+07
ALOHA diel	Pelagodinium beii	Dinoflagellate	22.75	15	4200	NA	NA	0.2	C	1.42424e+08	2.22537e+07
ALOHA diel	Pelagodinium beii	Dinoflagellate	22.75	15	4600	NA	NA	0.2	B	1.78577e+08	2.79027e+07
ALOHA diel	Pelagodinium beii	Dinoflagellate	22.75	15	4600	NA	NA	0.2	C	2.08021e+08	3.25033e+07
ALOHA diel	Pelagodinium beii	Dinoflagellate	22.75	15	5000	NA	NA	0.2	B	2.22696e+08	3.47963e+07
ALOHA diel	Pelagodinium beii	Dinoflagellate	22.75	15	5000	NA	NA	0.2	C	2.58053e+08	4.03207e+07
ALOHA diel	Pelagodinium beii	Dinoflagellate	22.75	15	5400	NA	NA	0.2	A	2.65378e+08	4.14654e+07
ALOHA diel	Pelagodinium beii	Dinoflagellate	22.75	15	5400	NA	NA	0.2	C	1.45861e+08	2.27908e+07
ALOHA diel	Pelagodinium beii	Dinoflagellate	22.75	15	5800	NA	NA	0.2	B	2.69952e+08	4.21799e+07
ALOHA diel	Pelagodinium beii	Dinoflagellate	22.75	15	5800	NA	NA	0.2	C	142839446	2.23187e+07
ALOHA diel	Pelagodinium beii	Dinoflagellate	22.75	15	6200	NA	NA	0.2	A	1.86319e+08	2.91124e+07
ALOHA diel	Pelagodinium beii	Dinoflagellate	22.75	15	6200	NA	NA	0.2	B	135319476	2.11437e+07
ALOHA diel	Pelagodinium beii	Dinoflagellate	22.75	15	6600	NA	NA	0.2	A	2.17281e+08	3.39501e+07
ALOHA diel	Pelagodinium beii	Dinoflagellate	22.75	15	6600	NA	NA	0.2	C	1.67045e+08	2.61008e+07
ALOHA diel	Pelagodinium beii	Dinoflagellate	22.75	15	7000	NA	NA	0.2	B	5.90479e+07	9.22623e+06
ALOHA diel	Pelagodinium beii	Dinoflagellate	22.75	15	7000	NA	NA	0.2	C	1.5735e+08	2.45859e+07
ALOHA diel	Pelagodinium beii	Dinoflagellate	22.75	15	7400	NA	NA	0.2	A	1.2391e+08	1.93609e+07
ALOHA diel	Pelagodinium beii	Dinoflagellate	22.75	15	7400	NA	NA	0.2	C	8.34283e+07	1.30357e+07
ALOHA diel	Pelagodinium beii	Dinoflagellate	22.75	15	7800	NA	NA	0.2	A	1.60286e+08	2.50446e+07
ALOHA diel	Pelagodinium beii	Dinoflagellate	22.75	15	7800	NA	NA	0.2	C	2.575e+08	4.02344e+07
ALOHA diel	Pelagodinium beii	Dinoflagellate	22.75	15	8200	NA	NA	0.2	A	1.07936e+08	1.6865e+07
ALOHA diel	Pelagodinium beii	Dinoflagellate	22.75	15	8200	NA	NA	0.2	C	9.12855e+07	1.42634e+07
ALOHA diel	Pelagodinium beii	Dinoflagellate	22.75	15	8600	NA	NA	0.2	B	1.42498e+08	2.22654e+07
ALOHA diel	Pelagodinium beii	Dinoflagellate	22.75	15	8600	NA	NA	0.2	C	1.78256e+08	2.78524e+07
ALOHA diel	Pelagodinium beii	Dinoflagellate	22.75	15	9000	NA	NA	0.2	A	121458262	1.89779e+07
ALOHA diel	Pelagodinium beii	Dinoflagellate	22.75	15	9000	NA	NA	0.2	C	1.70836e+08	2.66931e+07
ALOHA diel	Pelagodinium beii	Dinoflagellate	22.75	15	9400	NA	NA	0.2	B	1.56095e+08	2.43899e+07
ALOHA diel	Pelagodinium beii	Dinoflagellate	22.75	15	9400	NA	NA	0.2	C	1.81556e+08	2.83681e+07
ALOHA diel	Pelagodinium beii	Dinoflagellate	22.75	15	9800	NA	NA	0.2	A	244324056	3.81756e+07
ALOHA diel	Pelagodinium beii	Dinoflagellate	22.75	15	9800	NA	NA	0.2	C	2.53372e+08	3.95893e+07
ALOHA diel	Pelagomonas calceolata	Pelagophyte	22.75	15	600	NA	NA	0.2	A	2.42778e+07	2.42778e+07
ALOHA diel	Pelagomonas calceolata	Pelagophyte	22.75	15	600	NA	NA	0.2	C	2.81719e+07	2.81719e+07
ALOHA diel	Pelagomonas calceolata	Pelagophyte	22.75	15	1000	NA	NA	0.2	A	1.40414e+07	1.40414e+07
ALOHA diel	Pelagomonas calceolata	Pelagophyte	22.75	15	1000	NA	NA	0.2	B	2.65488e+07	2.65488e+07
ALOHA diel	Pelagomonas calceolata	Pelagophyte	22.75	15	1400	NA	NA	0.2	B	2.19348e+07	2.19348e+07
ALOHA diel	Pelagomonas calceolata	Pelagophyte	22.75	15	1400	NA	NA	0.2	C	2.05505e+07	2.05505e+07
ALOHA diel	Pelagomonas calceolata	Pelagophyte	22.75	15	1800	NA	NA	0.2	A	1.9587e+07	1.9587e+07
ALOHA diel	Pelagomonas calceolata	Pelagophyte	22.75	15	1800	NA	NA	0.2	C	2.57505e+07	2.57505e+07
ALOHA diel	Pelagomonas calceolata	Pelagophyte	22.75	15	2200	NA	NA	0.2	B	2.03013e+07	2.03013e+07
ALOHA diel	Pelagomonas calceolata	Pelagophyte	22.75	15	2200	NA	NA	0.2	C	2.3716e+07	2.3716e+07
ALOHA diel	Pelagomonas calceolata	Pelagophyte	22.75	15	2600	NA	NA	0.2	B	1.85501e+07	1.85501e+07
ALOHA diel	Pelagomonas calceolata	Pelagophyte	22.75	15	2600	NA	NA	0.2	C	2.8803e+07	2.8803e+07
ALOHA diel	Pelagomonas calceolata	Pelagophyte	22.75	15	3000	NA	NA	0.2	A	2.9846e+07	2.9846e+07
ALOHA diel	Pelagomonas calceolata	Pelagophyte	22.75	15	3000	NA	NA	0.2	B	1.8967e+07	1.8967e+07
ALOHA diel	Pelagomonas calceolata	Pelagophyte	22.75	15	3400	NA	NA	0.2	A	2.84092e+07	2.84092e+07
ALOHA diel	Pelagomonas calceolata	Pelagophyte	22.75	15	3400	NA	NA	0.2	B	2.49418e+07	2.49418e+07
ALOHA diel	Pelagomonas calceolata	Pelagophyte	22.75	15	3800	NA	NA	0.2	A	2.90808e+07	2.90808e+07
ALOHA diel	Pelagomonas calceolata	Pelagophyte	22.75	15	3800	NA	NA	0.2	C	3.07289e+07	3.07289e+07
ALOHA diel	Pelagomonas calceolata	Pelagophyte	22.75	15	4200	NA	NA	0.2	A	2.75883e+07	2.75883e+07
ALOHA diel	Pelagomonas calceolata	Pelagophyte	22.75	15	4200	NA	NA	0.2	C	2.27112e+07	2.27112e+07
ALOHA diel	Pelagomonas calceolata	Pelagophyte	22.75	15	4600	NA	NA	0.2	B	2.22924e+07	2.22924e+07
ALOHA diel	Pelagomonas calceolata	Pelagophyte	22.75	15	4600	NA	NA	0.2	C	2.80937e+07	2.80937e+07
ALOHA diel	Pelagomonas calceolata	Pelagophyte	22.75	15	5000	NA	NA	0.2	B	2.6003e+07	2.6003e+07
ALOHA diel	Pelagomonas calceolata	Pelagophyte	22.75	15	5000	NA	NA	0.2	C	3.12357e+07	3.12357e+07
ALOHA diel	Pelagomonas calceolata	Pelagophyte	22.75	15	5400	NA	NA	0.2	A	2.73103e+07	2.73103e+07
ALOHA diel	Pelagomonas calceolata	Pelagophyte	22.75	15	5400	NA	NA	0.2	C	2.35011e+07	2.35011e+07
ALOHA diel	Pelagomonas calceolata	Pelagophyte	22.75	15	5800	NA	NA	0.2	B	2.16142e+07	2.16142e+07
ALOHA diel	Pelagomonas calceolata	Pelagophyte	22.75	15	5800	NA	NA	0.2	C	1.94567e+07	1.94567e+07
ALOHA diel	Pelagomonas calceolata	Pelagophyte	22.75	15	6200	NA	NA	0.2	A	2.95445e+07	2.95445e+07
ALOHA diel	Pelagomonas calceolata	Pelagophyte	22.75	15	6200	NA	NA	0.2	B	2.37082e+07	2.37082e+07
ALOHA diel	Pelagomonas calceolata	Pelagophyte	22.75	15	6600	NA	NA	0.2	A	3.20912e+07	3.20912e+07
ALOHA diel	Pelagomonas calceolata	Pelagophyte	22.75	15	6600	NA	NA	0.2	C	3.05111e+07	3.05111e+07
ALOHA diel	Pelagomonas calceolata	Pelagophyte	22.75	15	7000	NA	NA	0.2	B	9.98376e+06	9.98376e+06
ALOHA diel	Pelagomonas calceolata	Pelagophyte	22.75	15	7000	NA	NA	0.2	C	1.87681e+07	1.87681e+07
ALOHA diel	Pelagomonas calceolata	Pelagophyte	22.75	15	7400	NA	NA	0.2	A	2.62649e+07	2.62649e+07
ALOHA diel	Pelagomonas calceolata	Pelagophyte	22.75	15	7400	NA	NA	0.2	C	2.04951e+07	2.04951e+07
ALOHA diel	Pelagomonas calceolata	Pelagophyte	22.75	15	7800	NA	NA	0.2	A	2.26139e+07	2.26139e+07
ALOHA diel	Pelagomonas calceolata	Pelagophyte	22.75	15	7800	NA	NA	0.2	C	2.78667e+07	2.78667e+07
ALOHA diel	Pelagomonas calceolata	Pelagophyte	22.75	15	8200	NA	NA	0.2	A	1.18593e+07	1.18593e+07
ALOHA diel	Pelagomonas calceolata	Pelagophyte	22.75	15	8200	NA	NA	0.2	C	1.08198e+07	1.08198e+07
ALOHA diel	Pelagomonas calceolata	Pelagophyte	22.75	15	8600	NA	NA	0.2	B	1.91439e+07	1.91439e+07
ALOHA diel	Pelagomonas calceolata	Pelagophyte	22.75	15	8600	NA	NA	0.2	C	2.67441e+07	2.67441e+07
ALOHA diel	Pelagomonas calceolata	Pelagophyte	22.75	15	9000	NA	NA	0.2	A	2.63611e+07	2.63611e+07
ALOHA diel	Pelagomonas calceolata	Pelagophyte	22.75	15	9000	NA	NA	0.2	C	2.52762e+07	2.52762e+07
ALOHA diel	Pelagomonas calceolata	Pelagophyte	22.75	15	9400	NA	NA	0.2	B	1.95082e+07	1.95082e+07
ALOHA diel	Pelagomonas calceolata	Pelagophyte	22.75	15	9400	NA	NA	0.2	C	24535409	24535409
ALOHA diel	Pelagomonas calceolata	Pelagophyte	22.75	15	9800	NA	NA	0.2	A	2.40558e+07	2.40558e+07
ALOHA diel	Pelagomonas calceolata	Pelagophyte	22.75	15	9800	NA	NA	0.2	C	2.49452e+07	2.49452e+07
ALOHA diel	Phaeocystis antarctica	Haptophyte	22.75	15	600	NA	NA	0.2	A	3.2382e+07	3.2382e+07
ALOHA diel	Phaeocystis antarctica	Haptophyte	22.75	15	600	NA	NA	0.2	C	3.87527e+07	3.87527e+07
ALOHA diel	Phaeocystis antarctica	Haptophyte	22.75	15	1000	NA	NA	0.2	A	1.84567e+07	1.84567e+07
ALOHA diel	Phaeocystis antarctica	Haptophyte	22.75	15	1000	NA	NA	0.2	B	3.58496e+07	3.58496e+07
ALOHA diel	Phaeocystis antarctica	Haptophyte	22.75	15	1400	NA	NA	0.2	B	3.18904e+07	3.18904e+07
ALOHA diel	Phaeocystis antarctica	Haptophyte	22.75	15	1400	NA	NA	0.2	C	2.85171e+07	2.85171e+07
ALOHA diel	Phaeocystis antarctica	Haptophyte	22.75	15	1800	NA	NA	0.2	A	2.5844e+07	2.5844e+07
ALOHA diel	Phaeocystis antarctica	Haptophyte	22.75	15	1800	NA	NA	0.2	C	3.50031e+07	3.50031e+07
ALOHA diel	Phaeocystis antarctica	Haptophyte	22.75	15	2200	NA	NA	0.2	B	2.87137e+07	2.87137e+07
ALOHA diel	Phaeocystis antarctica	Haptophyte	22.75	15	2200	NA	NA	0.2	C	3.19225e+07	3.19225e+07
ALOHA diel	Phaeocystis antarctica	Haptophyte	22.75	15	2600	NA	NA	0.2	B	2.50503e+07	2.50503e+07
ALOHA diel	Phaeocystis antarctica	Haptophyte	22.75	15	2600	NA	NA	0.2	C	3.78298e+07	3.78298e+07
ALOHA diel	Phaeocystis antarctica	Haptophyte	22.75	15	3000	NA	NA	0.2	A	40685319	40685319
ALOHA diel	Phaeocystis antarctica	Haptophyte	22.75	15	3000	NA	NA	0.2	B	2.61666e+07	2.61666e+07
ALOHA diel	Phaeocystis antarctica	Haptophyte	22.75	15	3400	NA	NA	0.2	A	4.16327e+07	4.16327e+07
ALOHA diel	Phaeocystis antarctica	Haptophyte	22.75	15	3400	NA	NA	0.2	B	3.39551e+07	3.39551e+07
ALOHA diel	Phaeocystis antarctica	Haptophyte	22.75	15	3800	NA	NA	0.2	A	4.50899e+07	4.50899e+07
ALOHA diel	Phaeocystis antarctica	Haptophyte	22.75	15	3800	NA	NA	0.2	C	4.77183e+07	4.77183e+07
ALOHA diel	Phaeocystis antarctica	Haptophyte	22.75	15	4200	NA	NA	0.2	A	3.89281e+07	3.89281e+07
ALOHA diel	Phaeocystis antarctica	Haptophyte	22.75	15	4200	NA	NA	0.2	C	3.117e+07	3.117e+07
ALOHA diel	Phaeocystis antarctica	Haptophyte	22.75	15	4600	NA	NA	0.2	B	2.87358e+07	2.87358e+07
ALOHA diel	Phaeocystis antarctica	Haptophyte	22.75	15	4600	NA	NA	0.2	C	4.16148e+07	4.16148e+07
ALOHA diel	Phaeocystis antarctica	Haptophyte	22.75	15	5000	NA	NA	0.2	B	3.64636e+07	3.64636e+07
ALOHA diel	Phaeocystis antarctica	Haptophyte	22.75	15	5000	NA	NA	0.2	C	4.50277e+07	4.50277e+07
ALOHA diel	Phaeocystis antarctica	Haptophyte	22.75	15	5400	NA	NA	0.2	A	4.16509e+07	4.16509e+07
ALOHA diel	Phaeocystis antarctica	Haptophyte	22.75	15	5400	NA	NA	0.2	C	3.77458e+07	3.77458e+07
ALOHA diel	Phaeocystis antarctica	Haptophyte	22.75	15	5800	NA	NA	0.2	B	3.22203e+07	3.22203e+07
ALOHA diel	Phaeocystis antarctica	Haptophyte	22.75	15	5800	NA	NA	0.2	C	2.64801e+07	2.64801e+07
ALOHA diel	Phaeocystis antarctica	Haptophyte	22.75	15	6200	NA	NA	0.2	A	4.59653e+07	4.59653e+07
ALOHA diel	Phaeocystis antarctica	Haptophyte	22.75	15	6200	NA	NA	0.2	B	3.45075e+07	3.45075e+07
ALOHA diel	Phaeocystis antarctica	Haptophyte	22.75	15	6600	NA	NA	0.2	A	4.44207e+07	4.44207e+07
ALOHA diel	Phaeocystis antarctica	Haptophyte	22.75	15	6600	NA	NA	0.2	C	4.57403e+07	4.57403e+07
ALOHA diel	Phaeocystis antarctica	Haptophyte	22.75	15	7000	NA	NA	0.2	B	1.31275e+07	1.31275e+07
ALOHA diel	Phaeocystis antarctica	Haptophyte	22.75	15	7000	NA	NA	0.2	C	2.76596e+07	2.76596e+07
ALOHA diel	Phaeocystis antarctica	Haptophyte	22.75	15	7400	NA	NA	0.2	A	3.73751e+07	3.73751e+07
ALOHA diel	Phaeocystis antarctica	Haptophyte	22.75	15	7400	NA	NA	0.2	C	2.77425e+07	2.77425e+07
ALOHA diel	Phaeocystis antarctica	Haptophyte	22.75	15	7800	NA	NA	0.2	A	3.34363e+07	3.34363e+07
ALOHA diel	Phaeocystis antarctica	Haptophyte	22.75	15	7800	NA	NA	0.2	C	3.93719e+07	3.93719e+07
ALOHA diel	Phaeocystis antarctica	Haptophyte	22.75	15	8200	NA	NA	0.2	A	1.86978e+07	1.86978e+07
ALOHA diel	Phaeocystis antarctica	Haptophyte	22.75	15	8200	NA	NA	0.2	C	1.47227e+07	1.47227e+07
ALOHA diel	Phaeocystis antarctica	Haptophyte	22.75	15	8600	NA	NA	0.2	B	3.06024e+07	3.06024e+07
ALOHA diel	Phaeocystis antarctica	Haptophyte	22.75	15	8600	NA	NA	0.2	C	4.28817e+07	4.28817e+07
ALOHA diel	Phaeocystis antarctica	Haptophyte	22.75	15	9000	NA	NA	0.2	A	4.05175e+07	4.05175e+07
ALOHA diel	Phaeocystis antarctica	Haptophyte	22.75	15	9000	NA	NA	0.2	C	3.7957e+07	3.7957e+07
ALOHA diel	Phaeocystis antarctica	Haptophyte	22.75	15	9400	NA	NA	0.2	B	2.40831e+07	2.40831e+07
ALOHA diel	Phaeocystis antarctica	Haptophyte	22.75	15	9400	NA	NA	0.2	C	3.43792e+07	3.43792e+07
ALOHA diel	Phaeocystis antarctica	Haptophyte	22.75	15	9800	NA	NA	0.2	A	3.69434e+07	3.69434e+07
ALOHA diel	Phaeocystis antarctica	Haptophyte	22.75	15	9800	NA	NA	0.2	C	3.85562e+07	3.85562e+07
ALOHA diel	Phaeocystis cordata	Haptophyte	22.75	15	600	NA	NA	0.2	A	5.0306e+07	5.0306e+07
ALOHA diel	Phaeocystis cordata	Haptophyte	22.75	15	600	NA	NA	0.2	C	6.00958e+07	6.00958e+07
ALOHA diel	Phaeocystis cordata	Haptophyte	22.75	15	1000	NA	NA	0.2	A	26732063	26732063
ALOHA diel	Phaeocystis cordata	Haptophyte	22.75	15	1000	NA	NA	0.2	B	5.63407e+07	5.63407e+07
ALOHA diel	Phaeocystis cordata	Haptophyte	22.75	15	1400	NA	NA	0.2	B	4.8386e+07	4.8386e+07
ALOHA diel	Phaeocystis cordata	Haptophyte	22.75	15	1400	NA	NA	0.2	C	4.38779e+07	4.38779e+07
ALOHA diel	Phaeocystis cordata	Haptophyte	22.75	15	1800	NA	NA	0.2	A	3.56953e+07	3.56953e+07
ALOHA diel	Phaeocystis cordata	Haptophyte	22.75	15	1800	NA	NA	0.2	C	5.0968e+07	5.0968e+07
ALOHA diel	Phaeocystis cordata	Haptophyte	22.75	15	2200	NA	NA	0.2	B	4.21552e+07	4.21552e+07
ALOHA diel	Phaeocystis cordata	Haptophyte	22.75	15	2200	NA	NA	0.2	C	4.92368e+07	4.92368e+07
ALOHA diel	Phaeocystis cordata	Haptophyte	22.75	15	2600	NA	NA	0.2	B	3.66128e+07	3.66128e+07
ALOHA diel	Phaeocystis cordata	Haptophyte	22.75	15	2600	NA	NA	0.2	C	5.73885e+07	5.73885e+07
ALOHA diel	Phaeocystis cordata	Haptophyte	22.75	15	3000	NA	NA	0.2	A	6.14594e+07	6.14594e+07
ALOHA diel	Phaeocystis cordata	Haptophyte	22.75	15	3000	NA	NA	0.2	B	3.9191e+07	3.9191e+07
ALOHA diel	Phaeocystis cordata	Haptophyte	22.75	15	3400	NA	NA	0.2	A	6.77187e+07	6.77187e+07
ALOHA diel	Phaeocystis cordata	Haptophyte	22.75	15	3400	NA	NA	0.2	B	5.08191e+07	5.08191e+07
ALOHA diel	Phaeocystis cordata	Haptophyte	22.75	15	3800	NA	NA	0.2	A	6.77182e+07	6.77182e+07
ALOHA diel	Phaeocystis cordata	Haptophyte	22.75	15	3800	NA	NA	0.2	C	7.25939e+07	7.25939e+07
ALOHA diel	Phaeocystis cordata	Haptophyte	22.75	15	4200	NA	NA	0.2	A	6.00837e+07	6.00837e+07
ALOHA diel	Phaeocystis cordata	Haptophyte	22.75	15	4200	NA	NA	0.2	C	4.58701e+07	4.58701e+07
ALOHA diel	Phaeocystis cordata	Haptophyte	22.75	15	4600	NA	NA	0.2	B	4.56683e+07	4.56683e+07
ALOHA diel	Phaeocystis cordata	Haptophyte	22.75	15	4600	NA	NA	0.2	C	6.00944e+07	6.00944e+07
ALOHA diel	Phaeocystis cordata	Haptophyte	22.75	15	5000	NA	NA	0.2	B	5.59024e+07	5.59024e+07
ALOHA diel	Phaeocystis cordata	Haptophyte	22.75	15	5000	NA	NA	0.2	C	6.80149e+07	6.80149e+07
ALOHA diel	Phaeocystis cordata	Haptophyte	22.75	15	5400	NA	NA	0.2	A	6.16625e+07	6.16625e+07
ALOHA diel	Phaeocystis cordata	Haptophyte	22.75	15	5400	NA	NA	0.2	C	5.91758e+07	5.91758e+07
ALOHA diel	Phaeocystis cordata	Haptophyte	22.75	15	5800	NA	NA	0.2	B	4.78802e+07	4.78802e+07
ALOHA diel	Phaeocystis cordata	Haptophyte	22.75	15	5800	NA	NA	0.2	C	4.12448e+07	4.12448e+07
ALOHA diel	Phaeocystis cordata	Haptophyte	22.75	15	6200	NA	NA	0.2	A	7.11902e+07	7.11902e+07
ALOHA diel	Phaeocystis cordata	Haptophyte	22.75	15	6200	NA	NA	0.2	B	5.28346e+07	5.28346e+07
ALOHA diel	Phaeocystis cordata	Haptophyte	22.75	15	6600	NA	NA	0.2	A	6.62711e+07	6.62711e+07
ALOHA diel	Phaeocystis cordata	Haptophyte	22.75	15	6600	NA	NA	0.2	C	6.91347e+07	6.91347e+07
ALOHA diel	Phaeocystis cordata	Haptophyte	22.75	15	7000	NA	NA	0.2	B	1.76944e+07	1.76944e+07
ALOHA diel	Phaeocystis cordata	Haptophyte	22.75	15	7000	NA	NA	0.2	C	3.80695e+07	3.80695e+07
ALOHA diel	Phaeocystis cordata	Haptophyte	22.75	15	7400	NA	NA	0.2	A	5.59462e+07	5.59462e+07
ALOHA diel	Phaeocystis cordata	Haptophyte	22.75	15	7400	NA	NA	0.2	C	4.00188e+07	4.00188e+07
ALOHA diel	Phaeocystis cordata	Haptophyte	22.75	15	7800	NA	NA	0.2	A	5.02712e+07	5.02712e+07
ALOHA diel	Phaeocystis cordata	Haptophyte	22.75	15	7800	NA	NA	0.2	C	5.68204e+07	5.68204e+07
ALOHA diel	Phaeocystis cordata	Haptophyte	22.75	15	8200	NA	NA	0.2	A	2.72181e+07	2.72181e+07
ALOHA diel	Phaeocystis cordata	Haptophyte	22.75	15	8200	NA	NA	0.2	C	2.16902e+07	2.16902e+07
ALOHA diel	Phaeocystis cordata	Haptophyte	22.75	15	8600	NA	NA	0.2	B	4.45347e+07	4.45347e+07
ALOHA diel	Phaeocystis cordata	Haptophyte	22.75	15	8600	NA	NA	0.2	C	6.28788e+07	6.28788e+07
ALOHA diel	Phaeocystis cordata	Haptophyte	22.75	15	9000	NA	NA	0.2	A	5.98389e+07	5.98389e+07
ALOHA diel	Phaeocystis cordata	Haptophyte	22.75	15	9000	NA	NA	0.2	C	5.34914e+07	5.34914e+07
ALOHA diel	Phaeocystis cordata	Haptophyte	22.75	15	9400	NA	NA	0.2	B	3.76868e+07	3.76868e+07
ALOHA diel	Phaeocystis cordata	Haptophyte	22.75	15	9400	NA	NA	0.2	C	5.07184e+07	5.07184e+07
ALOHA diel	Phaeocystis cordata	Haptophyte	22.75	15	9800	NA	NA	0.2	A	5.54374e+07	5.54374e+07
ALOHA diel	Phaeocystis cordata	Haptophyte	22.75	15	9800	NA	NA	0.2	C	5.95766e+07	5.95766e+07
ALOHA diel	Phaeocystis globosa	Haptophyte	22.75	15	600	NA	NA	0.2	A	1.95321e+08	1.95321e+08
ALOHA diel	Phaeocystis globosa	Haptophyte	22.75	15	600	NA	NA	0.2	C	255017675	255017675
ALOHA diel	Phaeocystis globosa	Haptophyte	22.75	15	1000	NA	NA	0.2	A	1.50223e+08	1.50223e+08
ALOHA diel	Phaeocystis globosa	Haptophyte	22.75	15	1000	NA	NA	0.2	B	2.14487e+08	2.14487e+08
ALOHA diel	Phaeocystis globosa	Haptophyte	22.75	15	1400	NA	NA	0.2	B	1.84167e+08	1.84167e+08
ALOHA diel	Phaeocystis globosa	Haptophyte	22.75	15	1400	NA	NA	0.2	C	1.74289e+08	1.74289e+08
ALOHA diel	Phaeocystis globosa	Haptophyte	22.75	15	1800	NA	NA	0.2	A	1.61065e+08	1.61065e+08
ALOHA diel	Phaeocystis globosa	Haptophyte	22.75	15	1800	NA	NA	0.2	C	1.70173e+08	1.70173e+08
ALOHA diel	Phaeocystis globosa	Haptophyte	22.75	15	2200	NA	NA	0.2	B	1.73768e+08	1.73768e+08
ALOHA diel	Phaeocystis globosa	Haptophyte	22.75	15	2200	NA	NA	0.2	C	1.6908e+08	1.6908e+08
ALOHA diel	Phaeocystis globosa	Haptophyte	22.75	15	2600	NA	NA	0.2	B	1.55678e+08	1.55678e+08
ALOHA diel	Phaeocystis globosa	Haptophyte	22.75	15	2600	NA	NA	0.2	C	2.17282e+08	2.17282e+08
ALOHA diel	Phaeocystis globosa	Haptophyte	22.75	15	3000	NA	NA	0.2	A	2.30361e+08	2.30361e+08
ALOHA diel	Phaeocystis globosa	Haptophyte	22.75	15	3000	NA	NA	0.2	B	1.49659e+08	1.49659e+08
ALOHA diel	Phaeocystis globosa	Haptophyte	22.75	15	3400	NA	NA	0.2	A	2.1048e+08	2.1048e+08
ALOHA diel	Phaeocystis globosa	Haptophyte	22.75	15	3400	NA	NA	0.2	B	1.76813e+08	1.76813e+08
ALOHA diel	Phaeocystis globosa	Haptophyte	22.75	15	3800	NA	NA	0.2	A	2.11023e+08	2.11023e+08
ALOHA diel	Phaeocystis globosa	Haptophyte	22.75	15	3800	NA	NA	0.2	C	2.30981e+08	2.30981e+08
ALOHA diel	Phaeocystis globosa	Haptophyte	22.75	15	4200	NA	NA	0.2	A	3.45617e+08	3.45617e+08
ALOHA diel	Phaeocystis globosa	Haptophyte	22.75	15	4200	NA	NA	0.2	C	1.85801e+08	1.85801e+08
ALOHA diel	Phaeocystis globosa	Haptophyte	22.75	15	4600	NA	NA	0.2	B	2.08846e+08	2.08846e+08
ALOHA diel	Phaeocystis globosa	Haptophyte	22.75	15	4600	NA	NA	0.2	C	2.11468e+08	2.11468e+08
ALOHA diel	Phaeocystis globosa	Haptophyte	22.75	15	5000	NA	NA	0.2	B	2.2323e+08	2.2323e+08
ALOHA diel	Phaeocystis globosa	Haptophyte	22.75	15	5000	NA	NA	0.2	C	2.38687e+08	2.38687e+08
ALOHA diel	Phaeocystis globosa	Haptophyte	22.75	15	5400	NA	NA	0.2	A	216487139	216487139
ALOHA diel	Phaeocystis globosa	Haptophyte	22.75	15	5400	NA	NA	0.2	C	1.61497e+08	1.61497e+08
ALOHA diel	Phaeocystis globosa	Haptophyte	22.75	15	5800	NA	NA	0.2	B	1.7003e+08	1.7003e+08
ALOHA diel	Phaeocystis globosa	Haptophyte	22.75	15	5800	NA	NA	0.2	C	1.53818e+08	1.53818e+08
ALOHA diel	Phaeocystis globosa	Haptophyte	22.75	15	6200	NA	NA	0.2	A	2.50442e+08	2.50442e+08
ALOHA diel	Phaeocystis globosa	Haptophyte	22.75	15	6200	NA	NA	0.2	B	1.88608e+08	1.88608e+08
ALOHA diel	Phaeocystis globosa	Haptophyte	22.75	15	6600	NA	NA	0.2	A	287695196	287695196
ALOHA diel	Phaeocystis globosa	Haptophyte	22.75	15	6600	NA	NA	0.2	C	2.1464e+08	2.1464e+08
ALOHA diel	Phaeocystis globosa	Haptophyte	22.75	15	7000	NA	NA	0.2	B	8.72109e+07	8.72109e+07
ALOHA diel	Phaeocystis globosa	Haptophyte	22.75	15	7000	NA	NA	0.2	C	1.5957e+08	1.5957e+08
ALOHA diel	Phaeocystis globosa	Haptophyte	22.75	15	7400	NA	NA	0.2	A	2.47686e+08	2.47686e+08
ALOHA diel	Phaeocystis globosa	Haptophyte	22.75	15	7400	NA	NA	0.2	C	1.69648e+08	1.69648e+08
ALOHA diel	Phaeocystis globosa	Haptophyte	22.75	15	7800	NA	NA	0.2	A	1.56502e+08	1.56502e+08
ALOHA diel	Phaeocystis globosa	Haptophyte	22.75	15	7800	NA	NA	0.2	C	6.17515e+08	6.17515e+08
ALOHA diel	Phaeocystis globosa	Haptophyte	22.75	15	8200	NA	NA	0.2	A	9.69857e+07	9.69857e+07
ALOHA diel	Phaeocystis globosa	Haptophyte	22.75	15	8200	NA	NA	0.2	C	8.52174e+07	8.52174e+07
ALOHA diel	Phaeocystis globosa	Haptophyte	22.75	15	8600	NA	NA	0.2	B	1.21642e+08	1.21642e+08
ALOHA diel	Phaeocystis globosa	Haptophyte	22.75	15	8600	NA	NA	0.2	C	1.58515e+08	1.58515e+08
ALOHA diel	Phaeocystis globosa	Haptophyte	22.75	15	9000	NA	NA	0.2	A	1.77269e+08	1.77269e+08
ALOHA diel	Phaeocystis globosa	Haptophyte	22.75	15	9000	NA	NA	0.2	C	1.79428e+08	1.79428e+08
ALOHA diel	Phaeocystis globosa	Haptophyte	22.75	15	9400	NA	NA	0.2	B	113847755	113847755
ALOHA diel	Phaeocystis globosa	Haptophyte	22.75	15	9400	NA	NA	0.2	C	1.46921e+08	1.46921e+08
ALOHA diel	Phaeocystis globosa	Haptophyte	22.75	15	9800	NA	NA	0.2	A	1.66626e+08	1.66626e+08
ALOHA diel	Phaeocystis globosa	Haptophyte	22.75	15	9800	NA	NA	0.2	C	140998322	140998322
ALOHA diel	Prasinoderma singulare	Chlorophyte	22.75	15	600	NA	NA	0.2	A	1.05118e+06	1.05118e+06
ALOHA diel	Prasinoderma singulare	Chlorophyte	22.75	15	600	NA	NA	0.2	C	1.6055e+06	1.6055e+06
ALOHA diel	Prasinoderma singulare	Chlorophyte	22.75	15	1000	NA	NA	0.2	A	626488	626488
ALOHA diel	Prasinoderma singulare	Chlorophyte	22.75	15	1000	NA	NA	0.2	B	1.30056e+06	1.30056e+06
ALOHA diel	Prasinoderma singulare	Chlorophyte	22.75	15	1400	NA	NA	0.2	B	1.13379e+06	1.13379e+06
ALOHA diel	Prasinoderma singulare	Chlorophyte	22.75	15	1400	NA	NA	0.2	C	1.14133e+06	1.14133e+06
ALOHA diel	Prasinoderma singulare	Chlorophyte	22.75	15	1800	NA	NA	0.2	A	1.05052e+06	1.05052e+06
ALOHA diel	Prasinoderma singulare	Chlorophyte	22.75	15	1800	NA	NA	0.2	C	1.30124e+06	1.30124e+06
ALOHA diel	Prasinoderma singulare	Chlorophyte	22.75	15	2200	NA	NA	0.2	B	949110	949110
ALOHA diel	Prasinoderma singulare	Chlorophyte	22.75	15	2200	NA	NA	0.2	C	1.1631e+06	1.1631e+06
ALOHA diel	Prasinoderma singulare	Chlorophyte	22.75	15	2600	NA	NA	0.2	B	1.10241e+06	1.10241e+06
ALOHA diel	Prasinoderma singulare	Chlorophyte	22.75	15	2600	NA	NA	0.2	C	1.67173e+06	1.67173e+06
ALOHA diel	Prasinoderma singulare	Chlorophyte	22.75	15	3000	NA	NA	0.2	A	1.55575e+06	1.55575e+06
ALOHA diel	Prasinoderma singulare	Chlorophyte	22.75	15	3000	NA	NA	0.2	B	740310	740310
ALOHA diel	Prasinoderma singulare	Chlorophyte	22.75	15	3400	NA	NA	0.2	A	1.37482e+06	1.37482e+06
ALOHA diel	Prasinoderma singulare	Chlorophyte	22.75	15	3400	NA	NA	0.2	B	1.22916e+06	1.22916e+06
ALOHA diel	Prasinoderma singulare	Chlorophyte	22.75	15	3800	NA	NA	0.2	A	1.55462e+06	1.55462e+06
ALOHA diel	Prasinoderma singulare	Chlorophyte	22.75	15	3800	NA	NA	0.2	C	1.52154e+06	1.52154e+06
ALOHA diel	Prasinoderma singulare	Chlorophyte	22.75	15	4200	NA	NA	0.2	A	1.64703e+06	1.64703e+06
ALOHA diel	Prasinoderma singulare	Chlorophyte	22.75	15	4200	NA	NA	0.2	C	1.37971e+06	1.37971e+06
ALOHA diel	Prasinoderma singulare	Chlorophyte	22.75	15	4600	NA	NA	0.2	B	1.14117e+06	1.14117e+06
ALOHA diel	Prasinoderma singulare	Chlorophyte	22.75	15	4600	NA	NA	0.2	C	1.58391e+06	1.58391e+06
ALOHA diel	Prasinoderma singulare	Chlorophyte	22.75	15	5000	NA	NA	0.2	B	1.60674e+06	1.60674e+06
ALOHA diel	Prasinoderma singulare	Chlorophyte	22.75	15	5000	NA	NA	0.2	C	1.76454e+06	1.76454e+06
ALOHA diel	Prasinoderma singulare	Chlorophyte	22.75	15	5400	NA	NA	0.2	A	1.39764e+06	1.39764e+06
ALOHA diel	Prasinoderma singulare	Chlorophyte	22.75	15	5400	NA	NA	0.2	C	1.39457e+06	1.39457e+06
ALOHA diel	Prasinoderma singulare	Chlorophyte	22.75	15	5800	NA	NA	0.2	B	1.23469e+06	1.23469e+06
ALOHA diel	Prasinoderma singulare	Chlorophyte	22.75	15	5800	NA	NA	0.2	C	945652	945652
ALOHA diel	Prasinoderma singulare	Chlorophyte	22.75	15	6200	NA	NA	0.2	A	1.77058e+06	1.77058e+06
ALOHA diel	Prasinoderma singulare	Chlorophyte	22.75	15	6200	NA	NA	0.2	B	1.34172e+06	1.34172e+06
ALOHA diel	Prasinoderma singulare	Chlorophyte	22.75	15	6600	NA	NA	0.2	A	1.72337e+06	1.72337e+06
ALOHA diel	Prasinoderma singulare	Chlorophyte	22.75	15	6600	NA	NA	0.2	C	1.71302e+06	1.71302e+06
ALOHA diel	Prasinoderma singulare	Chlorophyte	22.75	15	7000	NA	NA	0.2	B	553370	553370
ALOHA diel	Prasinoderma singulare	Chlorophyte	22.75	15	7000	NA	NA	0.2	C	1.04442e+06	1.04442e+06
ALOHA diel	Prasinoderma singulare	Chlorophyte	22.75	15	7400	NA	NA	0.2	A	1.7814e+06	1.7814e+06
ALOHA diel	Prasinoderma singulare	Chlorophyte	22.75	15	7400	NA	NA	0.2	C	1.43912e+06	1.43912e+06
ALOHA diel	Prasinoderma singulare	Chlorophyte	22.75	15	7800	NA	NA	0.2	A	1.18079e+06	1.18079e+06
ALOHA diel	Prasinoderma singulare	Chlorophyte	22.75	15	7800	NA	NA	0.2	C	1.53664e+06	1.53664e+06
ALOHA diel	Prasinoderma singulare	Chlorophyte	22.75	15	8200	NA	NA	0.2	A	731139	731139
ALOHA diel	Prasinoderma singulare	Chlorophyte	22.75	15	8200	NA	NA	0.2	C	505133	505133
ALOHA diel	Prasinoderma singulare	Chlorophyte	22.75	15	8600	NA	NA	0.2	B	1.1068e+06	1.1068e+06
ALOHA diel	Prasinoderma singulare	Chlorophyte	22.75	15	8600	NA	NA	0.2	C	1.51294e+06	1.51294e+06
ALOHA diel	Prasinoderma singulare	Chlorophyte	22.75	15	9000	NA	NA	0.2	A	1.93631e+06	1.93631e+06
ALOHA diel	Prasinoderma singulare	Chlorophyte	22.75	15	9000	NA	NA	0.2	C	1.82598e+06	1.82598e+06
ALOHA diel	Prasinoderma singulare	Chlorophyte	22.75	15	9400	NA	NA	0.2	B	949566	949566
ALOHA diel	Prasinoderma singulare	Chlorophyte	22.75	15	9400	NA	NA	0.2	C	1.4524e+06	1.4524e+06
ALOHA diel	Prasinoderma singulare	Chlorophyte	22.75	15	9800	NA	NA	0.2	A	1.47782e+06	1.47782e+06
ALOHA diel	Prasinoderma singulare	Chlorophyte	22.75	15	9800	NA	NA	0.2	C	1.53431e+06	1.53431e+06
ALOHA diel	Prorocentrum minimum	Dinoflagellate	22.75	15	600	NA	NA	0.2	A	2.04792e+08	3.19988e+07
ALOHA diel	Prorocentrum minimum	Dinoflagellate	22.75	15	600	NA	NA	0.2	C	2.43439e+08	3.80374e+07
ALOHA diel	Prorocentrum minimum	Dinoflagellate	22.75	15	1000	NA	NA	0.2	A	1.46029e+08	2.2817e+07
ALOHA diel	Prorocentrum minimum	Dinoflagellate	22.75	15	1000	NA	NA	0.2	B	3.34429e+08	5.22546e+07
ALOHA diel	Prorocentrum minimum	Dinoflagellate	22.75	15	1400	NA	NA	0.2	B	220844512	34506955
ALOHA diel	Prorocentrum minimum	Dinoflagellate	22.75	15	1400	NA	NA	0.2	C	2.03967e+08	3.18699e+07
ALOHA diel	Prorocentrum minimum	Dinoflagellate	22.75	15	1800	NA	NA	0.2	A	1.73854e+08	2.71647e+07
ALOHA diel	Prorocentrum minimum	Dinoflagellate	22.75	15	1800	NA	NA	0.2	C	231777079	3.62152e+07
ALOHA diel	Prorocentrum minimum	Dinoflagellate	22.75	15	2200	NA	NA	0.2	B	1.93207e+08	3.01886e+07
ALOHA diel	Prorocentrum minimum	Dinoflagellate	22.75	15	2200	NA	NA	0.2	C	234875983	3.66994e+07
ALOHA diel	Prorocentrum minimum	Dinoflagellate	22.75	15	2600	NA	NA	0.2	B	1.75073e+08	2.73552e+07
ALOHA diel	Prorocentrum minimum	Dinoflagellate	22.75	15	2600	NA	NA	0.2	C	2.27507e+08	3.5548e+07
ALOHA diel	Prorocentrum minimum	Dinoflagellate	22.75	15	3000	NA	NA	0.2	A	2.63238e+08	4.11309e+07
ALOHA diel	Prorocentrum minimum	Dinoflagellate	22.75	15	3000	NA	NA	0.2	B	1.97566e+08	3.08697e+07
ALOHA diel	Prorocentrum minimum	Dinoflagellate	22.75	15	3400	NA	NA	0.2	A	3.16226e+08	4.94103e+07
ALOHA diel	Prorocentrum minimum	Dinoflagellate	22.75	15	3400	NA	NA	0.2	B	2.47654e+08	3.86959e+07
ALOHA diel	Prorocentrum minimum	Dinoflagellate	22.75	15	3800	NA	NA	0.2	A	1.89106e+08	2.95478e+07
ALOHA diel	Prorocentrum minimum	Dinoflagellate	22.75	15	3800	NA	NA	0.2	C	3.86135e+08	6.03335e+07
ALOHA diel	Prorocentrum minimum	Dinoflagellate	22.75	15	4200	NA	NA	0.2	A	3.09356e+08	4.83369e+07
ALOHA diel	Prorocentrum minimum	Dinoflagellate	22.75	15	4200	NA	NA	0.2	C	1.99198e+08	3.11246e+07
ALOHA diel	Prorocentrum minimum	Dinoflagellate	22.75	15	4600	NA	NA	0.2	B	2.39478e+08	3.74184e+07
ALOHA diel	Prorocentrum minimum	Dinoflagellate	22.75	15	4600	NA	NA	0.2	C	2.87026e+08	4.48478e+07
ALOHA diel	Prorocentrum minimum	Dinoflagellate	22.75	15	5000	NA	NA	0.2	B	2.93424e+08	4.58475e+07
ALOHA diel	Prorocentrum minimum	Dinoflagellate	22.75	15	5000	NA	NA	0.2	C	3.05744e+08	4.77725e+07
ALOHA diel	Prorocentrum minimum	Dinoflagellate	22.75	15	5400	NA	NA	0.2	A	3.68592e+08	5.75924e+07
ALOHA diel	Prorocentrum minimum	Dinoflagellate	22.75	15	5400	NA	NA	0.2	C	2.26096e+08	3.53276e+07
ALOHA diel	Prorocentrum minimum	Dinoflagellate	22.75	15	5800	NA	NA	0.2	B	3.14453e+08	4.91332e+07
ALOHA diel	Prorocentrum minimum	Dinoflagellate	22.75	15	5800	NA	NA	0.2	C	1.91861e+08	2.99783e+07
ALOHA diel	Prorocentrum minimum	Dinoflagellate	22.75	15	6200	NA	NA	0.2	A	3.41955e+08	5.34305e+07
ALOHA diel	Prorocentrum minimum	Dinoflagellate	22.75	15	6200	NA	NA	0.2	B	2.22512e+08	3.47675e+07
ALOHA diel	Prorocentrum minimum	Dinoflagellate	22.75	15	6600	NA	NA	0.2	A	3.03902e+08	4.74847e+07
ALOHA diel	Prorocentrum minimum	Dinoflagellate	22.75	15	6600	NA	NA	0.2	C	2.68564e+08	4.19632e+07
ALOHA diel	Prorocentrum minimum	Dinoflagellate	22.75	15	7000	NA	NA	0.2	B	7.64e+07	1.19375e+07
ALOHA diel	Prorocentrum minimum	Dinoflagellate	22.75	15	7000	NA	NA	0.2	C	2.15315e+08	3.3643e+07
ALOHA diel	Prorocentrum minimum	Dinoflagellate	22.75	15	7400	NA	NA	0.2	A	2.24563e+08	3.50879e+07
ALOHA diel	Prorocentrum minimum	Dinoflagellate	22.75	15	7400	NA	NA	0.2	C	1.18765e+08	1.8557e+07
ALOHA diel	Prorocentrum minimum	Dinoflagellate	22.75	15	7800	NA	NA	0.2	A	2.10963e+08	3.2963e+07
ALOHA diel	Prorocentrum minimum	Dinoflagellate	22.75	15	7800	NA	NA	0.2	C	314114430	4.90804e+07
ALOHA diel	Prorocentrum minimum	Dinoflagellate	22.75	15	8200	NA	NA	0.2	A	1.41226e+08	2.20665e+07
ALOHA diel	Prorocentrum minimum	Dinoflagellate	22.75	15	8200	NA	NA	0.2	C	1.1908e+08	1.86062e+07
ALOHA diel	Prorocentrum minimum	Dinoflagellate	22.75	15	8600	NA	NA	0.2	B	2.25051e+08	3.51643e+07
ALOHA diel	Prorocentrum minimum	Dinoflagellate	22.75	15	8600	NA	NA	0.2	C	3.57814e+08	5.59084e+07
ALOHA diel	Prorocentrum minimum	Dinoflagellate	22.75	15	9000	NA	NA	0.2	A	2.8707e+08	4.48547e+07
ALOHA diel	Prorocentrum minimum	Dinoflagellate	22.75	15	9000	NA	NA	0.2	C	3.41842e+08	5.34128e+07
ALOHA diel	Prorocentrum minimum	Dinoflagellate	22.75	15	9400	NA	NA	0.2	B	2.48007e+08	3.87511e+07
ALOHA diel	Prorocentrum minimum	Dinoflagellate	22.75	15	9400	NA	NA	0.2	C	2.93673e+08	4.58863e+07
ALOHA diel	Prorocentrum minimum	Dinoflagellate	22.75	15	9800	NA	NA	0.2	A	3.44481e+08	5.38251e+07
ALOHA diel	Prorocentrum minimum	Dinoflagellate	22.75	15	9800	NA	NA	0.2	C	3.64186e+08	5.69041e+07
ALOHA diel	Prymnesium polylepis	Haptophyte	22.75	15	600	NA	NA	0.2	A	1.892e+08	1.892e+08
ALOHA diel	Prymnesium polylepis	Haptophyte	22.75	15	600	NA	NA	0.2	C	2.19518e+08	2.19518e+08
ALOHA diel	Prymnesium polylepis	Haptophyte	22.75	15	1000	NA	NA	0.2	A	9.16412e+07	9.16412e+07
ALOHA diel	Prymnesium polylepis	Haptophyte	22.75	15	1000	NA	NA	0.2	B	1.76312e+08	1.76312e+08
ALOHA diel	Prymnesium polylepis	Haptophyte	22.75	15	1400	NA	NA	0.2	B	1.52208e+08	1.52208e+08
ALOHA diel	Prymnesium polylepis	Haptophyte	22.75	15	1400	NA	NA	0.2	C	1.40367e+08	1.40367e+08
ALOHA diel	Prymnesium polylepis	Haptophyte	22.75	15	1800	NA	NA	0.2	A	1.17081e+08	1.17081e+08
ALOHA diel	Prymnesium polylepis	Haptophyte	22.75	15	1800	NA	NA	0.2	C	1.61638e+08	1.61638e+08
ALOHA diel	Prymnesium polylepis	Haptophyte	22.75	15	2200	NA	NA	0.2	B	1.32246e+08	1.32246e+08
ALOHA diel	Prymnesium polylepis	Haptophyte	22.75	15	2200	NA	NA	0.2	C	1.49821e+08	1.49821e+08
ALOHA diel	Prymnesium polylepis	Haptophyte	22.75	15	2600	NA	NA	0.2	B	1.16716e+08	1.16716e+08
ALOHA diel	Prymnesium polylepis	Haptophyte	22.75	15	2600	NA	NA	0.2	C	1.82084e+08	1.82084e+08
ALOHA diel	Prymnesium polylepis	Haptophyte	22.75	15	3000	NA	NA	0.2	A	2.11284e+08	2.11284e+08
ALOHA diel	Prymnesium polylepis	Haptophyte	22.75	15	3000	NA	NA	0.2	B	1.30467e+08	1.30467e+08
ALOHA diel	Prymnesium polylepis	Haptophyte	22.75	15	3400	NA	NA	0.2	A	2.15651e+08	2.15651e+08
ALOHA diel	Prymnesium polylepis	Haptophyte	22.75	15	3400	NA	NA	0.2	B	1.74651e+08	1.74651e+08
ALOHA diel	Prymnesium polylepis	Haptophyte	22.75	15	3800	NA	NA	0.2	A	208718067	208718067
ALOHA diel	Prymnesium polylepis	Haptophyte	22.75	15	3800	NA	NA	0.2	C	2.14734e+08	2.14734e+08
ALOHA diel	Prymnesium polylepis	Haptophyte	22.75	15	4200	NA	NA	0.2	A	1.8614e+08	1.8614e+08
ALOHA diel	Prymnesium polylepis	Haptophyte	22.75	15	4200	NA	NA	0.2	C	145636880	145636880
ALOHA diel	Prymnesium polylepis	Haptophyte	22.75	15	4600	NA	NA	0.2	B	1.40093e+08	1.40093e+08
ALOHA diel	Prymnesium polylepis	Haptophyte	22.75	15	4600	NA	NA	0.2	C	1.91322e+08	1.91322e+08
ALOHA diel	Prymnesium polylepis	Haptophyte	22.75	15	5000	NA	NA	0.2	B	1.75308e+08	1.75308e+08
ALOHA diel	Prymnesium polylepis	Haptophyte	22.75	15	5000	NA	NA	0.2	C	2.1334e+08	2.1334e+08
ALOHA diel	Prymnesium polylepis	Haptophyte	22.75	15	5400	NA	NA	0.2	A	2.02472e+08	2.02472e+08
ALOHA diel	Prymnesium polylepis	Haptophyte	22.75	15	5400	NA	NA	0.2	C	1.93415e+08	1.93415e+08
ALOHA diel	Prymnesium polylepis	Haptophyte	22.75	15	5800	NA	NA	0.2	B	1.62741e+08	1.62741e+08
ALOHA diel	Prymnesium polylepis	Haptophyte	22.75	15	5800	NA	NA	0.2	C	1.3119e+08	1.3119e+08
ALOHA diel	Prymnesium polylepis	Haptophyte	22.75	15	6200	NA	NA	0.2	A	2.2675e+08	2.2675e+08
ALOHA diel	Prymnesium polylepis	Haptophyte	22.75	15	6200	NA	NA	0.2	B	1.64444e+08	1.64444e+08
ALOHA diel	Prymnesium polylepis	Haptophyte	22.75	15	6600	NA	NA	0.2	A	2.14759e+08	2.14759e+08
ALOHA diel	Prymnesium polylepis	Haptophyte	22.75	15	6600	NA	NA	0.2	C	2.17414e+08	2.17414e+08
ALOHA diel	Prymnesium polylepis	Haptophyte	22.75	15	7000	NA	NA	0.2	B	5.75236e+07	5.75236e+07
ALOHA diel	Prymnesium polylepis	Haptophyte	22.75	15	7000	NA	NA	0.2	C	1.24093e+08	1.24093e+08
ALOHA diel	Prymnesium polylepis	Haptophyte	22.75	15	7400	NA	NA	0.2	A	1.75434e+08	1.75434e+08
ALOHA diel	Prymnesium polylepis	Haptophyte	22.75	15	7400	NA	NA	0.2	C	1.38598e+08	1.38598e+08
ALOHA diel	Prymnesium polylepis	Haptophyte	22.75	15	7800	NA	NA	0.2	A	1.63862e+08	1.63862e+08
ALOHA diel	Prymnesium polylepis	Haptophyte	22.75	15	7800	NA	NA	0.2	C	1.90294e+08	1.90294e+08
ALOHA diel	Prymnesium polylepis	Haptophyte	22.75	15	8200	NA	NA	0.2	A	8.5793e+07	8.5793e+07
ALOHA diel	Prymnesium polylepis	Haptophyte	22.75	15	8200	NA	NA	0.2	C	7.3034e+07	7.3034e+07
ALOHA diel	Prymnesium polylepis	Haptophyte	22.75	15	8600	NA	NA	0.2	B	1.42293e+08	1.42293e+08
ALOHA diel	Prymnesium polylepis	Haptophyte	22.75	15	8600	NA	NA	0.2	C	2.03073e+08	2.03073e+08
ALOHA diel	Prymnesium polylepis	Haptophyte	22.75	15	9000	NA	NA	0.2	A	1.76413e+08	1.76413e+08
ALOHA diel	Prymnesium polylepis	Haptophyte	22.75	15	9000	NA	NA	0.2	C	1.68733e+08	1.68733e+08
ALOHA diel	Prymnesium polylepis	Haptophyte	22.75	15	9400	NA	NA	0.2	B	1.22118e+08	1.22118e+08
ALOHA diel	Prymnesium polylepis	Haptophyte	22.75	15	9400	NA	NA	0.2	C	1.63804e+08	1.63804e+08
ALOHA diel	Prymnesium polylepis	Haptophyte	22.75	15	9800	NA	NA	0.2	A	1.80379e+08	1.80379e+08
ALOHA diel	Prymnesium polylepis	Haptophyte	22.75	15	9800	NA	NA	0.2	C	1.8716e+08	1.8716e+08
ALOHA diel	Scrippsiella trochoidea	Dinoflagellate	22.75	15	600	NA	NA	0.2	A	1.34636e+08	2.10368e+07
ALOHA diel	Scrippsiella trochoidea	Dinoflagellate	22.75	15	600	NA	NA	0.2	C	1.95998e+08	3.06248e+07
ALOHA diel	Scrippsiella trochoidea	Dinoflagellate	22.75	15	1000	NA	NA	0.2	A	9.26628e+07	1.44786e+07
ALOHA diel	Scrippsiella trochoidea	Dinoflagellate	22.75	15	1000	NA	NA	0.2	B	1.52877e+08	2.38871e+07
ALOHA diel	Scrippsiella trochoidea	Dinoflagellate	22.75	15	1400	NA	NA	0.2	B	1.3457e+08	2.10265e+07
ALOHA diel	Scrippsiella trochoidea	Dinoflagellate	22.75	15	1400	NA	NA	0.2	C	1.29254e+08	2.01959e+07
ALOHA diel	Scrippsiella trochoidea	Dinoflagellate	22.75	15	1800	NA	NA	0.2	A	1.16918e+08	1.82685e+07
ALOHA diel	Scrippsiella trochoidea	Dinoflagellate	22.75	15	1800	NA	NA	0.2	C	1.32561e+08	2.07127e+07
ALOHA diel	Scrippsiella trochoidea	Dinoflagellate	22.75	15	2200	NA	NA	0.2	B	1.38771e+08	2.1683e+07
ALOHA diel	Scrippsiella trochoidea	Dinoflagellate	22.75	15	2200	NA	NA	0.2	C	1.65955e+08	2.59304e+07
ALOHA diel	Scrippsiella trochoidea	Dinoflagellate	22.75	15	2600	NA	NA	0.2	B	1.49189e+08	2.33108e+07
ALOHA diel	Scrippsiella trochoidea	Dinoflagellate	22.75	15	2600	NA	NA	0.2	C	1.93318e+08	3.0206e+07
ALOHA diel	Scrippsiella trochoidea	Dinoflagellate	22.75	15	3000	NA	NA	0.2	A	2.23074e+08	3.48553e+07
ALOHA diel	Scrippsiella trochoidea	Dinoflagellate	22.75	15	3000	NA	NA	0.2	B	1.36871e+08	2.1386e+07
ALOHA diel	Scrippsiella trochoidea	Dinoflagellate	22.75	15	3400	NA	NA	0.2	A	209185542	3.26852e+07
ALOHA diel	Scrippsiella trochoidea	Dinoflagellate	22.75	15	3400	NA	NA	0.2	B	1.75598e+08	2.74371e+07
ALOHA diel	Scrippsiella trochoidea	Dinoflagellate	22.75	15	3800	NA	NA	0.2	A	1.63939e+08	2.56155e+07
ALOHA diel	Scrippsiella trochoidea	Dinoflagellate	22.75	15	3800	NA	NA	0.2	C	2.31086e+08	3.61072e+07
ALOHA diel	Scrippsiella trochoidea	Dinoflagellate	22.75	15	4200	NA	NA	0.2	A	2.9242e+08	4.56906e+07
ALOHA diel	Scrippsiella trochoidea	Dinoflagellate	22.75	15	4200	NA	NA	0.2	C	1.8994e+08	2.96782e+07
ALOHA diel	Scrippsiella trochoidea	Dinoflagellate	22.75	15	4600	NA	NA	0.2	B	1.94694e+08	3.04209e+07
ALOHA diel	Scrippsiella trochoidea	Dinoflagellate	22.75	15	4600	NA	NA	0.2	C	2.47527e+08	3.86762e+07
ALOHA diel	Scrippsiella trochoidea	Dinoflagellate	22.75	15	5000	NA	NA	0.2	B	2.47378e+08	3.86528e+07
ALOHA diel	Scrippsiella trochoidea	Dinoflagellate	22.75	15	5000	NA	NA	0.2	C	2.58587e+08	4.04042e+07
ALOHA diel	Scrippsiella trochoidea	Dinoflagellate	22.75	15	5400	NA	NA	0.2	A	2.04952e+08	3.20237e+07
ALOHA diel	Scrippsiella trochoidea	Dinoflagellate	22.75	15	5400	NA	NA	0.2	C	1.3033e+08	2.03641e+07
ALOHA diel	Scrippsiella trochoidea	Dinoflagellate	22.75	15	5800	NA	NA	0.2	B	2.19381e+08	3.42783e+07
ALOHA diel	Scrippsiella trochoidea	Dinoflagellate	22.75	15	5800	NA	NA	0.2	C	1.51519e+08	2.36748e+07
ALOHA diel	Scrippsiella trochoidea	Dinoflagellate	22.75	15	6200	NA	NA	0.2	A	2.00046e+08	3.12572e+07
ALOHA diel	Scrippsiella trochoidea	Dinoflagellate	22.75	15	6200	NA	NA	0.2	B	1.36505e+08	2.13289e+07
ALOHA diel	Scrippsiella trochoidea	Dinoflagellate	22.75	15	6600	NA	NA	0.2	A	1.85748e+08	2.90231e+07
ALOHA diel	Scrippsiella trochoidea	Dinoflagellate	22.75	15	6600	NA	NA	0.2	C	1.74743e+08	2.73036e+07
ALOHA diel	Scrippsiella trochoidea	Dinoflagellate	22.75	15	7000	NA	NA	0.2	B	5.60855e+07	8.76336e+06
ALOHA diel	Scrippsiella trochoidea	Dinoflagellate	22.75	15	7000	NA	NA	0.2	C	1.51441e+08	2.36627e+07
ALOHA diel	Scrippsiella trochoidea	Dinoflagellate	22.75	15	7400	NA	NA	0.2	A	1.52179e+08	2.3778e+07
ALOHA diel	Scrippsiella trochoidea	Dinoflagellate	22.75	15	7400	NA	NA	0.2	C	1.0757e+08	1.68078e+07
ALOHA diel	Scrippsiella trochoidea	Dinoflagellate	22.75	15	7800	NA	NA	0.2	A	1.43896e+08	2.24838e+07
ALOHA diel	Scrippsiella trochoidea	Dinoflagellate	22.75	15	7800	NA	NA	0.2	C	2.05209e+08	3.20639e+07
ALOHA diel	Scrippsiella trochoidea	Dinoflagellate	22.75	15	8200	NA	NA	0.2	A	9.1473e+07	1.42927e+07
ALOHA diel	Scrippsiella trochoidea	Dinoflagellate	22.75	15	8200	NA	NA	0.2	C	8.25428e+07	1.28973e+07
ALOHA diel	Scrippsiella trochoidea	Dinoflagellate	22.75	15	8600	NA	NA	0.2	B	1.49695e+08	2.33898e+07
ALOHA diel	Scrippsiella trochoidea	Dinoflagellate	22.75	15	8600	NA	NA	0.2	C	2.07577e+08	3.24338e+07
ALOHA diel	Scrippsiella trochoidea	Dinoflagellate	22.75	15	9000	NA	NA	0.2	A	1.2837e+08	2.00578e+07
ALOHA diel	Scrippsiella trochoidea	Dinoflagellate	22.75	15	9000	NA	NA	0.2	C	1.90932e+08	2.98332e+07
ALOHA diel	Scrippsiella trochoidea	Dinoflagellate	22.75	15	9400	NA	NA	0.2	B	1.33073e+08	2.07927e+07
ALOHA diel	Scrippsiella trochoidea	Dinoflagellate	22.75	15	9400	NA	NA	0.2	C	1.86302e+08	2.91096e+07
ALOHA diel	Scrippsiella trochoidea	Dinoflagellate	22.75	15	9800	NA	NA	0.2	A	2.52958e+08	3.95247e+07
ALOHA diel	Scrippsiella trochoidea	Dinoflagellate	22.75	15	9800	NA	NA	0.2	C	2.71836e+08	4.24744e+07
ALOHA diel	Stramenopiles sp. TOSAG23-2	MAST-4	22.75	15	600	NA	NA	0.2	A	1.64979e+08	1.64979e+08
ALOHA diel	Stramenopiles sp. TOSAG23-2	MAST-4	22.75	15	600	NA	NA	0.2	C	1.83145e+08	1.83145e+08
ALOHA diel	Stramenopiles sp. TOSAG23-2	MAST-4	22.75	15	1000	NA	NA	0.2	A	9.30829e+07	9.30829e+07
ALOHA diel	Stramenopiles sp. TOSAG23-2	MAST-4	22.75	15	1000	NA	NA	0.2	B	1.49581e+08	1.49581e+08
ALOHA diel	Stramenopiles sp. TOSAG23-2	MAST-4	22.75	15	1400	NA	NA	0.2	B	1.16071e+08	1.16071e+08
ALOHA diel	Stramenopiles sp. TOSAG23-2	MAST-4	22.75	15	1400	NA	NA	0.2	C	1.09532e+08	1.09532e+08
ALOHA diel	Stramenopiles sp. TOSAG23-2	MAST-4	22.75	15	1800	NA	NA	0.2	A	1.05485e+08	1.05485e+08
ALOHA diel	Stramenopiles sp. TOSAG23-2	MAST-4	22.75	15	1800	NA	NA	0.2	C	121526005	121526005
ALOHA diel	Stramenopiles sp. TOSAG23-2	MAST-4	22.75	15	2200	NA	NA	0.2	B	1.09148e+08	1.09148e+08
ALOHA diel	Stramenopiles sp. TOSAG23-2	MAST-4	22.75	15	2200	NA	NA	0.2	C	1.35487e+08	1.35487e+08
ALOHA diel	Stramenopiles sp. TOSAG23-2	MAST-4	22.75	15	2600	NA	NA	0.2	B	8.56314e+07	8.56314e+07
ALOHA diel	Stramenopiles sp. TOSAG23-2	MAST-4	22.75	15	2600	NA	NA	0.2	C	1.7962e+08	1.7962e+08
ALOHA diel	Stramenopiles sp. TOSAG23-2	MAST-4	22.75	15	3000	NA	NA	0.2	A	1.57494e+08	1.57494e+08
ALOHA diel	Stramenopiles sp. TOSAG23-2	MAST-4	22.75	15	3000	NA	NA	0.2	B	9.97648e+07	9.97648e+07
ALOHA diel	Stramenopiles sp. TOSAG23-2	MAST-4	22.75	15	3400	NA	NA	0.2	A	1.19818e+08	1.19818e+08
ALOHA diel	Stramenopiles sp. TOSAG23-2	MAST-4	22.75	15	3400	NA	NA	0.2	B	1.71007e+08	1.71007e+08
ALOHA diel	Stramenopiles sp. TOSAG23-2	MAST-4	22.75	15	3800	NA	NA	0.2	A	1.10617e+08	1.10617e+08
ALOHA diel	Stramenopiles sp. TOSAG23-2	MAST-4	22.75	15	3800	NA	NA	0.2	C	1.36379e+08	1.36379e+08
ALOHA diel	Stramenopiles sp. TOSAG23-2	MAST-4	22.75	15	4200	NA	NA	0.2	A	110009763	110009763
ALOHA diel	Stramenopiles sp. TOSAG23-2	MAST-4	22.75	15	4200	NA	NA	0.2	C	1.01368e+08	1.01368e+08
ALOHA diel	Stramenopiles sp. TOSAG23-2	MAST-4	22.75	15	4600	NA	NA	0.2	B	6.77371e+07	6.77371e+07
ALOHA diel	Stramenopiles sp. TOSAG23-2	MAST-4	22.75	15	4600	NA	NA	0.2	C	1.31459e+08	1.31459e+08
ALOHA diel	Stramenopiles sp. TOSAG23-2	MAST-4	22.75	15	5000	NA	NA	0.2	B	1.09418e+08	1.09418e+08
ALOHA diel	Stramenopiles sp. TOSAG23-2	MAST-4	22.75	15	5000	NA	NA	0.2	C	1.38932e+08	1.38932e+08
ALOHA diel	Stramenopiles sp. TOSAG23-2	MAST-4	22.75	15	5400	NA	NA	0.2	A	1.26975e+08	1.26975e+08
ALOHA diel	Stramenopiles sp. TOSAG23-2	MAST-4	22.75	15	5400	NA	NA	0.2	C	6.98863e+07	6.98863e+07
ALOHA diel	Stramenopiles sp. TOSAG23-2	MAST-4	22.75	15	5800	NA	NA	0.2	B	126433422	126433422
ALOHA diel	Stramenopiles sp. TOSAG23-2	MAST-4	22.75	15	5800	NA	NA	0.2	C	6.54861e+07	6.54861e+07
ALOHA diel	Stramenopiles sp. TOSAG23-2	MAST-4	22.75	15	6200	NA	NA	0.2	A	1.0643e+08	1.0643e+08
ALOHA diel	Stramenopiles sp. TOSAG23-2	MAST-4	22.75	15	6200	NA	NA	0.2	B	8.55316e+07	8.55316e+07
ALOHA diel	Stramenopiles sp. TOSAG23-2	MAST-4	22.75	15	6600	NA	NA	0.2	A	1.34909e+08	1.34909e+08
ALOHA diel	Stramenopiles sp. TOSAG23-2	MAST-4	22.75	15	6600	NA	NA	0.2	C	7.92533e+07	7.92533e+07
ALOHA diel	Stramenopiles sp. TOSAG23-2	MAST-4	22.75	15	7000	NA	NA	0.2	B	3.88548e+07	3.88548e+07
ALOHA diel	Stramenopiles sp. TOSAG23-2	MAST-4	22.75	15	7000	NA	NA	0.2	C	7.09467e+07	7.09467e+07
ALOHA diel	Stramenopiles sp. TOSAG23-2	MAST-4	22.75	15	7400	NA	NA	0.2	A	1.0214e+08	1.0214e+08
ALOHA diel	Stramenopiles sp. TOSAG23-2	MAST-4	22.75	15	7400	NA	NA	0.2	C	8.13107e+07	8.13107e+07
ALOHA diel	Stramenopiles sp. TOSAG23-2	MAST-4	22.75	15	7800	NA	NA	0.2	A	6.62079e+07	6.62079e+07
ALOHA diel	Stramenopiles sp. TOSAG23-2	MAST-4	22.75	15	7800	NA	NA	0.2	C	9.1837e+07	9.1837e+07
ALOHA diel	Stramenopiles sp. TOSAG23-2	MAST-4	22.75	15	8200	NA	NA	0.2	A	6.53152e+07	6.53152e+07
ALOHA diel	Stramenopiles sp. TOSAG23-2	MAST-4	22.75	15	8200	NA	NA	0.2	C	4.70138e+07	4.70138e+07
ALOHA diel	Stramenopiles sp. TOSAG23-2	MAST-4	22.75	15	8600	NA	NA	0.2	B	7.07873e+07	7.07873e+07
ALOHA diel	Stramenopiles sp. TOSAG23-2	MAST-4	22.75	15	8600	NA	NA	0.2	C	7.77446e+07	7.77446e+07
ALOHA diel	Stramenopiles sp. TOSAG23-2	MAST-4	22.75	15	9000	NA	NA	0.2	A	8.98365e+07	8.98365e+07
ALOHA diel	Stramenopiles sp. TOSAG23-2	MAST-4	22.75	15	9000	NA	NA	0.2	C	1.32622e+08	1.32622e+08
ALOHA diel	Stramenopiles sp. TOSAG23-2	MAST-4	22.75	15	9400	NA	NA	0.2	B	5.99888e+07	5.99888e+07
ALOHA diel	Stramenopiles sp. TOSAG23-2	MAST-4	22.75	15	9400	NA	NA	0.2	C	1.047e+08	1.047e+08
ALOHA diel	Stramenopiles sp. TOSAG23-2	MAST-4	22.75	15	9800	NA	NA	0.2	A	9.28807e+07	9.28807e+07
ALOHA diel	Stramenopiles sp. TOSAG23-2	MAST-4	22.75	15	9800	NA	NA	0.2	C	9.03399e+07	9.03399e+07
ALOHA diel	Triparma pacifica	Bolidophyte	22.75	15	600	NA	NA	0.2	A	1.53605e+07	1.53605e+07
ALOHA diel	Triparma pacifica	Bolidophyte	22.75	15	600	NA	NA	0.2	C	1.70639e+07	1.70639e+07
ALOHA diel	Triparma pacifica	Bolidophyte	22.75	15	1000	NA	NA	0.2	A	1.00366e+07	1.00366e+07
ALOHA diel	Triparma pacifica	Bolidophyte	22.75	15	1000	NA	NA	0.2	B	1.5152e+07	1.5152e+07
ALOHA diel	Triparma pacifica	Bolidophyte	22.75	15	1400	NA	NA	0.2	B	1.28693e+07	1.28693e+07
ALOHA diel	Triparma pacifica	Bolidophyte	22.75	15	1400	NA	NA	0.2	C	1.47976e+07	1.47976e+07
ALOHA diel	Triparma pacifica	Bolidophyte	22.75	15	1800	NA	NA	0.2	A	1.32712e+07	1.32712e+07
ALOHA diel	Triparma pacifica	Bolidophyte	22.75	15	1800	NA	NA	0.2	C	1.47158e+07	1.47158e+07
ALOHA diel	Triparma pacifica	Bolidophyte	22.75	15	2200	NA	NA	0.2	B	1.49992e+07	1.49992e+07
ALOHA diel	Triparma pacifica	Bolidophyte	22.75	15	2200	NA	NA	0.2	C	1.60536e+07	1.60536e+07
ALOHA diel	Triparma pacifica	Bolidophyte	22.75	15	2600	NA	NA	0.2	B	1.23544e+07	1.23544e+07
ALOHA diel	Triparma pacifica	Bolidophyte	22.75	15	2600	NA	NA	0.2	C	1.77662e+07	1.77662e+07
ALOHA diel	Triparma pacifica	Bolidophyte	22.75	15	3000	NA	NA	0.2	A	1.78159e+07	1.78159e+07
ALOHA diel	Triparma pacifica	Bolidophyte	22.75	15	3000	NA	NA	0.2	B	1.20309e+07	1.20309e+07
ALOHA diel	Triparma pacifica	Bolidophyte	22.75	15	3400	NA	NA	0.2	A	1.67947e+07	1.67947e+07
ALOHA diel	Triparma pacifica	Bolidophyte	22.75	15	3400	NA	NA	0.2	B	1.61354e+07	1.61354e+07
ALOHA diel	Triparma pacifica	Bolidophyte	22.75	15	3800	NA	NA	0.2	A	1.5803e+07	1.5803e+07
ALOHA diel	Triparma pacifica	Bolidophyte	22.75	15	3800	NA	NA	0.2	C	1.7209e+07	1.7209e+07
ALOHA diel	Triparma pacifica	Bolidophyte	22.75	15	4200	NA	NA	0.2	A	1.89793e+07	1.89793e+07
ALOHA diel	Triparma pacifica	Bolidophyte	22.75	15	4200	NA	NA	0.2	C	1.59195e+07	1.59195e+07
ALOHA diel	Triparma pacifica	Bolidophyte	22.75	15	4600	NA	NA	0.2	B	1.59949e+07	1.59949e+07
ALOHA diel	Triparma pacifica	Bolidophyte	22.75	15	4600	NA	NA	0.2	C	1.99606e+07	1.99606e+07
ALOHA diel	Triparma pacifica	Bolidophyte	22.75	15	5000	NA	NA	0.2	B	1.84824e+07	1.84824e+07
ALOHA diel	Triparma pacifica	Bolidophyte	22.75	15	5000	NA	NA	0.2	C	1.87968e+07	1.87968e+07
ALOHA diel	Triparma pacifica	Bolidophyte	22.75	15	5400	NA	NA	0.2	A	1.75716e+07	1.75716e+07
ALOHA diel	Triparma pacifica	Bolidophyte	22.75	15	5400	NA	NA	0.2	C	1.34505e+07	1.34505e+07
ALOHA diel	Triparma pacifica	Bolidophyte	22.75	15	5800	NA	NA	0.2	B	1.61524e+07	1.61524e+07
ALOHA diel	Triparma pacifica	Bolidophyte	22.75	15	5800	NA	NA	0.2	C	1.27098e+07	1.27098e+07
ALOHA diel	Triparma pacifica	Bolidophyte	22.75	15	6200	NA	NA	0.2	A	19555540	19555540
ALOHA diel	Triparma pacifica	Bolidophyte	22.75	15	6200	NA	NA	0.2	B	1.5239e+07	1.5239e+07
ALOHA diel	Triparma pacifica	Bolidophyte	22.75	15	6600	NA	NA	0.2	A	2.03405e+07	2.03405e+07
ALOHA diel	Triparma pacifica	Bolidophyte	22.75	15	6600	NA	NA	0.2	C	1.86774e+07	1.86774e+07
ALOHA diel	Triparma pacifica	Bolidophyte	22.75	15	7000	NA	NA	0.2	B	7.88851e+06	7.88851e+06
ALOHA diel	Triparma pacifica	Bolidophyte	22.75	15	7000	NA	NA	0.2	C	1.51041e+07	1.51041e+07
ALOHA diel	Triparma pacifica	Bolidophyte	22.75	15	7400	NA	NA	0.2	A	1.59059e+07	1.59059e+07
ALOHA diel	Triparma pacifica	Bolidophyte	22.75	15	7400	NA	NA	0.2	C	1.37209e+07	1.37209e+07
ALOHA diel	Triparma pacifica	Bolidophyte	22.75	15	7800	NA	NA	0.2	A	1.40971e+07	1.40971e+07
ALOHA diel	Triparma pacifica	Bolidophyte	22.75	15	7800	NA	NA	0.2	C	1.7348e+07	1.7348e+07
ALOHA diel	Triparma pacifica	Bolidophyte	22.75	15	8200	NA	NA	0.2	A	1.03815e+07	1.03815e+07
ALOHA diel	Triparma pacifica	Bolidophyte	22.75	15	8200	NA	NA	0.2	C	9.60485e+06	9.60485e+06
ALOHA diel	Triparma pacifica	Bolidophyte	22.75	15	8600	NA	NA	0.2	B	1.46648e+07	1.46648e+07
ALOHA diel	Triparma pacifica	Bolidophyte	22.75	15	8600	NA	NA	0.2	C	1.73595e+07	1.73595e+07
ALOHA diel	Triparma pacifica	Bolidophyte	22.75	15	9000	NA	NA	0.2	A	1.68072e+07	1.68072e+07
ALOHA diel	Triparma pacifica	Bolidophyte	22.75	15	9000	NA	NA	0.2	C	2.04679e+07	2.04679e+07
ALOHA diel	Triparma pacifica	Bolidophyte	22.75	15	9400	NA	NA	0.2	B	1.31412e+07	1.31412e+07
ALOHA diel	Triparma pacifica	Bolidophyte	22.75	15	9400	NA	NA	0.2	C	1.81183e+07	1.81183e+07
ALOHA diel	Triparma pacifica	Bolidophyte	22.75	15	9800	NA	NA	0.2	A	1.87325e+07	1.87325e+07
ALOHA diel	Triparma pacifica	Bolidophyte	22.75	15	9800	NA	NA	0.2	C	1.87756e+07	1.87756e+07
ALOHA diel	Triparma sp. 1657	Bolidophyte	22.75	15	600	NA	NA	0.2	A	3.82978e+06	3.82978e+06
ALOHA diel	Triparma sp. 1657	Bolidophyte	22.75	15	600	NA	NA	0.2	C	4.48575e+06	4.48575e+06
ALOHA diel	Triparma sp. 1657	Bolidophyte	22.75	15	1000	NA	NA	0.2	A	2.26308e+06	2.26308e+06
ALOHA diel	Triparma sp. 1657	Bolidophyte	22.75	15	1000	NA	NA	0.2	B	3.84336e+06	3.84336e+06
ALOHA diel	Triparma sp. 1657	Bolidophyte	22.75	15	1400	NA	NA	0.2	B	3.73478e+06	3.73478e+06
ALOHA diel	Triparma sp. 1657	Bolidophyte	22.75	15	1400	NA	NA	0.2	C	3.00711e+06	3.00711e+06
ALOHA diel	Triparma sp. 1657	Bolidophyte	22.75	15	1800	NA	NA	0.2	A	3.21444e+06	3.21444e+06
ALOHA diel	Triparma sp. 1657	Bolidophyte	22.75	15	1800	NA	NA	0.2	C	3.76447e+06	3.76447e+06
ALOHA diel	Triparma sp. 1657	Bolidophyte	22.75	15	2200	NA	NA	0.2	B	3.55137e+06	3.55137e+06
ALOHA diel	Triparma sp. 1657	Bolidophyte	22.75	15	2200	NA	NA	0.2	C	4.37761e+06	4.37761e+06
ALOHA diel	Triparma sp. 1657	Bolidophyte	22.75	15	2600	NA	NA	0.2	B	3.15697e+06	3.15697e+06
ALOHA diel	Triparma sp. 1657	Bolidophyte	22.75	15	2600	NA	NA	0.2	C	4.56624e+06	4.56624e+06
ALOHA diel	Triparma sp. 1657	Bolidophyte	22.75	15	3000	NA	NA	0.2	A	5.06862e+06	5.06862e+06
ALOHA diel	Triparma sp. 1657	Bolidophyte	22.75	15	3000	NA	NA	0.2	B	2.88241e+06	2.88241e+06
ALOHA diel	Triparma sp. 1657	Bolidophyte	22.75	15	3400	NA	NA	0.2	A	3.88349e+06	3.88349e+06
ALOHA diel	Triparma sp. 1657	Bolidophyte	22.75	15	3400	NA	NA	0.2	B	3.88761e+06	3.88761e+06
ALOHA diel	Triparma sp. 1657	Bolidophyte	22.75	15	3800	NA	NA	0.2	A	4.70076e+06	4.70076e+06
ALOHA diel	Triparma sp. 1657	Bolidophyte	22.75	15	3800	NA	NA	0.2	C	5.09965e+06	5.09965e+06
ALOHA diel	Triparma sp. 1657	Bolidophyte	22.75	15	4200	NA	NA	0.2	A	4.34669e+06	4.34669e+06
ALOHA diel	Triparma sp. 1657	Bolidophyte	22.75	15	4200	NA	NA	0.2	C	3.26331e+06	3.26331e+06
ALOHA diel	Triparma sp. 1657	Bolidophyte	22.75	15	4600	NA	NA	0.2	B	3.31318e+06	3.31318e+06
ALOHA diel	Triparma sp. 1657	Bolidophyte	22.75	15	4600	NA	NA	0.2	C	4.59837e+06	4.59837e+06
ALOHA diel	Triparma sp. 1657	Bolidophyte	22.75	15	5000	NA	NA	0.2	B	4.73698e+06	4.73698e+06
ALOHA diel	Triparma sp. 1657	Bolidophyte	22.75	15	5000	NA	NA	0.2	C	4.80599e+06	4.80599e+06
ALOHA diel	Triparma sp. 1657	Bolidophyte	22.75	15	5400	NA	NA	0.2	A	3.5816e+06	3.5816e+06
ALOHA diel	Triparma sp. 1657	Bolidophyte	22.75	15	5400	NA	NA	0.2	C	3.00971e+06	3.00971e+06
ALOHA diel	Triparma sp. 1657	Bolidophyte	22.75	15	5800	NA	NA	0.2	B	3.68095e+06	3.68095e+06
ALOHA diel	Triparma sp. 1657	Bolidophyte	22.75	15	5800	NA	NA	0.2	C	2.75259e+06	2.75259e+06
ALOHA diel	Triparma sp. 1657	Bolidophyte	22.75	15	6200	NA	NA	0.2	A	4.19906e+06	4.19906e+06
ALOHA diel	Triparma sp. 1657	Bolidophyte	22.75	15	6200	NA	NA	0.2	B	3.38258e+06	3.38258e+06
ALOHA diel	Triparma sp. 1657	Bolidophyte	22.75	15	6600	NA	NA	0.2	A	4.63099e+06	4.63099e+06
ALOHA diel	Triparma sp. 1657	Bolidophyte	22.75	15	6600	NA	NA	0.2	C	3.80834e+06	3.80834e+06
ALOHA diel	Triparma sp. 1657	Bolidophyte	22.75	15	7000	NA	NA	0.2	B	1.60173e+06	1.60173e+06
ALOHA diel	Triparma sp. 1657	Bolidophyte	22.75	15	7000	NA	NA	0.2	C	2.67658e+06	2.67658e+06
ALOHA diel	Triparma sp. 1657	Bolidophyte	22.75	15	7400	NA	NA	0.2	A	3.64632e+06	3.64632e+06
ALOHA diel	Triparma sp. 1657	Bolidophyte	22.75	15	7400	NA	NA	0.2	C	2.90516e+06	2.90516e+06
ALOHA diel	Triparma sp. 1657	Bolidophyte	22.75	15	7800	NA	NA	0.2	A	2.59679e+06	2.59679e+06
ALOHA diel	Triparma sp. 1657	Bolidophyte	22.75	15	7800	NA	NA	0.2	C	3.67571e+06	3.67571e+06
ALOHA diel	Triparma sp. 1657	Bolidophyte	22.75	15	8200	NA	NA	0.2	A	2.38234e+06	2.38234e+06
ALOHA diel	Triparma sp. 1657	Bolidophyte	22.75	15	8200	NA	NA	0.2	C	1.68604e+06	1.68604e+06
ALOHA diel	Triparma sp. 1657	Bolidophyte	22.75	15	8600	NA	NA	0.2	B	2.59141e+06	2.59141e+06
ALOHA diel	Triparma sp. 1657	Bolidophyte	22.75	15	8600	NA	NA	0.2	C	3.59629e+06	3.59629e+06
ALOHA diel	Triparma sp. 1657	Bolidophyte	22.75	15	9000	NA	NA	0.2	A	3.85167e+06	3.85167e+06
ALOHA diel	Triparma sp. 1657	Bolidophyte	22.75	15	9000	NA	NA	0.2	C	4.69457e+06	4.69457e+06
ALOHA diel	Triparma sp. 1657	Bolidophyte	22.75	15	9400	NA	NA	0.2	B	2.53354e+06	2.53354e+06
ALOHA diel	Triparma sp. 1657	Bolidophyte	22.75	15	9400	NA	NA	0.2	C	3.86637e+06	3.86637e+06
ALOHA diel	Triparma sp. 1657	Bolidophyte	22.75	15	9800	NA	NA	0.2	A	4.54886e+06	4.54886e+06
ALOHA diel	Triparma sp. 1657	Bolidophyte	22.75	15	9800	NA	NA	0.2	C	3.85471e+06	3.85471e+06
ALOHA diel	Tripos fusus	Dinoflagellate	22.75	15	600	NA	NA	0.2	A	172214033	2.69084e+07
ALOHA diel	Tripos fusus	Dinoflagellate	22.75	15	600	NA	NA	0.2	C	2.20911e+08	3.45173e+07
ALOHA diel	Tripos fusus	Dinoflagellate	22.75	15	1000	NA	NA	0.2	A	1.03281e+08	1.61377e+07
ALOHA diel	Tripos fusus	Dinoflagellate	22.75	15	1000	NA	NA	0.2	B	1.73327e+08	2.70824e+07
ALOHA diel	Tripos fusus	Dinoflagellate	22.75	15	1400	NA	NA	0.2	B	1.82336e+08	2.84901e+07
ALOHA diel	Tripos fusus	Dinoflagellate	22.75	15	1400	NA	NA	0.2	C	1.85955e+08	2.90554e+07
ALOHA diel	Tripos fusus	Dinoflagellate	22.75	15	1800	NA	NA	0.2	A	1.5145e+08	2.3664e+07
ALOHA diel	Tripos fusus	Dinoflagellate	22.75	15	1800	NA	NA	0.2	C	1.73154e+08	2.70552e+07
ALOHA diel	Tripos fusus	Dinoflagellate	22.75	15	2200	NA	NA	0.2	B	1.60966e+08	2.51509e+07
ALOHA diel	Tripos fusus	Dinoflagellate	22.75	15	2200	NA	NA	0.2	C	1.68046e+08	2.62572e+07
ALOHA diel	Tripos fusus	Dinoflagellate	22.75	15	2600	NA	NA	0.2	B	1.48597e+08	2.32183e+07
ALOHA diel	Tripos fusus	Dinoflagellate	22.75	15	2600	NA	NA	0.2	C	1.95945e+08	3.06164e+07
ALOHA diel	Tripos fusus	Dinoflagellate	22.75	15	3000	NA	NA	0.2	A	2.27168e+08	3.5495e+07
ALOHA diel	Tripos fusus	Dinoflagellate	22.75	15	3000	NA	NA	0.2	B	1.54724e+08	2.41756e+07
ALOHA diel	Tripos fusus	Dinoflagellate	22.75	15	3400	NA	NA	0.2	A	2.32586e+08	3.63416e+07
ALOHA diel	Tripos fusus	Dinoflagellate	22.75	15	3400	NA	NA	0.2	B	2.02118e+08	3.15809e+07
ALOHA diel	Tripos fusus	Dinoflagellate	22.75	15	3800	NA	NA	0.2	A	1.88372e+08	2.94332e+07
ALOHA diel	Tripos fusus	Dinoflagellate	22.75	15	3800	NA	NA	0.2	C	2.3177e+08	3.6214e+07
ALOHA diel	Tripos fusus	Dinoflagellate	22.75	15	4200	NA	NA	0.2	A	2.65879e+08	4.15436e+07
ALOHA diel	Tripos fusus	Dinoflagellate	22.75	15	4200	NA	NA	0.2	C	2.01972e+08	3.15582e+07
ALOHA diel	Tripos fusus	Dinoflagellate	22.75	15	4600	NA	NA	0.2	B	200028840	3.12545e+07
ALOHA diel	Tripos fusus	Dinoflagellate	22.75	15	4600	NA	NA	0.2	C	2.28484e+08	3.57006e+07
ALOHA diel	Tripos fusus	Dinoflagellate	22.75	15	5000	NA	NA	0.2	B	2.63392e+08	4.11549e+07
ALOHA diel	Tripos fusus	Dinoflagellate	22.75	15	5000	NA	NA	0.2	C	2.82037e+08	4.40683e+07
ALOHA diel	Tripos fusus	Dinoflagellate	22.75	15	5400	NA	NA	0.2	A	2.16854e+08	3.38834e+07
ALOHA diel	Tripos fusus	Dinoflagellate	22.75	15	5400	NA	NA	0.2	C	1.44343e+08	2.25536e+07
ALOHA diel	Tripos fusus	Dinoflagellate	22.75	15	5800	NA	NA	0.2	B	2.19102e+08	3.42346e+07
ALOHA diel	Tripos fusus	Dinoflagellate	22.75	15	5800	NA	NA	0.2	C	1.62753e+08	2.54302e+07
ALOHA diel	Tripos fusus	Dinoflagellate	22.75	15	6200	NA	NA	0.2	A	2.64227e+08	4.12854e+07
ALOHA diel	Tripos fusus	Dinoflagellate	22.75	15	6200	NA	NA	0.2	B	2.05786e+08	3.21541e+07
ALOHA diel	Tripos fusus	Dinoflagellate	22.75	15	6600	NA	NA	0.2	A	2.593e+08	4.05157e+07
ALOHA diel	Tripos fusus	Dinoflagellate	22.75	15	6600	NA	NA	0.2	C	205783914	3.21537e+07
ALOHA diel	Tripos fusus	Dinoflagellate	22.75	15	7000	NA	NA	0.2	B	8.75148e+07	1.36742e+07
ALOHA diel	Tripos fusus	Dinoflagellate	22.75	15	7000	NA	NA	0.2	C	1.62261e+08	2.53533e+07
ALOHA diel	Tripos fusus	Dinoflagellate	22.75	15	7400	NA	NA	0.2	A	1.62769e+08	2.54326e+07
ALOHA diel	Tripos fusus	Dinoflagellate	22.75	15	7400	NA	NA	0.2	C	1.22921e+08	1.92064e+07
ALOHA diel	Tripos fusus	Dinoflagellate	22.75	15	7800	NA	NA	0.2	A	164542503	2.57098e+07
ALOHA diel	Tripos fusus	Dinoflagellate	22.75	15	7800	NA	NA	0.2	C	2.299e+08	3.59219e+07
ALOHA diel	Tripos fusus	Dinoflagellate	22.75	15	8200	NA	NA	0.2	A	1.27538e+08	1.99278e+07
ALOHA diel	Tripos fusus	Dinoflagellate	22.75	15	8200	NA	NA	0.2	C	1.16013e+08	1.81271e+07
ALOHA diel	Tripos fusus	Dinoflagellate	22.75	15	8600	NA	NA	0.2	B	1.84631e+08	2.88487e+07
ALOHA diel	Tripos fusus	Dinoflagellate	22.75	15	8600	NA	NA	0.2	C	2.45398e+08	3.83435e+07
ALOHA diel	Tripos fusus	Dinoflagellate	22.75	15	9000	NA	NA	0.2	A	1.60399e+08	2.50623e+07
ALOHA diel	Tripos fusus	Dinoflagellate	22.75	15	9000	NA	NA	0.2	C	2.16422e+08	3.3816e+07
ALOHA diel	Tripos fusus	Dinoflagellate	22.75	15	9400	NA	NA	0.2	B	1.63942e+08	2.56159e+07
ALOHA diel	Tripos fusus	Dinoflagellate	22.75	15	9400	NA	NA	0.2	C	2.30133e+08	3.59583e+07
ALOHA diel	Tripos fusus	Dinoflagellate	22.75	15	9800	NA	NA	0.2	A	2.55108e+08	3.98606e+07
ALOHA diel	Tripos fusus	Dinoflagellate	22.75	15	9800	NA	NA	0.2	C	2.57915e+08	4.02993e+07
Gradients1 surface	Aureococcus anophagefferens	Pelagophyte	23.4958	15	NA	NA	NA	0.2	A	2.60123e+07	2.60123e+07
Gradients1 surface	Aureococcus anophagefferens	Pelagophyte	23.4958	15	NA	NA	NA	0.2	B	2.31486e+07	2.31486e+07
Gradients1 surface	Aureococcus anophagefferens	Pelagophyte	23.4958	15	NA	NA	NA	0.2	C	2.95809e+07	2.95809e+07
Gradients1 surface	Aureococcus anophagefferens	Pelagophyte	23.4958	15	NA	NA	NA	3	A	9.97383e+06	9.97383e+06
Gradients1 surface	Aureococcus anophagefferens	Pelagophyte	23.4958	15	NA	NA	NA	3	B	1.40825e+07	1.40825e+07
Gradients1 surface	Aureococcus anophagefferens	Pelagophyte	23.4958	15	NA	NA	NA	3	C	8.24072e+06	8.24072e+06
Gradients1 surface	Aureococcus anophagefferens	Pelagophyte	26.2825	15	NA	NA	NA	0.2	A	5.64688e+07	5.64688e+07
Gradients1 surface	Aureococcus anophagefferens	Pelagophyte	26.2825	15	NA	NA	NA	0.2	B	5.33003e+07	5.33003e+07
Gradients1 surface	Aureococcus anophagefferens	Pelagophyte	26.2825	15	NA	NA	NA	0.2	C	4.43246e+07	4.43246e+07
Gradients1 surface	Aureococcus anophagefferens	Pelagophyte	26.2825	15	NA	NA	NA	3	A	2.93232e+07	2.93232e+07
Gradients1 surface	Aureococcus anophagefferens	Pelagophyte	26.2825	15	NA	NA	NA	3	B	1.80259e+07	1.80259e+07
Gradients1 surface	Aureococcus anophagefferens	Pelagophyte	26.2825	15	NA	NA	NA	3	C	1.14721e+07	1.14721e+07
Gradients1 surface	Aureococcus anophagefferens	Pelagophyte	28.1432	15	NA	NA	NA	0.2	A	4.16349e+07	4.16349e+07
Gradients1 surface	Aureococcus anophagefferens	Pelagophyte	28.1432	15	NA	NA	NA	0.2	B	4.46444e+07	4.46444e+07
Gradients1 surface	Aureococcus anophagefferens	Pelagophyte	28.1432	15	NA	NA	NA	0.2	C	5.31587e+07	5.31587e+07
Gradients1 surface	Aureococcus anophagefferens	Pelagophyte	28.1432	15	NA	NA	NA	3	A	1.63234e+07	1.63234e+07
Gradients1 surface	Aureococcus anophagefferens	Pelagophyte	28.1432	15	NA	NA	NA	3	B	1.08018e+07	1.08018e+07
Gradients1 surface	Aureococcus anophagefferens	Pelagophyte	28.1432	15	NA	NA	NA	3	C	1.06392e+07	1.06392e+07
Gradients1 surface	Aureococcus anophagefferens	Pelagophyte	29.6998	15	NA	NA	NA	0.2	A	5.29916e+07	5.29916e+07
Gradients1 surface	Aureococcus anophagefferens	Pelagophyte	29.6998	15	NA	NA	NA	3	A	1.96842e+07	1.96842e+07
Gradients1 surface	Aureococcus anophagefferens	Pelagophyte	29.6998	15	NA	NA	NA	3	B	1.49716e+07	1.49716e+07
Gradients1 surface	Aureococcus anophagefferens	Pelagophyte	32.5835	15	NA	NA	NA	0.2	A	2.22889e+08	2.22889e+08
Gradients1 surface	Aureococcus anophagefferens	Pelagophyte	32.5835	15	NA	NA	NA	0.2	B	2.76117e+08	2.76117e+08
Gradients1 surface	Aureococcus anophagefferens	Pelagophyte	32.5835	15	NA	NA	NA	0.2	C	2.1896e+08	2.1896e+08
Gradients1 surface	Aureococcus anophagefferens	Pelagophyte	32.5835	15	NA	NA	NA	3	A	4.7752e+07	4.7752e+07
Gradients1 surface	Aureococcus anophagefferens	Pelagophyte	32.5835	15	NA	NA	NA	3	C	5.69074e+07	5.69074e+07
Gradients1 surface	Aureococcus anophagefferens	Pelagophyte	33.0912	15	NA	NA	NA	0.2	A	2.596e+08	2.596e+08
Gradients1 surface	Aureococcus anophagefferens	Pelagophyte	33.0912	15	NA	NA	NA	0.2	B	2.77096e+08	2.77096e+08
Gradients1 surface	Aureococcus anophagefferens	Pelagophyte	33.0912	15	NA	NA	NA	3	A	1.02769e+08	1.02769e+08
Gradients1 surface	Aureococcus anophagefferens	Pelagophyte	33.0912	15	NA	NA	NA	3	B	9.32103e+07	9.32103e+07
Gradients1 surface	Aureococcus anophagefferens	Pelagophyte	35.4627	15	NA	NA	NA	0.2	A	4.23672e+08	4.23672e+08
Gradients1 surface	Aureococcus anophagefferens	Pelagophyte	35.4627	15	NA	NA	NA	0.2	B	435703585	435703585
Gradients1 surface	Aureococcus anophagefferens	Pelagophyte	36.569	15	NA	NA	NA	0.2	B	1.26397e+08	1.26397e+08
Gradients1 surface	Aureococcus anophagefferens	Pelagophyte	36.569	15	NA	NA	NA	3	A	5.29581e+07	5.29581e+07
Gradients1 surface	Aureococcus anophagefferens	Pelagophyte	36.569	15	NA	NA	NA	3	B	4.66564e+07	4.66564e+07
Gradients1 surface	Aureococcus anophagefferens	Pelagophyte	36.57	15	NA	NA	NA	0.2	A	9.45595e+07	9.45595e+07
Gradients1 surface	Aureococcus anophagefferens	Pelagophyte	36.57	15	NA	NA	NA	0.2	B	1.22504e+08	1.22504e+08
Gradients1 surface	Aureococcus anophagefferens	Pelagophyte	36.57	15	NA	NA	NA	0.2	C	1.11801e+08	1.11801e+08
Gradients1 surface	Aureococcus anophagefferens	Pelagophyte	36.57	15	NA	NA	NA	3	A	3.82293e+07	3.82293e+07
Gradients1 surface	Aureococcus anophagefferens	Pelagophyte	36.57	15	NA	NA	NA	3	B	3.33179e+07	3.33179e+07
Gradients1 surface	Aureococcus anophagefferens	Pelagophyte	36.57	15	NA	NA	NA	3	C	2.68391e+07	2.68391e+07
Gradients1 surface	Aureococcus anophagefferens	Pelagophyte	37.3012	15	NA	NA	NA	0.2	A	3.11616e+08	3.11616e+08
Gradients1 surface	Aureococcus anophagefferens	Pelagophyte	37.3012	15	NA	NA	NA	0.2	B	3.97116e+08	3.97116e+08
Gradients1 surface	Aureococcus anophagefferens	Pelagophyte	37.3012	15	NA	NA	NA	0.2	C	5.13432e+08	5.13432e+08
Gradients1 surface	Aureococcus anophagefferens	Pelagophyte	37.3012	15	NA	NA	NA	3	A	8.86739e+07	8.86739e+07
Gradients1 surface	Aureococcus anophagefferens	Pelagophyte	37.3012	15	NA	NA	NA	3	B	1.25097e+08	1.25097e+08
Gradients1 surface	Aureococcus anophagefferens	Pelagophyte	37.3012	15	NA	NA	NA	3	C	1.11526e+08	1.11526e+08
Gradients1 surface	Azadinium spinosum	Dinoflagellate	23.4958	15	NA	NA	NA	0.2	A	1.42171e+07	2.22142e+06
Gradients1 surface	Azadinium spinosum	Dinoflagellate	23.4958	15	NA	NA	NA	0.2	B	9.49446e+06	1.48351e+06
Gradients1 surface	Azadinium spinosum	Dinoflagellate	23.4958	15	NA	NA	NA	0.2	C	1.55822e+07	2.43472e+06
Gradients1 surface	Azadinium spinosum	Dinoflagellate	23.4958	15	NA	NA	NA	3	A	1.26998e+08	1.98434e+07
Gradients1 surface	Azadinium spinosum	Dinoflagellate	23.4958	15	NA	NA	NA	3	B	1.0629e+08	1.66078e+07
Gradients1 surface	Azadinium spinosum	Dinoflagellate	23.4958	15	NA	NA	NA	3	C	9.02829e+07	1.41067e+07
Gradients1 surface	Azadinium spinosum	Dinoflagellate	26.2825	15	NA	NA	NA	0.2	A	4.04871e+07	6.32611e+06
Gradients1 surface	Azadinium spinosum	Dinoflagellate	26.2825	15	NA	NA	NA	0.2	B	2.00096e+07	3.12651e+06
Gradients1 surface	Azadinium spinosum	Dinoflagellate	26.2825	15	NA	NA	NA	0.2	C	1.77096e+07	2.76712e+06
Gradients1 surface	Azadinium spinosum	Dinoflagellate	26.2825	15	NA	NA	NA	3	A	4.00912e+08	6.26425e+07
Gradients1 surface	Azadinium spinosum	Dinoflagellate	26.2825	15	NA	NA	NA	3	B	3.92426e+08	6.13165e+07
Gradients1 surface	Azadinium spinosum	Dinoflagellate	26.2825	15	NA	NA	NA	3	C	2.62643e+08	4.1038e+07
Gradients1 surface	Azadinium spinosum	Dinoflagellate	28.1432	15	NA	NA	NA	0.2	A	1.72277e+07	2.69183e+06
Gradients1 surface	Azadinium spinosum	Dinoflagellate	28.1432	15	NA	NA	NA	0.2	B	1.60923e+07	2.51442e+06
Gradients1 surface	Azadinium spinosum	Dinoflagellate	28.1432	15	NA	NA	NA	0.2	C	3.07342e+07	4.80222e+06
Gradients1 surface	Azadinium spinosum	Dinoflagellate	28.1432	15	NA	NA	NA	3	A	5.50269e+08	8.59795e+07
Gradients1 surface	Azadinium spinosum	Dinoflagellate	28.1432	15	NA	NA	NA	3	B	1.89318e+08	2.9581e+07
Gradients1 surface	Azadinium spinosum	Dinoflagellate	28.1432	15	NA	NA	NA	3	C	1.84254e+08	2.87896e+07
Gradients1 surface	Azadinium spinosum	Dinoflagellate	29.6998	15	NA	NA	NA	0.2	A	1.56606e+07	2.44698e+06
Gradients1 surface	Azadinium spinosum	Dinoflagellate	29.6998	15	NA	NA	NA	3	A	6.28344e+08	9.81788e+07
Gradients1 surface	Azadinium spinosum	Dinoflagellate	29.6998	15	NA	NA	NA	3	B	4.83284e+08	7.55132e+07
Gradients1 surface	Azadinium spinosum	Dinoflagellate	32.5835	15	NA	NA	NA	0.2	A	7.58382e+07	1.18497e+07
Gradients1 surface	Azadinium spinosum	Dinoflagellate	32.5835	15	NA	NA	NA	0.2	B	1.31784e+08	2.05912e+07
Gradients1 surface	Azadinium spinosum	Dinoflagellate	32.5835	15	NA	NA	NA	0.2	C	229769893	3.59015e+07
Gradients1 surface	Azadinium spinosum	Dinoflagellate	32.5835	15	NA	NA	NA	3	A	344317091	5.37995e+07
Gradients1 surface	Azadinium spinosum	Dinoflagellate	32.5835	15	NA	NA	NA	3	C	4.04821e+08	6.32533e+07
Gradients1 surface	Azadinium spinosum	Dinoflagellate	33.0912	15	NA	NA	NA	0.2	A	2.52063e+08	3.93849e+07
Gradients1 surface	Azadinium spinosum	Dinoflagellate	33.0912	15	NA	NA	NA	0.2	B	1.65017e+08	2.57839e+07
Gradients1 surface	Azadinium spinosum	Dinoflagellate	33.0912	15	NA	NA	NA	3	A	7.74644e+08	1.21038e+08
Gradients1 surface	Azadinium spinosum	Dinoflagellate	33.0912	15	NA	NA	NA	3	B	6.85759e+08	1.0715e+08
Gradients1 surface	Azadinium spinosum	Dinoflagellate	35.4627	15	NA	NA	NA	0.2	A	4.24674e+07	6.63552e+06
Gradients1 surface	Azadinium spinosum	Dinoflagellate	35.4627	15	NA	NA	NA	0.2	B	5.19798e+07	8.12185e+06
Gradients1 surface	Azadinium spinosum	Dinoflagellate	36.569	15	NA	NA	NA	0.2	B	3.92021e+07	6.12533e+06
Gradients1 surface	Azadinium spinosum	Dinoflagellate	36.569	15	NA	NA	NA	3	A	9.70999e+07	1.51719e+07
Gradients1 surface	Azadinium spinosum	Dinoflagellate	36.569	15	NA	NA	NA	3	B	1.52975e+08	2.39024e+07
Gradients1 surface	Azadinium spinosum	Dinoflagellate	36.57	15	NA	NA	NA	0.2	A	1.11379e+07	1.7403e+06
Gradients1 surface	Azadinium spinosum	Dinoflagellate	36.57	15	NA	NA	NA	0.2	B	1.43362e+07	2.24003e+06
Gradients1 surface	Azadinium spinosum	Dinoflagellate	36.57	15	NA	NA	NA	0.2	C	1.52575e+07	2.38398e+06
Gradients1 surface	Azadinium spinosum	Dinoflagellate	36.57	15	NA	NA	NA	3	A	1.04523e+08	1.63317e+07
Gradients1 surface	Azadinium spinosum	Dinoflagellate	36.57	15	NA	NA	NA	3	B	1.10941e+08	1.73345e+07
Gradients1 surface	Azadinium spinosum	Dinoflagellate	36.57	15	NA	NA	NA	3	C	7.82e+07	1.22187e+07
Gradients1 surface	Azadinium spinosum	Dinoflagellate	37.3012	15	NA	NA	NA	0.2	A	38023590	5.94119e+06
Gradients1 surface	Azadinium spinosum	Dinoflagellate	37.3012	15	NA	NA	NA	0.2	B	4.81134e+07	7.51772e+06
Gradients1 surface	Azadinium spinosum	Dinoflagellate	37.3012	15	NA	NA	NA	0.2	C	5.93806e+07	9.27822e+06
Gradients1 surface	Azadinium spinosum	Dinoflagellate	37.3012	15	NA	NA	NA	3	A	1.09275e+08	1.70743e+07
Gradients1 surface	Azadinium spinosum	Dinoflagellate	37.3012	15	NA	NA	NA	3	B	121557600	18993375
Gradients1 surface	Azadinium spinosum	Dinoflagellate	37.3012	15	NA	NA	NA	3	C	1.27248e+08	1.98824e+07
Gradients1 surface	Bathycoccus prasinos	Chlorophyte	23.4958	15	NA	NA	NA	0.2	A	1.22982e+06	1.22982e+06
Gradients1 surface	Bathycoccus prasinos	Chlorophyte	23.4958	15	NA	NA	NA	0.2	B	1.50522e+06	1.50522e+06
Gradients1 surface	Bathycoccus prasinos	Chlorophyte	23.4958	15	NA	NA	NA	0.2	C	1.71169e+06	1.71169e+06
Gradients1 surface	Bathycoccus prasinos	Chlorophyte	23.4958	15	NA	NA	NA	3	A	736989	736989
Gradients1 surface	Bathycoccus prasinos	Chlorophyte	23.4958	15	NA	NA	NA	3	B	1.77448e+06	1.77448e+06
Gradients1 surface	Bathycoccus prasinos	Chlorophyte	23.4958	15	NA	NA	NA	3	C	741604	741604
Gradients1 surface	Bathycoccus prasinos	Chlorophyte	26.2825	15	NA	NA	NA	0.2	A	6.714e+06	6.714e+06
Gradients1 surface	Bathycoccus prasinos	Chlorophyte	26.2825	15	NA	NA	NA	0.2	B	1.30568e+06	1.30568e+06
Gradients1 surface	Bathycoccus prasinos	Chlorophyte	26.2825	15	NA	NA	NA	0.2	C	892950	892950
Gradients1 surface	Bathycoccus prasinos	Chlorophyte	26.2825	15	NA	NA	NA	3	A	2.43219e+06	2.43219e+06
Gradients1 surface	Bathycoccus prasinos	Chlorophyte	26.2825	15	NA	NA	NA	3	B	1.28853e+06	1.28853e+06
Gradients1 surface	Bathycoccus prasinos	Chlorophyte	26.2825	15	NA	NA	NA	3	C	1.07601e+06	1.07601e+06
Gradients1 surface	Bathycoccus prasinos	Chlorophyte	28.1432	15	NA	NA	NA	0.2	A	2.51784e+07	2.51784e+07
Gradients1 surface	Bathycoccus prasinos	Chlorophyte	28.1432	15	NA	NA	NA	0.2	B	2.78551e+07	2.78551e+07
Gradients1 surface	Bathycoccus prasinos	Chlorophyte	28.1432	15	NA	NA	NA	0.2	C	2.87154e+07	2.87154e+07
Gradients1 surface	Bathycoccus prasinos	Chlorophyte	28.1432	15	NA	NA	NA	3	A	1.56984e+06	1.56984e+06
Gradients1 surface	Bathycoccus prasinos	Chlorophyte	28.1432	15	NA	NA	NA	3	B	879788	879788
Gradients1 surface	Bathycoccus prasinos	Chlorophyte	28.1432	15	NA	NA	NA	3	C	779517	779517
Gradients1 surface	Bathycoccus prasinos	Chlorophyte	29.6998	15	NA	NA	NA	0.2	A	7.17659e+06	7.17659e+06
Gradients1 surface	Bathycoccus prasinos	Chlorophyte	29.6998	15	NA	NA	NA	3	A	1.47061e+06	1.47061e+06
Gradients1 surface	Bathycoccus prasinos	Chlorophyte	29.6998	15	NA	NA	NA	3	B	2.00065e+06	2.00065e+06
Gradients1 surface	Bathycoccus prasinos	Chlorophyte	32.5835	15	NA	NA	NA	0.2	A	3.01323e+08	3.01323e+08
Gradients1 surface	Bathycoccus prasinos	Chlorophyte	32.5835	15	NA	NA	NA	0.2	B	389898792	389898792
Gradients1 surface	Bathycoccus prasinos	Chlorophyte	32.5835	15	NA	NA	NA	0.2	C	3.69634e+08	3.69634e+08
Gradients1 surface	Bathycoccus prasinos	Chlorophyte	32.5835	15	NA	NA	NA	3	A	4.67054e+06	4.67054e+06
Gradients1 surface	Bathycoccus prasinos	Chlorophyte	32.5835	15	NA	NA	NA	3	C	9.20766e+06	9.20766e+06
Gradients1 surface	Bathycoccus prasinos	Chlorophyte	33.0912	15	NA	NA	NA	0.2	A	2.9663e+08	2.9663e+08
Gradients1 surface	Bathycoccus prasinos	Chlorophyte	33.0912	15	NA	NA	NA	0.2	B	3.0575e+08	3.0575e+08
Gradients1 surface	Bathycoccus prasinos	Chlorophyte	33.0912	15	NA	NA	NA	3	A	2.04184e+07	2.04184e+07
Gradients1 surface	Bathycoccus prasinos	Chlorophyte	33.0912	15	NA	NA	NA	3	B	1.28964e+07	1.28964e+07
Gradients1 surface	Bathycoccus prasinos	Chlorophyte	35.4627	15	NA	NA	NA	0.2	A	515375297	515375297
Gradients1 surface	Bathycoccus prasinos	Chlorophyte	35.4627	15	NA	NA	NA	0.2	B	5.82024e+08	5.82024e+08
Gradients1 surface	Bathycoccus prasinos	Chlorophyte	36.569	15	NA	NA	NA	0.2	B	5046639971	5046639971
Gradients1 surface	Bathycoccus prasinos	Chlorophyte	36.569	15	NA	NA	NA	3	A	1.09597e+08	1.09597e+08
Gradients1 surface	Bathycoccus prasinos	Chlorophyte	36.569	15	NA	NA	NA	3	B	6.58264e+07	6.58264e+07
Gradients1 surface	Bathycoccus prasinos	Chlorophyte	36.57	15	NA	NA	NA	0.2	A	2110348253	2110348253
Gradients1 surface	Bathycoccus prasinos	Chlorophyte	36.57	15	NA	NA	NA	0.2	B	2258519960	2258519960
Gradients1 surface	Bathycoccus prasinos	Chlorophyte	36.57	15	NA	NA	NA	0.2	C	2373004779	2373004779
Gradients1 surface	Bathycoccus prasinos	Chlorophyte	36.57	15	NA	NA	NA	3	A	2.0939e+07	2.0939e+07
Gradients1 surface	Bathycoccus prasinos	Chlorophyte	36.57	15	NA	NA	NA	3	B	2.49835e+07	2.49835e+07
Gradients1 surface	Bathycoccus prasinos	Chlorophyte	36.57	15	NA	NA	NA	3	C	1.27616e+07	1.27616e+07
Gradients1 surface	Bathycoccus prasinos	Chlorophyte	37.3012	15	NA	NA	NA	0.2	A	2805310163	2805310163
Gradients1 surface	Bathycoccus prasinos	Chlorophyte	37.3012	15	NA	NA	NA	0.2	B	3331885883	3331885883
Gradients1 surface	Bathycoccus prasinos	Chlorophyte	37.3012	15	NA	NA	NA	0.2	C	2997654999	2997654999
Gradients1 surface	Bathycoccus prasinos	Chlorophyte	37.3012	15	NA	NA	NA	3	A	5.23142e+07	5.23142e+07
Gradients1 surface	Bathycoccus prasinos	Chlorophyte	37.3012	15	NA	NA	NA	3	B	2.87193e+07	2.87193e+07
Gradients1 surface	Bathycoccus prasinos	Chlorophyte	37.3012	15	NA	NA	NA	3	C	2.92765e+07	2.92765e+07
Gradients1 surface	Brandtodinium nutricula	Dinoflagellate	23.4958	15	NA	NA	NA	0.2	A	5.84437e+06	913183
Gradients1 surface	Brandtodinium nutricula	Dinoflagellate	23.4958	15	NA	NA	NA	0.2	B	4.4657e+06	697766
Gradients1 surface	Brandtodinium nutricula	Dinoflagellate	23.4958	15	NA	NA	NA	0.2	C	7.10452e+06	1.11008e+06
Gradients1 surface	Brandtodinium nutricula	Dinoflagellate	23.4958	15	NA	NA	NA	3	A	3.32436e+07	5.19432e+06
Gradients1 surface	Brandtodinium nutricula	Dinoflagellate	23.4958	15	NA	NA	NA	3	B	4.13875e+08	6.4668e+07
Gradients1 surface	Brandtodinium nutricula	Dinoflagellate	23.4958	15	NA	NA	NA	3	C	2.85725e+07	4.46445e+06
Gradients1 surface	Brandtodinium nutricula	Dinoflagellate	26.2825	15	NA	NA	NA	0.2	A	1.62982e+07	2.5466e+06
Gradients1 surface	Brandtodinium nutricula	Dinoflagellate	26.2825	15	NA	NA	NA	0.2	B	9.53155e+06	1.4893e+06
Gradients1 surface	Brandtodinium nutricula	Dinoflagellate	26.2825	15	NA	NA	NA	0.2	C	8.13143e+06	1.27054e+06
Gradients1 surface	Brandtodinium nutricula	Dinoflagellate	26.2825	15	NA	NA	NA	3	A	250644268	3.91632e+07
Gradients1 surface	Brandtodinium nutricula	Dinoflagellate	26.2825	15	NA	NA	NA	3	B	6.60703e+07	1.03235e+07
Gradients1 surface	Brandtodinium nutricula	Dinoflagellate	26.2825	15	NA	NA	NA	3	C	4.41314e+07	6.89553e+06
Gradients1 surface	Brandtodinium nutricula	Dinoflagellate	28.1432	15	NA	NA	NA	0.2	A	5.74752e+06	898050
Gradients1 surface	Brandtodinium nutricula	Dinoflagellate	28.1432	15	NA	NA	NA	0.2	B	5.64937e+06	882714
Gradients1 surface	Brandtodinium nutricula	Dinoflagellate	28.1432	15	NA	NA	NA	0.2	C	9.62117e+06	1.50331e+06
Gradients1 surface	Brandtodinium nutricula	Dinoflagellate	28.1432	15	NA	NA	NA	3	A	5.38096e+07	8.40774e+06
Gradients1 surface	Brandtodinium nutricula	Dinoflagellate	28.1432	15	NA	NA	NA	3	B	2.46333e+07	3.84895e+06
Gradients1 surface	Brandtodinium nutricula	Dinoflagellate	28.1432	15	NA	NA	NA	3	C	2.39479e+07	3.74186e+06
Gradients1 surface	Brandtodinium nutricula	Dinoflagellate	29.6998	15	NA	NA	NA	0.2	A	5.64251e+06	881641
Gradients1 surface	Brandtodinium nutricula	Dinoflagellate	29.6998	15	NA	NA	NA	3	A	9.54187e+07	1.49092e+07
Gradients1 surface	Brandtodinium nutricula	Dinoflagellate	29.6998	15	NA	NA	NA	3	B	7.77503e+07	1.21485e+07
Gradients1 surface	Brandtodinium nutricula	Dinoflagellate	32.5835	15	NA	NA	NA	0.2	A	1.74662e+07	2.72909e+06
Gradients1 surface	Brandtodinium nutricula	Dinoflagellate	32.5835	15	NA	NA	NA	0.2	B	2.9041e+07	4.53766e+06
Gradients1 surface	Brandtodinium nutricula	Dinoflagellate	32.5835	15	NA	NA	NA	0.2	C	42178332	6.59036e+06
Gradients1 surface	Brandtodinium nutricula	Dinoflagellate	32.5835	15	NA	NA	NA	3	A	8.80871e+07	1.37636e+07
Gradients1 surface	Brandtodinium nutricula	Dinoflagellate	32.5835	15	NA	NA	NA	3	C	8.9454e+07	1.39772e+07
Gradients1 surface	Brandtodinium nutricula	Dinoflagellate	33.0912	15	NA	NA	NA	0.2	A	7.34567e+07	1.14776e+07
Gradients1 surface	Brandtodinium nutricula	Dinoflagellate	33.0912	15	NA	NA	NA	0.2	B	5.13916e+07	8.02994e+06
Gradients1 surface	Brandtodinium nutricula	Dinoflagellate	33.0912	15	NA	NA	NA	3	A	3.58194e+08	5.59677e+07
Gradients1 surface	Brandtodinium nutricula	Dinoflagellate	33.0912	15	NA	NA	NA	3	B	2.07107e+08	3.23605e+07
Gradients1 surface	Brandtodinium nutricula	Dinoflagellate	35.4627	15	NA	NA	NA	0.2	A	1.53224e+07	2.39412e+06
Gradients1 surface	Brandtodinium nutricula	Dinoflagellate	35.4627	15	NA	NA	NA	0.2	B	1.82166e+07	2.84634e+06
Gradients1 surface	Brandtodinium nutricula	Dinoflagellate	36.569	15	NA	NA	NA	0.2	B	6.78359e+06	1.05994e+06
Gradients1 surface	Brandtodinium nutricula	Dinoflagellate	36.569	15	NA	NA	NA	3	A	1.93759e+07	3.02749e+06
Gradients1 surface	Brandtodinium nutricula	Dinoflagellate	36.569	15	NA	NA	NA	3	B	3.49784e+07	5.46537e+06
Gradients1 surface	Brandtodinium nutricula	Dinoflagellate	36.57	15	NA	NA	NA	0.2	A	3.349e+06	523281
Gradients1 surface	Brandtodinium nutricula	Dinoflagellate	36.57	15	NA	NA	NA	0.2	B	4.22283e+06	659818
Gradients1 surface	Brandtodinium nutricula	Dinoflagellate	36.57	15	NA	NA	NA	0.2	C	4.43198e+06	692498
Gradients1 surface	Brandtodinium nutricula	Dinoflagellate	36.57	15	NA	NA	NA	3	A	2.22772e+07	3.48081e+06
Gradients1 surface	Brandtodinium nutricula	Dinoflagellate	36.57	15	NA	NA	NA	3	B	2.31288e+07	3.61387e+06
Gradients1 surface	Brandtodinium nutricula	Dinoflagellate	36.57	15	NA	NA	NA	3	C	1.68329e+07	2.63014e+06
Gradients1 surface	Brandtodinium nutricula	Dinoflagellate	37.3012	15	NA	NA	NA	0.2	A	1.06132e+07	1.65831e+06
Gradients1 surface	Brandtodinium nutricula	Dinoflagellate	37.3012	15	NA	NA	NA	0.2	B	1.38724e+07	2.16756e+06
Gradients1 surface	Brandtodinium nutricula	Dinoflagellate	37.3012	15	NA	NA	NA	0.2	C	1.9077e+07	2.98077e+06
Gradients1 surface	Brandtodinium nutricula	Dinoflagellate	37.3012	15	NA	NA	NA	3	A	2.49454e+07	3.89771e+06
Gradients1 surface	Brandtodinium nutricula	Dinoflagellate	37.3012	15	NA	NA	NA	3	B	2.88669e+07	4.51045e+06
Gradients1 surface	Brandtodinium nutricula	Dinoflagellate	37.3012	15	NA	NA	NA	3	C	3.02991e+07	4.73423e+06
Gradients1 surface	Calcidiscus leptoporus	Haptophyte	23.4958	15	NA	NA	NA	0.2	A	1.9802e+07	1.9802e+07
Gradients1 surface	Calcidiscus leptoporus	Haptophyte	23.4958	15	NA	NA	NA	0.2	B	1.67542e+07	1.67542e+07
Gradients1 surface	Calcidiscus leptoporus	Haptophyte	23.4958	15	NA	NA	NA	0.2	C	2.38407e+07	2.38407e+07
Gradients1 surface	Calcidiscus leptoporus	Haptophyte	23.4958	15	NA	NA	NA	3	A	9.08327e+06	9.08327e+06
Gradients1 surface	Calcidiscus leptoporus	Haptophyte	23.4958	15	NA	NA	NA	3	B	1.2862e+07	1.2862e+07
Gradients1 surface	Calcidiscus leptoporus	Haptophyte	23.4958	15	NA	NA	NA	3	C	7.88566e+06	7.88566e+06
Gradients1 surface	Calcidiscus leptoporus	Haptophyte	26.2825	15	NA	NA	NA	0.2	A	2.96579e+07	2.96579e+07
Gradients1 surface	Calcidiscus leptoporus	Haptophyte	26.2825	15	NA	NA	NA	0.2	B	3.00612e+07	3.00612e+07
Gradients1 surface	Calcidiscus leptoporus	Haptophyte	26.2825	15	NA	NA	NA	0.2	C	2.25028e+07	2.25028e+07
Gradients1 surface	Calcidiscus leptoporus	Haptophyte	26.2825	15	NA	NA	NA	3	A	1.56529e+07	1.56529e+07
Gradients1 surface	Calcidiscus leptoporus	Haptophyte	26.2825	15	NA	NA	NA	3	B	1.62288e+07	1.62288e+07
Gradients1 surface	Calcidiscus leptoporus	Haptophyte	26.2825	15	NA	NA	NA	3	C	1.07454e+07	1.07454e+07
Gradients1 surface	Calcidiscus leptoporus	Haptophyte	28.1432	15	NA	NA	NA	0.2	A	6.77849e+06	6.77849e+06
Gradients1 surface	Calcidiscus leptoporus	Haptophyte	28.1432	15	NA	NA	NA	0.2	B	7.6592e+06	7.6592e+06
Gradients1 surface	Calcidiscus leptoporus	Haptophyte	28.1432	15	NA	NA	NA	0.2	C	8.89747e+06	8.89747e+06
Gradients1 surface	Calcidiscus leptoporus	Haptophyte	28.1432	15	NA	NA	NA	3	A	1.38715e+07	1.38715e+07
Gradients1 surface	Calcidiscus leptoporus	Haptophyte	28.1432	15	NA	NA	NA	3	B	8.00006e+06	8.00006e+06
Gradients1 surface	Calcidiscus leptoporus	Haptophyte	28.1432	15	NA	NA	NA	3	C	8.1323e+06	8.1323e+06
Gradients1 surface	Calcidiscus leptoporus	Haptophyte	29.6998	15	NA	NA	NA	0.2	A	4.14396e+07	4.14396e+07
Gradients1 surface	Calcidiscus leptoporus	Haptophyte	29.6998	15	NA	NA	NA	3	A	2.29393e+07	2.29393e+07
Gradients1 surface	Calcidiscus leptoporus	Haptophyte	29.6998	15	NA	NA	NA	3	B	1.54796e+07	1.54796e+07
Gradients1 surface	Calcidiscus leptoporus	Haptophyte	32.5835	15	NA	NA	NA	0.2	A	1.50912e+07	1.50912e+07
Gradients1 surface	Calcidiscus leptoporus	Haptophyte	32.5835	15	NA	NA	NA	0.2	B	2.04785e+07	2.04785e+07
Gradients1 surface	Calcidiscus leptoporus	Haptophyte	32.5835	15	NA	NA	NA	0.2	C	1.89459e+07	1.89459e+07
Gradients1 surface	Calcidiscus leptoporus	Haptophyte	32.5835	15	NA	NA	NA	3	A	1.73043e+07	1.73043e+07
Gradients1 surface	Calcidiscus leptoporus	Haptophyte	32.5835	15	NA	NA	NA	3	C	1.85693e+07	1.85693e+07
Gradients1 surface	Calcidiscus leptoporus	Haptophyte	33.0912	15	NA	NA	NA	0.2	A	2.60005e+07	2.60005e+07
Gradients1 surface	Calcidiscus leptoporus	Haptophyte	33.0912	15	NA	NA	NA	0.2	B	2.60629e+07	2.60629e+07
Gradients1 surface	Calcidiscus leptoporus	Haptophyte	33.0912	15	NA	NA	NA	3	A	5.5472e+07	5.5472e+07
Gradients1 surface	Calcidiscus leptoporus	Haptophyte	33.0912	15	NA	NA	NA	3	B	5.19454e+07	5.19454e+07
Gradients1 surface	Calcidiscus leptoporus	Haptophyte	35.4627	15	NA	NA	NA	0.2	A	3.57058e+07	3.57058e+07
Gradients1 surface	Calcidiscus leptoporus	Haptophyte	35.4627	15	NA	NA	NA	0.2	B	4.0138e+07	4.0138e+07
Gradients1 surface	Calcidiscus leptoporus	Haptophyte	36.569	15	NA	NA	NA	0.2	B	3.2377e+07	3.2377e+07
Gradients1 surface	Calcidiscus leptoporus	Haptophyte	36.569	15	NA	NA	NA	3	A	2.54329e+07	2.54329e+07
Gradients1 surface	Calcidiscus leptoporus	Haptophyte	36.569	15	NA	NA	NA	3	B	1.97568e+07	1.97568e+07
Gradients1 surface	Calcidiscus leptoporus	Haptophyte	36.57	15	NA	NA	NA	0.2	A	3.02148e+07	3.02148e+07
Gradients1 surface	Calcidiscus leptoporus	Haptophyte	36.57	15	NA	NA	NA	0.2	B	3.83953e+07	3.83953e+07
Gradients1 surface	Calcidiscus leptoporus	Haptophyte	36.57	15	NA	NA	NA	0.2	C	3.39293e+07	3.39293e+07
Gradients1 surface	Calcidiscus leptoporus	Haptophyte	36.57	15	NA	NA	NA	3	A	2.06752e+07	2.06752e+07
Gradients1 surface	Calcidiscus leptoporus	Haptophyte	36.57	15	NA	NA	NA	3	B	2.00659e+07	2.00659e+07
Gradients1 surface	Calcidiscus leptoporus	Haptophyte	36.57	15	NA	NA	NA	3	C	1.68155e+07	1.68155e+07
Gradients1 surface	Calcidiscus leptoporus	Haptophyte	37.3012	15	NA	NA	NA	0.2	A	6.09686e+07	6.09686e+07
Gradients1 surface	Calcidiscus leptoporus	Haptophyte	37.3012	15	NA	NA	NA	0.2	B	8.12116e+07	8.12116e+07
Gradients1 surface	Calcidiscus leptoporus	Haptophyte	37.3012	15	NA	NA	NA	0.2	C	1.11706e+08	1.11706e+08
Gradients1 surface	Calcidiscus leptoporus	Haptophyte	37.3012	15	NA	NA	NA	3	A	1.13011e+08	1.13011e+08
Gradients1 surface	Calcidiscus leptoporus	Haptophyte	37.3012	15	NA	NA	NA	3	B	9.54498e+07	9.54498e+07
Gradients1 surface	Calcidiscus leptoporus	Haptophyte	37.3012	15	NA	NA	NA	3	C	1.02951e+08	1.02951e+08
Gradients1 surface	Chloroparvula japonica	Chlorophyte	23.4958	15	NA	NA	NA	0.2	A	809746	809746
Gradients1 surface	Chloroparvula japonica	Chlorophyte	23.4958	15	NA	NA	NA	0.2	B	666617	666617
Gradients1 surface	Chloroparvula japonica	Chlorophyte	23.4958	15	NA	NA	NA	0.2	C	845125	845125
Gradients1 surface	Chloroparvula japonica	Chlorophyte	23.4958	15	NA	NA	NA	3	A	1.22996e+06	1.22996e+06
Gradients1 surface	Chloroparvula japonica	Chlorophyte	23.4958	15	NA	NA	NA	3	B	1.21667e+06	1.21667e+06
Gradients1 surface	Chloroparvula japonica	Chlorophyte	23.4958	15	NA	NA	NA	3	C	1.2145e+06	1.2145e+06
Gradients1 surface	Chloroparvula japonica	Chlorophyte	26.2825	15	NA	NA	NA	0.2	A	2.85923e+06	2.85923e+06
Gradients1 surface	Chloroparvula japonica	Chlorophyte	26.2825	15	NA	NA	NA	0.2	B	4.11365e+06	4.11365e+06
Gradients1 surface	Chloroparvula japonica	Chlorophyte	26.2825	15	NA	NA	NA	0.2	C	2.58792e+06	2.58792e+06
Gradients1 surface	Chloroparvula japonica	Chlorophyte	26.2825	15	NA	NA	NA	3	A	4.72977e+07	4.72977e+07
Gradients1 surface	Chloroparvula japonica	Chlorophyte	26.2825	15	NA	NA	NA	3	B	5.95175e+06	5.95175e+06
Gradients1 surface	Chloroparvula japonica	Chlorophyte	26.2825	15	NA	NA	NA	3	C	1.67502e+06	1.67502e+06
Gradients1 surface	Chloroparvula japonica	Chlorophyte	28.1432	15	NA	NA	NA	0.2	A	4.07108e+06	4.07108e+06
Gradients1 surface	Chloroparvula japonica	Chlorophyte	28.1432	15	NA	NA	NA	0.2	B	5.2136e+06	5.2136e+06
Gradients1 surface	Chloroparvula japonica	Chlorophyte	28.1432	15	NA	NA	NA	0.2	C	9.07012e+06	9.07012e+06
Gradients1 surface	Chloroparvula japonica	Chlorophyte	28.1432	15	NA	NA	NA	3	A	1.09705e+07	1.09705e+07
Gradients1 surface	Chloroparvula japonica	Chlorophyte	28.1432	15	NA	NA	NA	3	B	5.08996e+06	5.08996e+06
Gradients1 surface	Chloroparvula japonica	Chlorophyte	28.1432	15	NA	NA	NA	3	C	5.35899e+06	5.35899e+06
Gradients1 surface	Chloroparvula japonica	Chlorophyte	29.6998	15	NA	NA	NA	0.2	A	4.16681e+06	4.16681e+06
Gradients1 surface	Chloroparvula japonica	Chlorophyte	29.6998	15	NA	NA	NA	3	A	1.782e+07	1.782e+07
Gradients1 surface	Chloroparvula japonica	Chlorophyte	29.6998	15	NA	NA	NA	3	B	5.10337e+06	5.10337e+06
Gradients1 surface	Chloroparvula japonica	Chlorophyte	32.5835	15	NA	NA	NA	0.2	A	1.81451e+07	1.81451e+07
Gradients1 surface	Chloroparvula japonica	Chlorophyte	32.5835	15	NA	NA	NA	0.2	B	2.44058e+07	2.44058e+07
Gradients1 surface	Chloroparvula japonica	Chlorophyte	32.5835	15	NA	NA	NA	0.2	C	1.9799e+07	1.9799e+07
Gradients1 surface	Chloroparvula japonica	Chlorophyte	32.5835	15	NA	NA	NA	3	A	1.02183e+07	1.02183e+07
Gradients1 surface	Chloroparvula japonica	Chlorophyte	32.5835	15	NA	NA	NA	3	C	1.41141e+07	1.41141e+07
Gradients1 surface	Chloroparvula japonica	Chlorophyte	33.0912	15	NA	NA	NA	0.2	A	2.80228e+07	2.80228e+07
Gradients1 surface	Chloroparvula japonica	Chlorophyte	33.0912	15	NA	NA	NA	0.2	B	32759177	32759177
Gradients1 surface	Chloroparvula japonica	Chlorophyte	33.0912	15	NA	NA	NA	3	A	3.33593e+07	3.33593e+07
Gradients1 surface	Chloroparvula japonica	Chlorophyte	33.0912	15	NA	NA	NA	3	B	2.14599e+07	2.14599e+07
Gradients1 surface	Chloroparvula japonica	Chlorophyte	35.4627	15	NA	NA	NA	0.2	A	5.26968e+06	5.26968e+06
Gradients1 surface	Chloroparvula japonica	Chlorophyte	35.4627	15	NA	NA	NA	0.2	B	5.80853e+06	5.80853e+06
Gradients1 surface	Chloroparvula japonica	Chlorophyte	36.569	15	NA	NA	NA	0.2	B	6.9727e+06	6.9727e+06
Gradients1 surface	Chloroparvula japonica	Chlorophyte	36.569	15	NA	NA	NA	3	A	1.59712e+07	1.59712e+07
Gradients1 surface	Chloroparvula japonica	Chlorophyte	36.569	15	NA	NA	NA	3	B	1.91043e+07	1.91043e+07
Gradients1 surface	Chloroparvula japonica	Chlorophyte	36.57	15	NA	NA	NA	0.2	A	3.06731e+06	3.06731e+06
Gradients1 surface	Chloroparvula japonica	Chlorophyte	36.57	15	NA	NA	NA	0.2	B	3.14987e+06	3.14987e+06
Gradients1 surface	Chloroparvula japonica	Chlorophyte	36.57	15	NA	NA	NA	0.2	C	3.91957e+06	3.91957e+06
Gradients1 surface	Chloroparvula japonica	Chlorophyte	36.57	15	NA	NA	NA	3	A	1.5031e+07	1.5031e+07
Gradients1 surface	Chloroparvula japonica	Chlorophyte	36.57	15	NA	NA	NA	3	B	1.36606e+07	1.36606e+07
Gradients1 surface	Chloroparvula japonica	Chlorophyte	36.57	15	NA	NA	NA	3	C	1.07553e+07	1.07553e+07
Gradients1 surface	Chloroparvula japonica	Chlorophyte	37.3012	15	NA	NA	NA	0.2	A	9.23153e+06	9.23153e+06
Gradients1 surface	Chloroparvula japonica	Chlorophyte	37.3012	15	NA	NA	NA	0.2	B	9.56646e+06	9.56646e+06
Gradients1 surface	Chloroparvula japonica	Chlorophyte	37.3012	15	NA	NA	NA	0.2	C	1.20212e+07	1.20212e+07
Gradients1 surface	Chloroparvula japonica	Chlorophyte	37.3012	15	NA	NA	NA	3	A	1.67999e+07	1.67999e+07
Gradients1 surface	Chloroparvula japonica	Chlorophyte	37.3012	15	NA	NA	NA	3	B	1.67363e+07	1.67363e+07
Gradients1 surface	Chloroparvula japonica	Chlorophyte	37.3012	15	NA	NA	NA	3	C	1.68068e+07	1.68068e+07
Gradients1 surface	Chrysochromulina sp. KB-HA01	Haptophyte	23.4958	15	NA	NA	NA	0.2	A	4.54051e+07	4.54051e+07
Gradients1 surface	Chrysochromulina sp. KB-HA01	Haptophyte	23.4958	15	NA	NA	NA	0.2	B	3.75925e+07	3.75925e+07
Gradients1 surface	Chrysochromulina sp. KB-HA01	Haptophyte	23.4958	15	NA	NA	NA	0.2	C	5.33611e+07	5.33611e+07
Gradients1 surface	Chrysochromulina sp. KB-HA01	Haptophyte	23.4958	15	NA	NA	NA	3	A	2.42003e+07	2.42003e+07
Gradients1 surface	Chrysochromulina sp. KB-HA01	Haptophyte	23.4958	15	NA	NA	NA	3	B	3.25023e+07	3.25023e+07
Gradients1 surface	Chrysochromulina sp. KB-HA01	Haptophyte	23.4958	15	NA	NA	NA	3	C	2.43341e+07	2.43341e+07
Gradients1 surface	Chrysochromulina sp. KB-HA01	Haptophyte	26.2825	15	NA	NA	NA	0.2	A	2.46772e+08	2.46772e+08
Gradients1 surface	Chrysochromulina sp. KB-HA01	Haptophyte	26.2825	15	NA	NA	NA	0.2	B	1.89237e+08	1.89237e+08
Gradients1 surface	Chrysochromulina sp. KB-HA01	Haptophyte	26.2825	15	NA	NA	NA	0.2	C	1.51684e+08	1.51684e+08
Gradients1 surface	Chrysochromulina sp. KB-HA01	Haptophyte	26.2825	15	NA	NA	NA	3	A	1.28497e+08	1.28497e+08
Gradients1 surface	Chrysochromulina sp. KB-HA01	Haptophyte	26.2825	15	NA	NA	NA	3	B	88417202	88417202
Gradients1 surface	Chrysochromulina sp. KB-HA01	Haptophyte	26.2825	15	NA	NA	NA	3	C	6.08196e+07	6.08196e+07
Gradients1 surface	Chrysochromulina sp. KB-HA01	Haptophyte	28.1432	15	NA	NA	NA	0.2	A	7.62215e+07	7.62215e+07
Gradients1 surface	Chrysochromulina sp. KB-HA01	Haptophyte	28.1432	15	NA	NA	NA	0.2	B	8.55147e+07	8.55147e+07
Gradients1 surface	Chrysochromulina sp. KB-HA01	Haptophyte	28.1432	15	NA	NA	NA	0.2	C	1.05832e+08	1.05832e+08
Gradients1 surface	Chrysochromulina sp. KB-HA01	Haptophyte	28.1432	15	NA	NA	NA	3	A	5.66591e+07	5.66591e+07
Gradients1 surface	Chrysochromulina sp. KB-HA01	Haptophyte	28.1432	15	NA	NA	NA	3	B	3.69992e+07	3.69992e+07
Gradients1 surface	Chrysochromulina sp. KB-HA01	Haptophyte	28.1432	15	NA	NA	NA	3	C	3.94743e+07	3.94743e+07
Gradients1 surface	Chrysochromulina sp. KB-HA01	Haptophyte	29.6998	15	NA	NA	NA	0.2	A	7.37219e+07	7.37219e+07
Gradients1 surface	Chrysochromulina sp. KB-HA01	Haptophyte	29.6998	15	NA	NA	NA	3	A	6.85109e+07	6.85109e+07
Gradients1 surface	Chrysochromulina sp. KB-HA01	Haptophyte	29.6998	15	NA	NA	NA	3	B	4.14249e+07	4.14249e+07
Gradients1 surface	Chrysochromulina sp. KB-HA01	Haptophyte	32.5835	15	NA	NA	NA	0.2	A	4.35043e+08	4.35043e+08
Gradients1 surface	Chrysochromulina sp. KB-HA01	Haptophyte	32.5835	15	NA	NA	NA	0.2	B	5.64149e+08	5.64149e+08
Gradients1 surface	Chrysochromulina sp. KB-HA01	Haptophyte	32.5835	15	NA	NA	NA	0.2	C	4.00217e+08	4.00217e+08
Gradients1 surface	Chrysochromulina sp. KB-HA01	Haptophyte	32.5835	15	NA	NA	NA	3	A	1.13821e+08	1.13821e+08
Gradients1 surface	Chrysochromulina sp. KB-HA01	Haptophyte	32.5835	15	NA	NA	NA	3	C	1.38048e+08	1.38048e+08
Gradients1 surface	Chrysochromulina sp. KB-HA01	Haptophyte	33.0912	15	NA	NA	NA	0.2	A	5.77675e+08	5.77675e+08
Gradients1 surface	Chrysochromulina sp. KB-HA01	Haptophyte	33.0912	15	NA	NA	NA	0.2	B	672049596	672049596
Gradients1 surface	Chrysochromulina sp. KB-HA01	Haptophyte	33.0912	15	NA	NA	NA	3	A	424782646	424782646
Gradients1 surface	Chrysochromulina sp. KB-HA01	Haptophyte	33.0912	15	NA	NA	NA	3	B	3.66953e+08	3.66953e+08
Gradients1 surface	Chrysochromulina sp. KB-HA01	Haptophyte	35.4627	15	NA	NA	NA	0.2	A	2529673330	2529673330
Gradients1 surface	Chrysochromulina sp. KB-HA01	Haptophyte	35.4627	15	NA	NA	NA	0.2	B	2149966922	2149966922
Gradients1 surface	Chrysochromulina sp. KB-HA01	Haptophyte	36.569	15	NA	NA	NA	0.2	B	1403342368	1403342368
Gradients1 surface	Chrysochromulina sp. KB-HA01	Haptophyte	36.569	15	NA	NA	NA	3	A	4.11734e+08	4.11734e+08
Gradients1 surface	Chrysochromulina sp. KB-HA01	Haptophyte	36.569	15	NA	NA	NA	3	B	2.9776e+08	2.9776e+08
Gradients1 surface	Chrysochromulina sp. KB-HA01	Haptophyte	36.57	15	NA	NA	NA	0.2	A	8.75246e+08	8.75246e+08
Gradients1 surface	Chrysochromulina sp. KB-HA01	Haptophyte	36.57	15	NA	NA	NA	0.2	B	1124144403	1124144403
Gradients1 surface	Chrysochromulina sp. KB-HA01	Haptophyte	36.57	15	NA	NA	NA	0.2	C	1015829503	1015829503
Gradients1 surface	Chrysochromulina sp. KB-HA01	Haptophyte	36.57	15	NA	NA	NA	3	A	2.70436e+08	2.70436e+08
Gradients1 surface	Chrysochromulina sp. KB-HA01	Haptophyte	36.57	15	NA	NA	NA	3	B	256626190	256626190
Gradients1 surface	Chrysochromulina sp. KB-HA01	Haptophyte	36.57	15	NA	NA	NA	3	C	2.04748e+08	2.04748e+08
Gradients1 surface	Chrysochromulina sp. KB-HA01	Haptophyte	37.3012	15	NA	NA	NA	0.2	A	2001766024	2001766024
Gradients1 surface	Chrysochromulina sp. KB-HA01	Haptophyte	37.3012	15	NA	NA	NA	0.2	B	2595838753	2595838753
Gradients1 surface	Chrysochromulina sp. KB-HA01	Haptophyte	37.3012	15	NA	NA	NA	0.2	C	3371024999	3371024999
Gradients1 surface	Chrysochromulina sp. KB-HA01	Haptophyte	37.3012	15	NA	NA	NA	3	A	4.87031e+08	4.87031e+08
Gradients1 surface	Chrysochromulina sp. KB-HA01	Haptophyte	37.3012	15	NA	NA	NA	3	B	4.4534e+08	4.4534e+08
Gradients1 surface	Chrysochromulina sp. KB-HA01	Haptophyte	37.3012	15	NA	NA	NA	3	C	4.21693e+08	4.21693e+08
Gradients1 surface	Dictyocha speculum	Dictyochophyte	23.4958	15	NA	NA	NA	0.2	A	2.18856e+07	2.18856e+07
Gradients1 surface	Dictyocha speculum	Dictyochophyte	23.4958	15	NA	NA	NA	0.2	B	2.7481e+07	2.7481e+07
Gradients1 surface	Dictyocha speculum	Dictyochophyte	23.4958	15	NA	NA	NA	0.2	C	2.93206e+07	2.93206e+07
Gradients1 surface	Dictyocha speculum	Dictyochophyte	23.4958	15	NA	NA	NA	3	A	2.41845e+07	2.41845e+07
Gradients1 surface	Dictyocha speculum	Dictyochophyte	23.4958	15	NA	NA	NA	3	B	2.48724e+07	2.48724e+07
Gradients1 surface	Dictyocha speculum	Dictyochophyte	23.4958	15	NA	NA	NA	3	C	1.97624e+07	1.97624e+07
Gradients1 surface	Dictyocha speculum	Dictyochophyte	26.2825	15	NA	NA	NA	0.2	A	9.25418e+07	9.25418e+07
Gradients1 surface	Dictyocha speculum	Dictyochophyte	26.2825	15	NA	NA	NA	0.2	B	8.11187e+07	8.11187e+07
Gradients1 surface	Dictyocha speculum	Dictyochophyte	26.2825	15	NA	NA	NA	0.2	C	7.33833e+07	7.33833e+07
Gradients1 surface	Dictyocha speculum	Dictyochophyte	26.2825	15	NA	NA	NA	3	A	7.22014e+07	7.22014e+07
Gradients1 surface	Dictyocha speculum	Dictyochophyte	26.2825	15	NA	NA	NA	3	B	6.63838e+07	6.63838e+07
Gradients1 surface	Dictyocha speculum	Dictyochophyte	26.2825	15	NA	NA	NA	3	C	4.89172e+07	4.89172e+07
Gradients1 surface	Dictyocha speculum	Dictyochophyte	28.1432	15	NA	NA	NA	0.2	A	3.20864e+07	3.20864e+07
Gradients1 surface	Dictyocha speculum	Dictyochophyte	28.1432	15	NA	NA	NA	0.2	B	3.44715e+07	3.44715e+07
Gradients1 surface	Dictyocha speculum	Dictyochophyte	28.1432	15	NA	NA	NA	0.2	C	3.90419e+07	3.90419e+07
Gradients1 surface	Dictyocha speculum	Dictyochophyte	28.1432	15	NA	NA	NA	3	A	2.66583e+07	2.66583e+07
Gradients1 surface	Dictyocha speculum	Dictyochophyte	28.1432	15	NA	NA	NA	3	B	1.88271e+07	1.88271e+07
Gradients1 surface	Dictyocha speculum	Dictyochophyte	28.1432	15	NA	NA	NA	3	C	1.77141e+07	1.77141e+07
Gradients1 surface	Dictyocha speculum	Dictyochophyte	29.6998	15	NA	NA	NA	0.2	A	2.55571e+07	2.55571e+07
Gradients1 surface	Dictyocha speculum	Dictyochophyte	29.6998	15	NA	NA	NA	3	A	2.45975e+07	2.45975e+07
Gradients1 surface	Dictyocha speculum	Dictyochophyte	29.6998	15	NA	NA	NA	3	B	2.04885e+07	2.04885e+07
Gradients1 surface	Dictyocha speculum	Dictyochophyte	32.5835	15	NA	NA	NA	0.2	A	3.44943e+07	3.44943e+07
Gradients1 surface	Dictyocha speculum	Dictyochophyte	32.5835	15	NA	NA	NA	0.2	B	4.40858e+07	4.40858e+07
Gradients1 surface	Dictyocha speculum	Dictyochophyte	32.5835	15	NA	NA	NA	0.2	C	4.58085e+07	4.58085e+07
Gradients1 surface	Dictyocha speculum	Dictyochophyte	32.5835	15	NA	NA	NA	3	A	5.2488e+07	5.2488e+07
Gradients1 surface	Dictyocha speculum	Dictyochophyte	32.5835	15	NA	NA	NA	3	C	4.75188e+07	4.75188e+07
Gradients1 surface	Dictyocha speculum	Dictyochophyte	33.0912	15	NA	NA	NA	0.2	A	7.66527e+07	7.66527e+07
Gradients1 surface	Dictyocha speculum	Dictyochophyte	33.0912	15	NA	NA	NA	0.2	B	7.21213e+07	7.21213e+07
Gradients1 surface	Dictyocha speculum	Dictyochophyte	33.0912	15	NA	NA	NA	3	A	1.30089e+08	1.30089e+08
Gradients1 surface	Dictyocha speculum	Dictyochophyte	33.0912	15	NA	NA	NA	3	B	1.02945e+08	1.02945e+08
Gradients1 surface	Dictyocha speculum	Dictyochophyte	35.4627	15	NA	NA	NA	0.2	A	1.87599e+07	1.87599e+07
Gradients1 surface	Dictyocha speculum	Dictyochophyte	35.4627	15	NA	NA	NA	0.2	B	2.16402e+07	2.16402e+07
Gradients1 surface	Dictyocha speculum	Dictyochophyte	36.569	15	NA	NA	NA	0.2	B	1.13368e+07	1.13368e+07
Gradients1 surface	Dictyocha speculum	Dictyochophyte	36.569	15	NA	NA	NA	3	A	2.41359e+07	2.41359e+07
Gradients1 surface	Dictyocha speculum	Dictyochophyte	36.569	15	NA	NA	NA	3	B	1.59937e+07	1.59937e+07
Gradients1 surface	Dictyocha speculum	Dictyochophyte	36.57	15	NA	NA	NA	0.2	A	5.67833e+06	5.67833e+06
Gradients1 surface	Dictyocha speculum	Dictyochophyte	36.57	15	NA	NA	NA	0.2	B	7.50341e+06	7.50341e+06
Gradients1 surface	Dictyocha speculum	Dictyochophyte	36.57	15	NA	NA	NA	0.2	C	7.41358e+06	7.41358e+06
Gradients1 surface	Dictyocha speculum	Dictyochophyte	36.57	15	NA	NA	NA	3	A	1.76754e+07	1.76754e+07
Gradients1 surface	Dictyocha speculum	Dictyochophyte	36.57	15	NA	NA	NA	3	B	1.6369e+07	1.6369e+07
Gradients1 surface	Dictyocha speculum	Dictyochophyte	36.57	15	NA	NA	NA	3	C	1.34366e+07	1.34366e+07
Gradients1 surface	Dictyocha speculum	Dictyochophyte	37.3012	15	NA	NA	NA	0.2	A	3.23748e+07	3.23748e+07
Gradients1 surface	Dictyocha speculum	Dictyochophyte	37.3012	15	NA	NA	NA	0.2	B	4.32011e+07	4.32011e+07
Gradients1 surface	Dictyocha speculum	Dictyochophyte	37.3012	15	NA	NA	NA	0.2	C	4.36711e+07	4.36711e+07
Gradients1 surface	Dictyocha speculum	Dictyochophyte	37.3012	15	NA	NA	NA	3	A	3.16191e+07	3.16191e+07
Gradients1 surface	Dictyocha speculum	Dictyochophyte	37.3012	15	NA	NA	NA	3	B	3.4902e+07	3.4902e+07
Gradients1 surface	Dictyocha speculum	Dictyochophyte	37.3012	15	NA	NA	NA	3	C	3.46496e+07	3.46496e+07
Gradients1 surface	Dinophysis acuminata	Dinoflagellate	23.4958	15	NA	NA	NA	0.2	A	1.37543e+07	2.1491e+06
Gradients1 surface	Dinophysis acuminata	Dinoflagellate	23.4958	15	NA	NA	NA	0.2	B	1.08637e+07	1.69745e+06
Gradients1 surface	Dinophysis acuminata	Dinoflagellate	23.4958	15	NA	NA	NA	0.2	C	1.55197e+07	2.42495e+06
Gradients1 surface	Dinophysis acuminata	Dinoflagellate	23.4958	15	NA	NA	NA	3	A	4.85768e+07	7.59012e+06
Gradients1 surface	Dinophysis acuminata	Dinoflagellate	23.4958	15	NA	NA	NA	3	B	4.76367e+07	7.44323e+06
Gradients1 surface	Dinophysis acuminata	Dinoflagellate	23.4958	15	NA	NA	NA	3	C	3.86592e+07	6.0405e+06
Gradients1 surface	Dinophysis acuminata	Dinoflagellate	26.2825	15	NA	NA	NA	0.2	A	3.53237e+07	5.51932e+06
Gradients1 surface	Dinophysis acuminata	Dinoflagellate	26.2825	15	NA	NA	NA	0.2	B	2.01883e+07	3.15442e+06
Gradients1 surface	Dinophysis acuminata	Dinoflagellate	26.2825	15	NA	NA	NA	0.2	C	1.77943e+07	2.78036e+06
Gradients1 surface	Dinophysis acuminata	Dinoflagellate	26.2825	15	NA	NA	NA	3	A	9.51334e+07	1.48646e+07
Gradients1 surface	Dinophysis acuminata	Dinoflagellate	26.2825	15	NA	NA	NA	3	B	8.26473e+07	1.29136e+07
Gradients1 surface	Dinophysis acuminata	Dinoflagellate	26.2825	15	NA	NA	NA	3	C	6.01806e+07	9.40322e+06
Gradients1 surface	Dinophysis acuminata	Dinoflagellate	28.1432	15	NA	NA	NA	0.2	A	1.61398e+07	2.52184e+06
Gradients1 surface	Dinophysis acuminata	Dinoflagellate	28.1432	15	NA	NA	NA	0.2	B	1.50848e+07	2.357e+06
Gradients1 surface	Dinophysis acuminata	Dinoflagellate	28.1432	15	NA	NA	NA	0.2	C	2.4776e+07	3.87126e+06
Gradients1 surface	Dinophysis acuminata	Dinoflagellate	28.1432	15	NA	NA	NA	3	A	8.69379e+07	1.35841e+07
Gradients1 surface	Dinophysis acuminata	Dinoflagellate	28.1432	15	NA	NA	NA	3	B	4.40055e+07	6.87586e+06
Gradients1 surface	Dinophysis acuminata	Dinoflagellate	28.1432	15	NA	NA	NA	3	C	4.20702e+07	6.57346e+06
Gradients1 surface	Dinophysis acuminata	Dinoflagellate	29.6998	15	NA	NA	NA	0.2	A	1.71586e+07	2.68103e+06
Gradients1 surface	Dinophysis acuminata	Dinoflagellate	29.6998	15	NA	NA	NA	3	A	1.14089e+08	1.78264e+07
Gradients1 surface	Dinophysis acuminata	Dinoflagellate	29.6998	15	NA	NA	NA	3	B	1.02017e+08	1.59402e+07
Gradients1 surface	Dinophysis acuminata	Dinoflagellate	32.5835	15	NA	NA	NA	0.2	A	5.64911e+07	8.82674e+06
Gradients1 surface	Dinophysis acuminata	Dinoflagellate	32.5835	15	NA	NA	NA	0.2	B	9.33951e+07	1.4593e+07
Gradients1 surface	Dinophysis acuminata	Dinoflagellate	32.5835	15	NA	NA	NA	0.2	C	1.2985e+08	2.02891e+07
Gradients1 surface	Dinophysis acuminata	Dinoflagellate	32.5835	15	NA	NA	NA	3	A	1.8066e+08	2.82282e+07
Gradients1 surface	Dinophysis acuminata	Dinoflagellate	32.5835	15	NA	NA	NA	3	C	1.98417e+08	3.10026e+07
Gradients1 surface	Dinophysis acuminata	Dinoflagellate	33.0912	15	NA	NA	NA	0.2	A	180435424	28193035
Gradients1 surface	Dinophysis acuminata	Dinoflagellate	33.0912	15	NA	NA	NA	0.2	B	1.34207e+08	2.09698e+07
Gradients1 surface	Dinophysis acuminata	Dinoflagellate	33.0912	15	NA	NA	NA	3	A	3.83825e+08	5.99727e+07
Gradients1 surface	Dinophysis acuminata	Dinoflagellate	33.0912	15	NA	NA	NA	3	B	3.55401e+08	5.55313e+07
Gradients1 surface	Dinophysis acuminata	Dinoflagellate	35.4627	15	NA	NA	NA	0.2	A	3.64308e+07	5.69231e+06
Gradients1 surface	Dinophysis acuminata	Dinoflagellate	35.4627	15	NA	NA	NA	0.2	B	4.51443e+07	7.05379e+06
Gradients1 surface	Dinophysis acuminata	Dinoflagellate	36.569	15	NA	NA	NA	0.2	B	1.67255e+07	2.61336e+06
Gradients1 surface	Dinophysis acuminata	Dinoflagellate	36.569	15	NA	NA	NA	3	A	5.41103e+07	8.45474e+06
Gradients1 surface	Dinophysis acuminata	Dinoflagellate	36.569	15	NA	NA	NA	3	B	9.06366e+07	1.4162e+07
Gradients1 surface	Dinophysis acuminata	Dinoflagellate	36.57	15	NA	NA	NA	0.2	A	1.24992e+07	1.953e+06
Gradients1 surface	Dinophysis acuminata	Dinoflagellate	36.57	15	NA	NA	NA	0.2	B	1.59067e+07	2.48542e+06
Gradients1 surface	Dinophysis acuminata	Dinoflagellate	36.57	15	NA	NA	NA	0.2	C	1.57529e+07	2.46139e+06
Gradients1 surface	Dinophysis acuminata	Dinoflagellate	36.57	15	NA	NA	NA	3	A	6.23142e+07	9.73659e+06
Gradients1 surface	Dinophysis acuminata	Dinoflagellate	36.57	15	NA	NA	NA	3	B	6.5564e+07	1.02444e+07
Gradients1 surface	Dinophysis acuminata	Dinoflagellate	36.57	15	NA	NA	NA	3	C	4.73206e+07	7.39384e+06
Gradients1 surface	Dinophysis acuminata	Dinoflagellate	37.3012	15	NA	NA	NA	0.2	A	33843689	5.28808e+06
Gradients1 surface	Dinophysis acuminata	Dinoflagellate	37.3012	15	NA	NA	NA	0.2	B	4.42595e+07	6.91554e+06
Gradients1 surface	Dinophysis acuminata	Dinoflagellate	37.3012	15	NA	NA	NA	0.2	C	5.71822e+07	8.93471e+06
Gradients1 surface	Dinophysis acuminata	Dinoflagellate	37.3012	15	NA	NA	NA	3	A	6.50458e+07	1.01634e+07
Gradients1 surface	Dinophysis acuminata	Dinoflagellate	37.3012	15	NA	NA	NA	3	B	7.36936e+07	1.15146e+07
Gradients1 surface	Dinophysis acuminata	Dinoflagellate	37.3012	15	NA	NA	NA	3	C	7.52706e+07	1.1761e+07
Gradients1 surface	Emiliania huxleyi	Haptophyte	23.4958	15	NA	NA	NA	0.2	A	2.04975e+07	2.04975e+07
Gradients1 surface	Emiliania huxleyi	Haptophyte	23.4958	15	NA	NA	NA	0.2	B	1.82376e+07	1.82376e+07
Gradients1 surface	Emiliania huxleyi	Haptophyte	23.4958	15	NA	NA	NA	0.2	C	2.53086e+07	2.53086e+07
Gradients1 surface	Emiliania huxleyi	Haptophyte	23.4958	15	NA	NA	NA	3	A	1.97474e+07	1.97474e+07
Gradients1 surface	Emiliania huxleyi	Haptophyte	23.4958	15	NA	NA	NA	3	B	2.16167e+07	2.16167e+07
Gradients1 surface	Emiliania huxleyi	Haptophyte	23.4958	15	NA	NA	NA	3	C	1.83276e+07	1.83276e+07
Gradients1 surface	Emiliania huxleyi	Haptophyte	26.2825	15	NA	NA	NA	0.2	A	4.38461e+07	4.38461e+07
Gradients1 surface	Emiliania huxleyi	Haptophyte	26.2825	15	NA	NA	NA	0.2	B	4.2936e+07	4.2936e+07
Gradients1 surface	Emiliania huxleyi	Haptophyte	26.2825	15	NA	NA	NA	0.2	C	3.36286e+07	3.36286e+07
Gradients1 surface	Emiliania huxleyi	Haptophyte	26.2825	15	NA	NA	NA	3	A	6.03623e+07	6.03623e+07
Gradients1 surface	Emiliania huxleyi	Haptophyte	26.2825	15	NA	NA	NA	3	B	3.97472e+07	3.97472e+07
Gradients1 surface	Emiliania huxleyi	Haptophyte	26.2825	15	NA	NA	NA	3	C	1.85347e+07	1.85347e+07
Gradients1 surface	Emiliania huxleyi	Haptophyte	28.1432	15	NA	NA	NA	0.2	A	1.48714e+07	1.48714e+07
Gradients1 surface	Emiliania huxleyi	Haptophyte	28.1432	15	NA	NA	NA	0.2	B	1.74146e+07	1.74146e+07
Gradients1 surface	Emiliania huxleyi	Haptophyte	28.1432	15	NA	NA	NA	0.2	C	2.04487e+07	2.04487e+07
Gradients1 surface	Emiliania huxleyi	Haptophyte	28.1432	15	NA	NA	NA	3	A	4.95974e+07	4.95974e+07
Gradients1 surface	Emiliania huxleyi	Haptophyte	28.1432	15	NA	NA	NA	3	B	2.19472e+07	2.19472e+07
Gradients1 surface	Emiliania huxleyi	Haptophyte	28.1432	15	NA	NA	NA	3	C	2.16635e+07	2.16635e+07
Gradients1 surface	Emiliania huxleyi	Haptophyte	29.6998	15	NA	NA	NA	0.2	A	5.39223e+07	5.39223e+07
Gradients1 surface	Emiliania huxleyi	Haptophyte	29.6998	15	NA	NA	NA	3	A	8.45703e+07	8.45703e+07
Gradients1 surface	Emiliania huxleyi	Haptophyte	29.6998	15	NA	NA	NA	3	B	3.71448e+07	3.71448e+07
Gradients1 surface	Emiliania huxleyi	Haptophyte	32.5835	15	NA	NA	NA	0.2	A	3.73608e+07	3.73608e+07
Gradients1 surface	Emiliania huxleyi	Haptophyte	32.5835	15	NA	NA	NA	0.2	B	4.98525e+07	4.98525e+07
Gradients1 surface	Emiliania huxleyi	Haptophyte	32.5835	15	NA	NA	NA	0.2	C	4.69117e+07	4.69117e+07
Gradients1 surface	Emiliania huxleyi	Haptophyte	32.5835	15	NA	NA	NA	3	A	3.75954e+08	3.75954e+08
Gradients1 surface	Emiliania huxleyi	Haptophyte	32.5835	15	NA	NA	NA	3	C	4.92038e+08	4.92038e+08
Gradients1 surface	Emiliania huxleyi	Haptophyte	33.0912	15	NA	NA	NA	0.2	A	7.90847e+07	7.90847e+07
Gradients1 surface	Emiliania huxleyi	Haptophyte	33.0912	15	NA	NA	NA	0.2	B	7.45109e+07	7.45109e+07
Gradients1 surface	Emiliania huxleyi	Haptophyte	33.0912	15	NA	NA	NA	3	A	2187377761	2187377761
Gradients1 surface	Emiliania huxleyi	Haptophyte	33.0912	15	NA	NA	NA	3	B	1912513655	1912513655
Gradients1 surface	Emiliania huxleyi	Haptophyte	35.4627	15	NA	NA	NA	0.2	A	8.2061e+07	8.2061e+07
Gradients1 surface	Emiliania huxleyi	Haptophyte	35.4627	15	NA	NA	NA	0.2	B	8.71531e+07	8.71531e+07
Gradients1 surface	Emiliania huxleyi	Haptophyte	36.569	15	NA	NA	NA	0.2	B	8.22838e+07	8.22838e+07
Gradients1 surface	Emiliania huxleyi	Haptophyte	36.569	15	NA	NA	NA	3	A	3.23809e+08	3.23809e+08
Gradients1 surface	Emiliania huxleyi	Haptophyte	36.569	15	NA	NA	NA	3	B	354208583	354208583
Gradients1 surface	Emiliania huxleyi	Haptophyte	36.57	15	NA	NA	NA	0.2	A	5.85687e+07	5.85687e+07
Gradients1 surface	Emiliania huxleyi	Haptophyte	36.57	15	NA	NA	NA	0.2	B	7.22218e+07	7.22218e+07
Gradients1 surface	Emiliania huxleyi	Haptophyte	36.57	15	NA	NA	NA	0.2	C	6.62901e+07	6.62901e+07
Gradients1 surface	Emiliania huxleyi	Haptophyte	36.57	15	NA	NA	NA	3	A	2.96568e+08	2.96568e+08
Gradients1 surface	Emiliania huxleyi	Haptophyte	36.57	15	NA	NA	NA	3	B	2.36065e+08	2.36065e+08
Gradients1 surface	Emiliania huxleyi	Haptophyte	36.57	15	NA	NA	NA	3	C	2.57609e+08	2.57609e+08
Gradients1 surface	Emiliania huxleyi	Haptophyte	37.3012	15	NA	NA	NA	0.2	A	177639065	177639065
Gradients1 surface	Emiliania huxleyi	Haptophyte	37.3012	15	NA	NA	NA	0.2	B	2.21053e+08	2.21053e+08
Gradients1 surface	Emiliania huxleyi	Haptophyte	37.3012	15	NA	NA	NA	0.2	C	287558386	287558386
Gradients1 surface	Emiliania huxleyi	Haptophyte	37.3012	15	NA	NA	NA	3	A	1247835167	1247835167
Gradients1 surface	Emiliania huxleyi	Haptophyte	37.3012	15	NA	NA	NA	3	B	1167789368	1167789368
Gradients1 surface	Emiliania huxleyi	Haptophyte	37.3012	15	NA	NA	NA	3	C	1163230117	1163230117
Gradients1 surface	Gymnodinium catenatum GC744	Dinoflagellate	23.4958	15	NA	NA	NA	0.2	A	1.76364e+07	2.75568e+06
Gradients1 surface	Gymnodinium catenatum GC744	Dinoflagellate	23.4958	15	NA	NA	NA	0.2	B	1.29332e+07	2.02081e+06
Gradients1 surface	Gymnodinium catenatum GC744	Dinoflagellate	23.4958	15	NA	NA	NA	0.2	C	1.86668e+07	2.91669e+06
Gradients1 surface	Gymnodinium catenatum GC744	Dinoflagellate	23.4958	15	NA	NA	NA	3	A	1.61357e+08	2.52121e+07
Gradients1 surface	Gymnodinium catenatum GC744	Dinoflagellate	23.4958	15	NA	NA	NA	3	B	149647946	2.33825e+07
Gradients1 surface	Gymnodinium catenatum GC744	Dinoflagellate	23.4958	15	NA	NA	NA	3	C	1.20086e+08	1.87634e+07
Gradients1 surface	Gymnodinium catenatum GC744	Dinoflagellate	26.2825	15	NA	NA	NA	0.2	A	3.49028e+07	5.45357e+06
Gradients1 surface	Gymnodinium catenatum GC744	Dinoflagellate	26.2825	15	NA	NA	NA	0.2	B	1.87945e+07	2.93663e+06
Gradients1 surface	Gymnodinium catenatum GC744	Dinoflagellate	26.2825	15	NA	NA	NA	0.2	C	1.64035e+07	2.56304e+06
Gradients1 surface	Gymnodinium catenatum GC744	Dinoflagellate	26.2825	15	NA	NA	NA	3	A	4.03449e+08	6.3039e+07
Gradients1 surface	Gymnodinium catenatum GC744	Dinoflagellate	26.2825	15	NA	NA	NA	3	B	3.37129e+08	5.26764e+07
Gradients1 surface	Gymnodinium catenatum GC744	Dinoflagellate	26.2825	15	NA	NA	NA	3	C	232169566	3.62765e+07
Gradients1 surface	Gymnodinium catenatum GC744	Dinoflagellate	28.1432	15	NA	NA	NA	0.2	A	1.56584e+07	2.44662e+06
Gradients1 surface	Gymnodinium catenatum GC744	Dinoflagellate	28.1432	15	NA	NA	NA	0.2	B	1.51798e+07	2.37184e+06
Gradients1 surface	Gymnodinium catenatum GC744	Dinoflagellate	28.1432	15	NA	NA	NA	0.2	C	2.59258e+07	4.05091e+06
Gradients1 surface	Gymnodinium catenatum GC744	Dinoflagellate	28.1432	15	NA	NA	NA	3	A	2.39296e+08	3.739e+07
Gradients1 surface	Gymnodinium catenatum GC744	Dinoflagellate	28.1432	15	NA	NA	NA	3	B	1.31163e+08	2.04942e+07
Gradients1 surface	Gymnodinium catenatum GC744	Dinoflagellate	28.1432	15	NA	NA	NA	3	C	1.26843e+08	1.98193e+07
Gradients1 surface	Gymnodinium catenatum GC744	Dinoflagellate	29.6998	15	NA	NA	NA	0.2	A	1.55329e+07	2.42701e+06
Gradients1 surface	Gymnodinium catenatum GC744	Dinoflagellate	29.6998	15	NA	NA	NA	3	A	2.6944e+08	4.21e+07
Gradients1 surface	Gymnodinium catenatum GC744	Dinoflagellate	29.6998	15	NA	NA	NA	3	B	2.57331e+08	4.0208e+07
Gradients1 surface	Gymnodinium catenatum GC744	Dinoflagellate	32.5835	15	NA	NA	NA	0.2	A	5.03037e+07	7.85995e+06
Gradients1 surface	Gymnodinium catenatum GC744	Dinoflagellate	32.5835	15	NA	NA	NA	0.2	B	9.08118e+07	1.41893e+07
Gradients1 surface	Gymnodinium catenatum GC744	Dinoflagellate	32.5835	15	NA	NA	NA	0.2	C	1.4477e+08	2.26203e+07
Gradients1 surface	Gymnodinium catenatum GC744	Dinoflagellate	32.5835	15	NA	NA	NA	3	A	2.90611e+08	4.5408e+07
Gradients1 surface	Gymnodinium catenatum GC744	Dinoflagellate	32.5835	15	NA	NA	NA	3	C	3.30725e+08	5.16757e+07
Gradients1 surface	Gymnodinium catenatum GC744	Dinoflagellate	33.0912	15	NA	NA	NA	0.2	A	1.86818e+08	2.91903e+07
Gradients1 surface	Gymnodinium catenatum GC744	Dinoflagellate	33.0912	15	NA	NA	NA	0.2	B	1.28966e+08	2.0151e+07
Gradients1 surface	Gymnodinium catenatum GC744	Dinoflagellate	33.0912	15	NA	NA	NA	3	A	7.66277e+08	1.19731e+08
Gradients1 surface	Gymnodinium catenatum GC744	Dinoflagellate	33.0912	15	NA	NA	NA	3	B	6.91403e+08	1.08032e+08
Gradients1 surface	Gymnodinium catenatum GC744	Dinoflagellate	35.4627	15	NA	NA	NA	0.2	A	3.47682e+07	5.43253e+06
Gradients1 surface	Gymnodinium catenatum GC744	Dinoflagellate	35.4627	15	NA	NA	NA	0.2	B	4.19004e+07	6.54695e+06
Gradients1 surface	Gymnodinium catenatum GC744	Dinoflagellate	36.569	15	NA	NA	NA	0.2	B	2.30287e+07	3.59823e+06
Gradients1 surface	Gymnodinium catenatum GC744	Dinoflagellate	36.569	15	NA	NA	NA	3	A	1.6629e+08	2.59828e+07
Gradients1 surface	Gymnodinium catenatum GC744	Dinoflagellate	36.569	15	NA	NA	NA	3	B	2.97157e+08	4.64308e+07
Gradients1 surface	Gymnodinium catenatum GC744	Dinoflagellate	36.57	15	NA	NA	NA	0.2	A	8.23112e+06	1.28611e+06
Gradients1 surface	Gymnodinium catenatum GC744	Dinoflagellate	36.57	15	NA	NA	NA	0.2	B	1.10699e+07	1.72968e+06
Gradients1 surface	Gymnodinium catenatum GC744	Dinoflagellate	36.57	15	NA	NA	NA	0.2	C	1.09192e+07	1.70612e+06
Gradients1 surface	Gymnodinium catenatum GC744	Dinoflagellate	36.57	15	NA	NA	NA	3	A	1.60607e+08	2.50949e+07
Gradients1 surface	Gymnodinium catenatum GC744	Dinoflagellate	36.57	15	NA	NA	NA	3	B	1.69292e+08	2.64518e+07
Gradients1 surface	Gymnodinium catenatum GC744	Dinoflagellate	36.57	15	NA	NA	NA	3	C	1.14097e+08	1.78276e+07
Gradients1 surface	Gymnodinium catenatum GC744	Dinoflagellate	37.3012	15	NA	NA	NA	0.2	A	2.48358e+07	3.8806e+06
Gradients1 surface	Gymnodinium catenatum GC744	Dinoflagellate	37.3012	15	NA	NA	NA	0.2	B	2.70756e+07	4.23056e+06
Gradients1 surface	Gymnodinium catenatum GC744	Dinoflagellate	37.3012	15	NA	NA	NA	0.2	C	3.66606e+07	5.72822e+06
Gradients1 surface	Gymnodinium catenatum GC744	Dinoflagellate	37.3012	15	NA	NA	NA	3	A	1.59149e+08	2.4867e+07
Gradients1 surface	Gymnodinium catenatum GC744	Dinoflagellate	37.3012	15	NA	NA	NA	3	B	1.71354e+08	2.67741e+07
Gradients1 surface	Gymnodinium catenatum GC744	Dinoflagellate	37.3012	15	NA	NA	NA	3	C	1.75448e+08	2.74137e+07
Gradients1 surface	Karenia brevis	Dinoflagellate	23.4958	15	NA	NA	NA	0.2	A	5.86816e+07	9.16901e+06
Gradients1 surface	Karenia brevis	Dinoflagellate	23.4958	15	NA	NA	NA	0.2	B	4.80272e+07	7.50426e+06
Gradients1 surface	Karenia brevis	Dinoflagellate	23.4958	15	NA	NA	NA	0.2	C	8.13732e+07	1.27146e+07
Gradients1 surface	Karenia brevis	Dinoflagellate	23.4958	15	NA	NA	NA	3	A	3.24247e+08	5.06636e+07
Gradients1 surface	Karenia brevis	Dinoflagellate	23.4958	15	NA	NA	NA	3	B	2.92762e+08	4.5744e+07
Gradients1 surface	Karenia brevis	Dinoflagellate	23.4958	15	NA	NA	NA	3	C	2.20523e+08	3.44567e+07
Gradients1 surface	Karenia brevis	Dinoflagellate	26.2825	15	NA	NA	NA	0.2	A	1.60786e+08	2.51228e+07
Gradients1 surface	Karenia brevis	Dinoflagellate	26.2825	15	NA	NA	NA	0.2	B	7.79195e+07	1.21749e+07
Gradients1 surface	Karenia brevis	Dinoflagellate	26.2825	15	NA	NA	NA	0.2	C	7.13861e+07	1.11541e+07
Gradients1 surface	Karenia brevis	Dinoflagellate	26.2825	15	NA	NA	NA	3	A	5.88371e+08	9.1933e+07
Gradients1 surface	Karenia brevis	Dinoflagellate	26.2825	15	NA	NA	NA	3	B	496562861	7.75879e+07
Gradients1 surface	Karenia brevis	Dinoflagellate	26.2825	15	NA	NA	NA	3	C	3.70073e+08	5.78238e+07
Gradients1 surface	Karenia brevis	Dinoflagellate	28.1432	15	NA	NA	NA	0.2	A	6.78962e+07	1.06088e+07
Gradients1 surface	Karenia brevis	Dinoflagellate	28.1432	15	NA	NA	NA	0.2	B	6.02183e+07	9.40911e+06
Gradients1 surface	Karenia brevis	Dinoflagellate	28.1432	15	NA	NA	NA	0.2	C	1.14316e+08	1.78619e+07
Gradients1 surface	Karenia brevis	Dinoflagellate	28.1432	15	NA	NA	NA	3	A	4.66644e+08	7.29131e+07
Gradients1 surface	Karenia brevis	Dinoflagellate	28.1432	15	NA	NA	NA	3	B	2.70689e+08	4.22951e+07
Gradients1 surface	Karenia brevis	Dinoflagellate	28.1432	15	NA	NA	NA	3	C	2.55084e+08	3.98568e+07
Gradients1 surface	Karenia brevis	Dinoflagellate	29.6998	15	NA	NA	NA	0.2	A	7.06623e+07	1.1041e+07
Gradients1 surface	Karenia brevis	Dinoflagellate	29.6998	15	NA	NA	NA	3	A	455021838	7.10972e+07
Gradients1 surface	Karenia brevis	Dinoflagellate	29.6998	15	NA	NA	NA	3	B	4.54556e+08	7.10244e+07
Gradients1 surface	Karenia brevis	Dinoflagellate	32.5835	15	NA	NA	NA	0.2	A	1.98665e+08	3.10414e+07
Gradients1 surface	Karenia brevis	Dinoflagellate	32.5835	15	NA	NA	NA	0.2	B	3.50383e+08	5.47474e+07
Gradients1 surface	Karenia brevis	Dinoflagellate	32.5835	15	NA	NA	NA	0.2	C	5.53843e+08	8.6538e+07
Gradients1 surface	Karenia brevis	Dinoflagellate	32.5835	15	NA	NA	NA	3	A	1844551226	288211129
Gradients1 surface	Karenia brevis	Dinoflagellate	32.5835	15	NA	NA	NA	3	C	2196279586	3.43169e+08
Gradients1 surface	Karenia brevis	Dinoflagellate	33.0912	15	NA	NA	NA	0.2	A	7.11009e+08	1.11095e+08
Gradients1 surface	Karenia brevis	Dinoflagellate	33.0912	15	NA	NA	NA	0.2	B	4.74861e+08	74197109
Gradients1 surface	Karenia brevis	Dinoflagellate	33.0912	15	NA	NA	NA	3	A	5633069771	8.80167e+08
Gradients1 surface	Karenia brevis	Dinoflagellate	33.0912	15	NA	NA	NA	3	B	4824050776	7.53758e+08
Gradients1 surface	Karenia brevis	Dinoflagellate	35.4627	15	NA	NA	NA	0.2	A	1.2417e+08	1.94016e+07
Gradients1 surface	Karenia brevis	Dinoflagellate	35.4627	15	NA	NA	NA	0.2	B	1.63084e+08	2.54818e+07
Gradients1 surface	Karenia brevis	Dinoflagellate	36.569	15	NA	NA	NA	0.2	B	5.5164e+07	8.61938e+06
Gradients1 surface	Karenia brevis	Dinoflagellate	36.569	15	NA	NA	NA	3	A	299806440	4.68448e+07
Gradients1 surface	Karenia brevis	Dinoflagellate	36.569	15	NA	NA	NA	3	B	5.47732e+08	8.55831e+07
Gradients1 surface	Karenia brevis	Dinoflagellate	36.57	15	NA	NA	NA	0.2	A	2.59842e+07	4.06003e+06
Gradients1 surface	Karenia brevis	Dinoflagellate	36.57	15	NA	NA	NA	0.2	B	3.35546e+07	5.24291e+06
Gradients1 surface	Karenia brevis	Dinoflagellate	36.57	15	NA	NA	NA	0.2	C	3.83904e+07	5.99849e+06
Gradients1 surface	Karenia brevis	Dinoflagellate	36.57	15	NA	NA	NA	3	A	329477170	5.14808e+07
Gradients1 surface	Karenia brevis	Dinoflagellate	36.57	15	NA	NA	NA	3	B	3.58205e+08	5.59696e+07
Gradients1 surface	Karenia brevis	Dinoflagellate	36.57	15	NA	NA	NA	3	C	2.40953e+08	3.76489e+07
Gradients1 surface	Karenia brevis	Dinoflagellate	37.3012	15	NA	NA	NA	0.2	A	7.66102e+07	1.19703e+07
Gradients1 surface	Karenia brevis	Dinoflagellate	37.3012	15	NA	NA	NA	0.2	B	1.10751e+08	1.73049e+07
Gradients1 surface	Karenia brevis	Dinoflagellate	37.3012	15	NA	NA	NA	0.2	C	153602618	2.40004e+07
Gradients1 surface	Karenia brevis	Dinoflagellate	37.3012	15	NA	NA	NA	3	A	3.65283e+08	5.70755e+07
Gradients1 surface	Karenia brevis	Dinoflagellate	37.3012	15	NA	NA	NA	3	B	4.01071e+08	6.26673e+07
Gradients1 surface	Karenia brevis	Dinoflagellate	37.3012	15	NA	NA	NA	3	C	4.24241e+08	6.62877e+07
Gradients1 surface	Karlodinium veneficum	Dinoflagellate	23.4958	15	NA	NA	NA	0.2	A	1.11896e+08	1.74837e+07
Gradients1 surface	Karlodinium veneficum	Dinoflagellate	23.4958	15	NA	NA	NA	0.2	B	9.611e+07	1.50172e+07
Gradients1 surface	Karlodinium veneficum	Dinoflagellate	23.4958	15	NA	NA	NA	0.2	C	1.71932e+08	2.68643e+07
Gradients1 surface	Karlodinium veneficum	Dinoflagellate	23.4958	15	NA	NA	NA	3	A	6.95905e+08	1.08735e+08
Gradients1 surface	Karlodinium veneficum	Dinoflagellate	23.4958	15	NA	NA	NA	3	B	6.73946e+08	1.05304e+08
Gradients1 surface	Karlodinium veneficum	Dinoflagellate	23.4958	15	NA	NA	NA	3	C	4.92569e+08	7.69639e+07
Gradients1 surface	Karlodinium veneficum	Dinoflagellate	26.2825	15	NA	NA	NA	0.2	A	3.19429e+08	4.99107e+07
Gradients1 surface	Karlodinium veneficum	Dinoflagellate	26.2825	15	NA	NA	NA	0.2	B	1.4577e+08	2.27766e+07
Gradients1 surface	Karlodinium veneficum	Dinoflagellate	26.2825	15	NA	NA	NA	0.2	C	135819735	2.12218e+07
Gradients1 surface	Karlodinium veneficum	Dinoflagellate	26.2825	15	NA	NA	NA	3	A	1576277937	2.46293e+08
Gradients1 surface	Karlodinium veneficum	Dinoflagellate	26.2825	15	NA	NA	NA	3	B	1310045245	2.04695e+08
Gradients1 surface	Karlodinium veneficum	Dinoflagellate	26.2825	15	NA	NA	NA	3	C	9.40318e+08	1.46925e+08
Gradients1 surface	Karlodinium veneficum	Dinoflagellate	28.1432	15	NA	NA	NA	0.2	A	1.30684e+08	2.04193e+07
Gradients1 surface	Karlodinium veneficum	Dinoflagellate	28.1432	15	NA	NA	NA	0.2	B	107202086	1.67503e+07
Gradients1 surface	Karlodinium veneficum	Dinoflagellate	28.1432	15	NA	NA	NA	0.2	C	2.25724e+08	3.52694e+07
Gradients1 surface	Karlodinium veneficum	Dinoflagellate	28.1432	15	NA	NA	NA	3	A	1173357733	1.83337e+08
Gradients1 surface	Karlodinium veneficum	Dinoflagellate	28.1432	15	NA	NA	NA	3	B	6.81457e+08	1.06478e+08
Gradients1 surface	Karlodinium veneficum	Dinoflagellate	28.1432	15	NA	NA	NA	3	C	653623840	102128725
Gradients1 surface	Karlodinium veneficum	Dinoflagellate	29.6998	15	NA	NA	NA	0.2	A	1.09665e+08	1.71351e+07
Gradients1 surface	Karlodinium veneficum	Dinoflagellate	29.6998	15	NA	NA	NA	3	A	1086495708	1.69765e+08
Gradients1 surface	Karlodinium veneficum	Dinoflagellate	29.6998	15	NA	NA	NA	3	B	1077445025	1.68351e+08
Gradients1 surface	Karlodinium veneficum	Dinoflagellate	32.5835	15	NA	NA	NA	0.2	A	2.16911e+08	3.38923e+07
Gradients1 surface	Karlodinium veneficum	Dinoflagellate	32.5835	15	NA	NA	NA	0.2	B	3.75591e+08	5.86861e+07
Gradients1 surface	Karlodinium veneficum	Dinoflagellate	32.5835	15	NA	NA	NA	0.2	C	5.59758e+08	8.74622e+07
Gradients1 surface	Karlodinium veneficum	Dinoflagellate	32.5835	15	NA	NA	NA	3	A	4119713624	6.43705e+08
Gradients1 surface	Karlodinium veneficum	Dinoflagellate	32.5835	15	NA	NA	NA	3	C	5224777394	8.16371e+08
Gradients1 surface	Karlodinium veneficum	Dinoflagellate	33.0912	15	NA	NA	NA	0.2	A	9.36021e+08	1.46253e+08
Gradients1 surface	Karlodinium veneficum	Dinoflagellate	33.0912	15	NA	NA	NA	0.2	B	6.30058e+08	9.84465e+07
Gradients1 surface	Karlodinium veneficum	Dinoflagellate	33.0912	15	NA	NA	NA	3	A	14599981558	2281247119
Gradients1 surface	Karlodinium veneficum	Dinoflagellate	33.0912	15	NA	NA	NA	3	B	12887844054	2013725634
Gradients1 surface	Karlodinium veneficum	Dinoflagellate	35.4627	15	NA	NA	NA	0.2	A	1.64889e+08	2.5764e+07
Gradients1 surface	Karlodinium veneficum	Dinoflagellate	35.4627	15	NA	NA	NA	0.2	B	2.20373e+08	3.44332e+07
Gradients1 surface	Karlodinium veneficum	Dinoflagellate	36.569	15	NA	NA	NA	0.2	B	104192440	1.62801e+07
Gradients1 surface	Karlodinium veneficum	Dinoflagellate	36.569	15	NA	NA	NA	3	A	3157927318	4.93426e+08
Gradients1 surface	Karlodinium veneficum	Dinoflagellate	36.569	15	NA	NA	NA	3	B	4281105733	6.68923e+08
Gradients1 surface	Karlodinium veneficum	Dinoflagellate	36.57	15	NA	NA	NA	0.2	A	2.5842e+07	4.03782e+06
Gradients1 surface	Karlodinium veneficum	Dinoflagellate	36.57	15	NA	NA	NA	0.2	B	3.12995e+07	4.89055e+06
Gradients1 surface	Karlodinium veneficum	Dinoflagellate	36.57	15	NA	NA	NA	0.2	C	4.05328e+07	6.33325e+06
Gradients1 surface	Karlodinium veneficum	Dinoflagellate	36.57	15	NA	NA	NA	3	A	2761914451	4.31549e+08
Gradients1 surface	Karlodinium veneficum	Dinoflagellate	36.57	15	NA	NA	NA	3	B	3047901264	4.76235e+08
Gradients1 surface	Karlodinium veneficum	Dinoflagellate	36.57	15	NA	NA	NA	3	C	1995380148	3.11778e+08
Gradients1 surface	Karlodinium veneficum	Dinoflagellate	37.3012	15	NA	NA	NA	0.2	A	1.58404e+08	2.47506e+07
Gradients1 surface	Karlodinium veneficum	Dinoflagellate	37.3012	15	NA	NA	NA	0.2	B	1.78645e+08	2.79132e+07
Gradients1 surface	Karlodinium veneficum	Dinoflagellate	37.3012	15	NA	NA	NA	0.2	C	2.7216e+08	4.25251e+07
Gradients1 surface	Karlodinium veneficum	Dinoflagellate	37.3012	15	NA	NA	NA	3	A	2084507185	3.25704e+08
Gradients1 surface	Karlodinium veneficum	Dinoflagellate	37.3012	15	NA	NA	NA	3	B	2421225877	3.78317e+08
Gradients1 surface	Karlodinium veneficum	Dinoflagellate	37.3012	15	NA	NA	NA	3	C	2479328407	3.87395e+08
Gradients1 surface	Ostreococcus sp. 'lucimarinus'	Chlorophyte	23.4958	15	NA	NA	NA	0.2	A	170872	170872
Gradients1 surface	Ostreococcus sp. 'lucimarinus'	Chlorophyte	23.4958	15	NA	NA	NA	0.2	B	172446	172446
Gradients1 surface	Ostreococcus sp. 'lucimarinus'	Chlorophyte	23.4958	15	NA	NA	NA	0.2	C	189420	189420
Gradients1 surface	Ostreococcus sp. 'lucimarinus'	Chlorophyte	23.4958	15	NA	NA	NA	3	A	170459	170459
Gradients1 surface	Ostreococcus sp. 'lucimarinus'	Chlorophyte	23.4958	15	NA	NA	NA	3	B	266547	266547
Gradients1 surface	Ostreococcus sp. 'lucimarinus'	Chlorophyte	23.4958	15	NA	NA	NA	3	C	162181	162181
Gradients1 surface	Ostreococcus sp. 'lucimarinus'	Chlorophyte	26.2825	15	NA	NA	NA	0.2	A	782087	782087
Gradients1 surface	Ostreococcus sp. 'lucimarinus'	Chlorophyte	26.2825	15	NA	NA	NA	0.2	B	407938	407938
Gradients1 surface	Ostreococcus sp. 'lucimarinus'	Chlorophyte	26.2825	15	NA	NA	NA	0.2	C	326404	326404
Gradients1 surface	Ostreococcus sp. 'lucimarinus'	Chlorophyte	26.2825	15	NA	NA	NA	3	A	407790	407790
Gradients1 surface	Ostreococcus sp. 'lucimarinus'	Chlorophyte	26.2825	15	NA	NA	NA	3	B	305535	305535
Gradients1 surface	Ostreococcus sp. 'lucimarinus'	Chlorophyte	26.2825	15	NA	NA	NA	3	C	215954	215954
Gradients1 surface	Ostreococcus sp. 'lucimarinus'	Chlorophyte	28.1432	15	NA	NA	NA	0.2	A	738611	738611
Gradients1 surface	Ostreococcus sp. 'lucimarinus'	Chlorophyte	28.1432	15	NA	NA	NA	0.2	B	798379	798379
Gradients1 surface	Ostreococcus sp. 'lucimarinus'	Chlorophyte	28.1432	15	NA	NA	NA	0.2	C	876922	876922
Gradients1 surface	Ostreococcus sp. 'lucimarinus'	Chlorophyte	28.1432	15	NA	NA	NA	3	A	320609	320609
Gradients1 surface	Ostreococcus sp. 'lucimarinus'	Chlorophyte	28.1432	15	NA	NA	NA	3	B	212597	212597
Gradients1 surface	Ostreococcus sp. 'lucimarinus'	Chlorophyte	28.1432	15	NA	NA	NA	3	C	171115	171115
Gradients1 surface	Ostreococcus sp. 'lucimarinus'	Chlorophyte	29.6998	15	NA	NA	NA	0.2	A	747009	747009
Gradients1 surface	Ostreococcus sp. 'lucimarinus'	Chlorophyte	29.6998	15	NA	NA	NA	3	A	395153	395153
Gradients1 surface	Ostreococcus sp. 'lucimarinus'	Chlorophyte	29.6998	15	NA	NA	NA	3	B	559624	559624
Gradients1 surface	Ostreococcus sp. 'lucimarinus'	Chlorophyte	32.5835	15	NA	NA	NA	0.2	A	3.81136e+06	3.81136e+06
Gradients1 surface	Ostreococcus sp. 'lucimarinus'	Chlorophyte	32.5835	15	NA	NA	NA	0.2	B	4.42866e+06	4.42866e+06
Gradients1 surface	Ostreococcus sp. 'lucimarinus'	Chlorophyte	32.5835	15	NA	NA	NA	0.2	C	4.65847e+06	4.65847e+06
Gradients1 surface	Ostreococcus sp. 'lucimarinus'	Chlorophyte	32.5835	15	NA	NA	NA	3	A	1.27663e+06	1.27663e+06
Gradients1 surface	Ostreococcus sp. 'lucimarinus'	Chlorophyte	32.5835	15	NA	NA	NA	3	C	1.2304e+06	1.2304e+06
Gradients1 surface	Ostreococcus sp. 'lucimarinus'	Chlorophyte	33.0912	15	NA	NA	NA	0.2	A	4.42734e+07	4.42734e+07
Gradients1 surface	Ostreococcus sp. 'lucimarinus'	Chlorophyte	33.0912	15	NA	NA	NA	0.2	B	4.85456e+07	4.85456e+07
Gradients1 surface	Ostreococcus sp. 'lucimarinus'	Chlorophyte	33.0912	15	NA	NA	NA	3	A	3.91627e+06	3.91627e+06
Gradients1 surface	Ostreococcus sp. 'lucimarinus'	Chlorophyte	33.0912	15	NA	NA	NA	3	B	3.27679e+06	3.27679e+06
Gradients1 surface	Ostreococcus sp. 'lucimarinus'	Chlorophyte	35.4627	15	NA	NA	NA	0.2	A	1318955283	1318955283
Gradients1 surface	Ostreococcus sp. 'lucimarinus'	Chlorophyte	35.4627	15	NA	NA	NA	0.2	B	1342790182	1342790182
Gradients1 surface	Ostreococcus sp. 'lucimarinus'	Chlorophyte	36.569	15	NA	NA	NA	0.2	B	6.10669e+08	6.10669e+08
Gradients1 surface	Ostreococcus sp. 'lucimarinus'	Chlorophyte	36.569	15	NA	NA	NA	3	A	1.92416e+07	1.92416e+07
Gradients1 surface	Ostreococcus sp. 'lucimarinus'	Chlorophyte	36.569	15	NA	NA	NA	3	B	1.38809e+07	1.38809e+07
Gradients1 surface	Ostreococcus sp. 'lucimarinus'	Chlorophyte	36.57	15	NA	NA	NA	0.2	A	3.12686e+08	3.12686e+08
Gradients1 surface	Ostreococcus sp. 'lucimarinus'	Chlorophyte	36.57	15	NA	NA	NA	0.2	B	3.08995e+08	3.08995e+08
Gradients1 surface	Ostreococcus sp. 'lucimarinus'	Chlorophyte	36.57	15	NA	NA	NA	0.2	C	3.23887e+08	3.23887e+08
Gradients1 surface	Ostreococcus sp. 'lucimarinus'	Chlorophyte	36.57	15	NA	NA	NA	3	A	5.63718e+06	5.63718e+06
Gradients1 surface	Ostreococcus sp. 'lucimarinus'	Chlorophyte	36.57	15	NA	NA	NA	3	B	5.61017e+06	5.61017e+06
Gradients1 surface	Ostreococcus sp. 'lucimarinus'	Chlorophyte	36.57	15	NA	NA	NA	3	C	4.39227e+06	4.39227e+06
Gradients1 surface	Ostreococcus sp. 'lucimarinus'	Chlorophyte	37.3012	15	NA	NA	NA	0.2	A	102179375	102179375
Gradients1 surface	Ostreococcus sp. 'lucimarinus'	Chlorophyte	37.3012	15	NA	NA	NA	0.2	B	1.13733e+08	1.13733e+08
Gradients1 surface	Ostreococcus sp. 'lucimarinus'	Chlorophyte	37.3012	15	NA	NA	NA	0.2	C	1.16024e+08	1.16024e+08
[truncated: 6,810 more rows]
