# Supplementary material for: Latitude- and depth-driven divergence in protist trophic strategies revealed by a machine learning model
Source: Front Microbiol. 2025 Sep 1;16:1602162. doi: 10.3389/fmicb.2025.1602162 (PMC12434009; doi:10.3389/fmicb.2025.1602162)
Supplement: Supplementary file 16 [file Table_15.xlsx]

## Sheet: numOfEachTrophicPredictionByTax
Species bin	Taxonomic group	Trophic capabilities of closest known relative in the literature	Literature	Trophic capabilities	Phototrophy	Mixotrophy	Heterotrophy
Aureococcus anophagefferens	Pelagophyte	Phototroph		Phototrophic species bin	48	0	0
Bathycoccus prasinos	Chlorophyte	Phototroph		Phototrophic species bin	135	0	0
Brandtodinium nutricula	Dinoflagellate	Phototroph		Phototrophic species bin	4	0	0
Calcidiscus leptoporus	Haptophyte	Constitutive mixotroph	Avrahami and Frada, 2020	Phototrophic species bin	11	0	0
Chloroparvula japonica	Chlorophyte	Phototroph		Phototrophic species bin	3	0	0
Dictyocha speculum	Dictyochophyte	Unknown	Havskum and Riemann, 1996; Gast et al., 2018	Phototrophic species bin	36	0	0
Emiliania huxleyi	Haptophyte	Constitutive mixotroph	Avrahami and Frada, 2020	Phototrophic species bin	25	0	0
Ostreococcus sp. 'lucimarinus'	Chlorophyte	Phototroph		Phototrophic species bin	7	0	0
Pelagomonas calceolata	Pelagophyte	Phototroph		Phototrophic species bin	147	4	4
Phaeocystis antarctica	Haptophyte	Constitutive mixotroph?	Koppelle et al., 2022	Phototrophic species bin	5	0	0
Phaeocystis cordata	Haptophyte	Phototroph		Phototrophic species bin	5	0	0
Phaeocystis globosa	Haptophyte	Constitutive mixotroph	Koppelle et al., 2022	Phototrophic species bin	7	0	0
Prasinoderma singulare	Chlorophyte	Phototroph		Phototrophic species bin	22	0	0
Prymnesium polylepis	Haptophyte	Constitutive mixotroph	Nygaard and Tobiesen, 1993	Phototrophic species bin	3	0	0
Triparma pacifica	Bolidophyte	Constitutive mixotroph?	Li et al., 2022	Phototrophic species bin	97	0	0
Dinophysis acuminata	Dinoflagellate	Plastidic specialist non-constitutive mixotroph	Jacobson and Andersen, 1994	Heterotrophic species bin	0	0	8
Gymnodinium catenatum GC744	Dinoflagellate	Constitutive mixotroph	Jeong et al., 2005	Heterotrophic species bin	0	0	4
Karenia brevis	Dinoflagellate	Constitutive mixotroph	Glibert et al., 2009	Heterotrophic species bin	0	2	98
Oxytricha trifallax	Ciliate	Heterotroph		Heterotrophic species bin	0	0	184
Stramenopiles sp. TOSAG23-2	MAST-4	Heterotroph		Heterotrophic species bin	0	0	1
Azadinium spinosum	Dinoflagellate	Phototroph?	Tillmann et al., 2014	Species bin with mixotrophic capabilities	27	8	36
Chrysochromulina sp. KB-HA01	Haptophyte	Constitutive mixotroph	Lambert et al., 2022	Species bin with mixotrophic capabilities	22	8	0
Karlodinium veneficum	Dinoflagellate	Constitutive mixotroph	Nygaard and Tobiesen, 1993; Li et al., 1996; Li et al., 1999; Li et al., 2001; Calbet et al., 2011	Species bin with mixotrophic capabilities	1	69	192
Pelagodinium beii	Dinoflagellate	Constitutive mixotroph	Li et al., 2022	Species bin with mixotrophic capabilities	30	26	20
Prorocentrum minimum	Dinoflagellate	Constitutive mixotroph	Li et al., 1996; Stoecker et al., 1997; Jeong et al., 2005	Species bin with mixotrophic capabilities	47	19	31
Scrippsiella trochoidea	Dinoflagellate	Constitutive mixotroph	Jeong et al., 2005	Species bin with mixotrophic capabilities	9	3	4
Triparma sp. 1657	Bolidophyte	Constitutive mixotroph?	Li et al., 2022	Species bin with mixotrophic capabilities	9	3	0
Tripos fusus	Dinoflagellate	Constitutive mixotroph	Chang and Carpenter, 1994	Species bin with mixotrophic capabilities	10	19	9
